# Supplementary material for: MetaComp: comprehensive analysis software for comparative meta-omics including comparative metagenomics
Source: BMC Bioinformatics. 2017 Oct 2;18:434. doi: 10.1186/s12859-017-1849-8 (PMC5625784; doi:10.1186/s12859-017-1849-8)
Supplement: Supplementary file 1 — Table S1. The input functional gene APM data of eight typical environmental metagenomic samples. (TXT 291 kb) [file 12859_2017_1849_MOESM1_ESM.txt]

feature	Acid_Mine_5way	FarmSoil	Sargasso2	Sargasso3	Sargasso4	WhalefallBone	WhalefallMat	WhalefallRib
PF00001	8	13	220	293	310	0	2	1
PF00002	4	2	4	14	15	0	0	0
PF00003	0	9	351	269	412	0	0	0
PF00004	876	379	1428	1599	1596	126	130	167
PF00005	1514	1757	5321	5657	5822	620	568	634
PF00006	362	149	1261	1304	1131	59	55	70
PF00007	0	1	2	4	3	0	0	0
PF00008	0	4	8	12	13	0	0	0
PF00009	642	279	1502	1654	1564	98	109	113
PF00010	0	0	2	5	4	0	0	0
PF00011	97	48	175	148	181	9	12	9
PF00012	378	121	829	816	823	28	42	53
PF00013	152	54	271	274	276	24	11	17
PF00014	0	0	8	11	15	0	0	0
PF00015	358	60	145	69	81	43	31	212
PF00016	130	8	34	20	58	0	0	7
PF00017	0	2	6	5	6	0	0	0
PF00018	0	1	8	6	19	1	0	0
PF00019	0	1	1	1	5	0	0	0
PF00020	1	0	2	2	3	0	1	0
PF00021	0	0	1	3	2	0	0	0
PF00022	0	4	15	23	33	0	2	0
PF00023	0	61	162	238	242	6	14	9
PF00024	0	1	18	21	44	2	3	2
PF00025	0	10	13	30	13	0	3	0
PF00026	0	0	40	46	31	0	0	0
PF00027	44	111	64	113	66	44	32	37
PF00028	0	5	62	52	64	5	5	3
PF00029	0	2	10	2	4	0	0	0
PF00030	0	2	8	2	7	0	3	2
PF00031	1	0	1	3	5	0	0	0
PF00032	52	22	200	248	255	3	5	8
PF00033	82	78	346	314	376	20	16	26
PF00034	297	237	423	467	406	89	77	80
PF00035	37	5	77	60	94	5	6	10
PF00036	1	17	51	73	107	13	3	7
PF00037	246	112	405	527	433	40	25	87
PF00038	0	2	9	14	11	0	0	0
PF00039	0	1	0	0	0	0	0	0
PF00040	0	0	2	3	0	0	0	0
PF00041	0	31	33	46	43	8	4	12
PF00042	22	2	8	5	4	3	1	4
PF00043	2	84	658	626	657	54	66	34
PF00044	123	60	332	314	353	39	14	36
PF00045	0	5	3	2	3	0	0	1
PF00046	0	1	4	11	6	0	0	0
PF00047	1	1	15	16	20	0	1	0
PF00048	1	0	3	0	4	0	1	0
PF00049	0	1	6	1	2	0	0	0
PF00050	0	2	16	31	5	0	1	0
PF00051	0	0	10	11	12	0	0	0
PF00052	0	0	1	0	1	0	0	0
PF00053	3	2	8	7	14	1	0	0
PF00054	0	0	1	1	3	0	0	0
PF00055	0	0	1	1	10	0	0	0
PF00056	97	28	267	279	280	8	7	11
PF00057	7	0	4	3	2	0	1	0
PF00058	0	1	1	2	2	1	0	1
PF00059	6	10	21	48	50	0	0	1
PF00060	0	1	4	5	10	0	0	0
PF00061	0	0	2	2	4	0	0	0
PF00062	1	0	4	1	4	0	1	0
PF00063	3	2	30	44	91	0	4	0
PF00064	0	0	0	1	2	0	0	0
PF00066	0	1	1	8	3	0	0	1
PF00067	115	91	367	495	532	32	47	12
PF00068	0	0	2	2	2	0	0	0
PF00069	12	870	288	479	485	23	30	21
PF00070	158	75	475	430	426	39	36	44
PF00071	11	17	34	56	57	3	2	0
PF00072	479	1662	1259	955	1069	375	338	583
PF00073	6	0	13	24	38	0	0	0
PF00074	0	0	2	2	3	0	0	0
PF00075	38	40	225	246	229	14	19	21
PF00076	0	34	87	163	94	2	6	4
PF00077	1	5	11	9	8	9	2	2
PF00078	131	51	244	190	252	55	22	48
PF00079	4	14	7	18	17	0	0	3
PF00080	0	8	16	20	21	4	3	1
PF00081	68	19	48	48	54	5	5	8
PF00082	131	188	159	322	135	22	22	12
PF00083	1469	87	190	223	208	15	16	9
PF00084	0	2	2	15	10	0	0	1
PF00085	161	98	365	394	390	39	31	38
PF00086	0	0	2	4	2	0	0	0
PF00087	0	2	0	3	4	1	0	0
PF00088	0	0	0	1	1	0	0	0
PF00089	96	142	457	487	501	29	24	25
PF00090	0	2	33	34	54	0	1	0
PF00091	88	20	261	290	222	10	5	14
PF00092	4	126	104	188	123	37	36	24
PF00093	0	1	0	3	7	0	0	0
PF00094	0	0	2	6	6	1	0	0
PF00095	0	1	0	0	2	0	0	0
PF00096	3	0	21	8	33	0	0	2
PF00097	0	3	30	52	33	0	0	0
PF00098	6	0	8	12	4	0	0	0
PF00100	1	1	5	9	8	0	0	0
PF00101	1	7	48	43	73	1	2	0
PF00102	0	0	24	15	20	0	0	0
PF00103	0	0	1	3	12	0	0	0
PF00104	0	0	22	8	6	0	0	2
PF00105	0	0	3	10	2	0	0	0
PF00106	625	758	3236	3874	3425	321	321	232
PF00107	216	210	830	966	762	127	87	54
PF00108	366	147	496	628	508	127	83	72
PF00109	34	178	502	519	525	44	37	53
PF00110	1	1	7	10	6	0	0	0
PF00111	175	158	822	829	853	66	49	73
PF00112	0	9	24	60	41	1	2	2
PF00113	143	53	284	415	345	18	22	24
PF00114	1	0	8	6	4	1	0	2
PF00115	229	160	665	697	616	51	38	23
PF00116	34	72	264	235	252	13	15	9
PF00117	635	211	1914	1893	1949	111	77	89
PF00118	374	86	634	741	632	34	38	24
PF00119	81	34	365	373	354	11	13	12
PF00120	133	63	794	787	790	40	58	38
PF00121	153	54	266	314	261	13	10	23
PF00122	217	177	104	104	127	83	59	55
PF00123	0	0	1	0	1	1	0	0
PF00124	0	5	56	90	149	0	0	3
PF00125	0	2	13	30	20	1	0	1
PF00126	58	144	348	218	225	123	89	141
PF00127	4	40	168	214	168	6	9	3
PF00128	409	258	256	214	245	51	25	28
PF00129	0	0	4	5	1	0	0	0
PF00130	0	0	4	3	4	0	0	0
PF00131	0	0	1	1	2	1	1	0
PF00132	56	35	296	311	284	19	19	20
PF00133	728	178	1799	1863	1800	124	79	106
PF00134	1	3	21	18	20	0	1	0
PF00135	4	52	207	228	158	6	6	2
PF00136	230	10	55	82	72	2	0	3
PF00137	82	27	212	251	215	2	2	11
PF00139	0	2	9	12	6	2	0	0
PF00140	37	39	274	213	314	16	12	9
PF00141	64	31	551	521	460	26	29	29
PF00142	37	20	143	110	153	2	1	22
PF00143	0	0	5	2	4	0	0	0
PF00144	13724	243	816	660	580	87	85	34
PF00145	84	73	125	195	165	9	29	54
PF00146	166	70	315	359	399	9	12	11
PF00147	0	2	11	9	17	0	1	0
PF00148	47	9	56	52	95	0	0	24
PF00149	400	238	687	739	691	99	92	88
PF00150	2	36	28	81	39	5	3	1
PF00151	0	0	15	21	21	0	0	0
PF00152	384	147	641	850	637	62	35	47
PF00153	5	2	71	133	57	0	0	0
PF00154	66	24	422	430	426	13	33	14
PF00155	593	408	1609	1652	1668	185	127	174
PF00156	453	174	1036	1125	1151	74	68	91
PF00157	0	0	20	7	15	0	1	1
PF00158	673	458	286	293	254	56	57	131
PF00159	0	1	2	1	0	0	1	0
PF00160	101	76	395	505	400	49	26	22
PF00161	0	0	2	2	4	1	0	0
PF00162	193	52	374	407	402	19	17	30
PF00163	44	13	216	205	204	12	5	10
PF00164	60	31	319	305	369	6	7	7
PF00165	41	140	82	61	34	110	61	71
PF00166	2	32	229	264	271	7	10	12
PF00167	0	0	3	1	0	0	0	0
PF00168	1	0	29	56	50	0	0	0
PF00169	4	1	7	16	14	0	0	0
PF00170	2	4	19	30	32	0	1	0
PF00171	620	425	2879	2732	2580	280	230	153
PF00172	5	3	4	2	12	0	1	0
PF00173	0	1	3	28	15	0	0	0
PF00174	47	44	97	129	127	10	14	18
PF00175	109	57	129	152	121	56	23	15
PF00176	178	110	75	154	84	29	10	19
PF00177	87	25	287	269	307	7	9	12
PF00178	0	1	3	4	1	0	0	0
PF00179	7	0	30	60	53	1	0	1
PF00180	468	141	1006	848	1009	59	37	38
PF00181	39	19	172	221	203	9	9	12
PF00182	2	5	5	8	6	0	0	0
PF00183	0	5	126	178	140	23	8	17
PF00184	0	1	1	0	1	0	0	0
PF00185	255	51	440	465	473	26	26	28
PF00186	0	15	61	73	66	6	7	6
PF00187	0	1	1	1	2	0	0	0
PF00188	0	14	11	9	6	3	4	1
PF00189	39	12	231	233	210	11	8	12
PF00190	0	3	9	11	8	0	1	1
PF00191	0	0	5	6	6	0	1	0
PF00193	0	1	0	0	0	0	0	0
PF00194	0	1	6	5	10	0	2	6
PF00195	0	14	12	4	4	3	2	0
PF00196	57	325	48	43	71	56	46	50
PF00197	0	2	6	0	5	0	0	1
PF00198	88	117	668	578	623	58	35	27
PF00199	0	36	33	9	7	13	4	10
PF00200	0	0	3	1	2	0	0	2
PF00201	1	13	8	23	24	3	6	0
PF00202	582	218	1019	1335	1171	131	96	128
PF00203	43	16	214	254	219	10	2	5
PF00204	109	46	397	406	359	25	20	31
PF00205	174	63	612	518	570	49	16	23
PF00206	410	161	946	960	1111	51	62	66
PF00207	0	18	3	1	9	7	8	5
PF00208	85	76	116	194	108	24	27	29
PF00209	0	4	189	236	139	21	6	14
PF00210	0	51	106	133	97	30	16	14
PF00211	57	156	177	338	218	26	21	24
PF00212	0	0	1	0	0	0	0	0
PF00213	34	23	133	139	167	8	4	9
PF00214	0	1	0	3	0	0	0	0
PF00215	137	49	238	284	284	18	13	15
PF00216	120	51	357	387	478	17	29	17
PF00217	0	7	3	10	6	1	1	4
PF00218	119	20	209	179	285	22	16	7
PF00219	0	1	10	0	3	0	0	0
PF00221	113	39	47	85	36	19	9	25
PF00223	1	0	69	42	161	1	0	0
PF00224	84	47	200	280	206	24	12	28
PF00225	0	2	77	141	108	0	0	1
PF00226	192	89	479	464	479	26	27	35
PF00227	312	55	317	307	325	15	22	20
PF00228	0	0	1	1	0	0	0	0
PF00229	2	0	1	2	3	0	0	0
PF00230	19	55	245	235	223	17	6	3
PF00231	76	48	459	450	406	25	21	4
PF00232	114	40	84	128	87	2	6	4
PF00233	5	0	11	15	15	2	0	0
PF00234	0	1	9	4	11	0	0	0
PF00235	0	0	0	5	3	0	0	0
PF00236	0	1	2	1	2	1	0	1
PF00237	51	10	227	193	223	13	7	8
PF00238	56	25	346	264	319	7	10	11
PF00239	280	77	54	34	45	39	22	24
PF00240	0	1	19	27	24	0	0	1
PF00241	1	1	5	2	1	0	0	0
PF00242	0	2	7	1	5	0	0	0
PF00243	0	3	1	3	0	0	0	0
PF00244	4	0	9	17	10	0	0	0
PF00245	0	10	74	43	37	11	4	4
PF00246	92	67	148	200	103	34	31	17
PF00248	417	249	646	747	681	53	64	61
PF00249	3	0	10	35	18	0	0	0
PF00250	2	1	6	6	4	0	0	0
PF00251	1	6	19	18	25	1	0	1
PF00252	61	25	313	264	287	5	9	17
PF00253	37	17	234	235	203	8	5	8
PF00254	57	56	237	276	262	39	21	43
PF00255	5	20	233	213	194	12	4	8
PF00257	0	1	4	6	2	0	0	1
PF00258	3	13	53	43	69	12	3	15
PF00261	0	0	8	14	15	1	0	0
PF00262	0	0	3	13	10	1	0	0
PF00263	56	46	121	151	109	18	20	26
PF00264	0	5	17	5	15	0	2	0
PF00265	33	21	83	153	97	5	10	11
PF00266	491	309	1021	1260	1078	138	108	91
PF00267	0	3	20	54	22	11	1	0
PF00268	4	20	353	307	338	10	4	14
PF00269	1	1	1	1	0	0	0	0
PF00270	539	303	848	966	765	149	120	153
PF00271	778	436	1557	1596	1761	220	166	165
PF00272	0	1	0	1	0	0	0	0
PF00273	1	1	2	0	3	0	0	0
PF00274	0	14	308	333	319	3	8	2
PF00275	250	91	748	705	713	53	36	38
PF00276	55	15	194	225	224	8	8	10
PF00277	0	1	1	0	0	0	0	0
PF00278	63	54	309	266	381	26	13	37
PF00280	0	0	0	0	1	0	0	0
PF00281	36	12	195	183	185	4	3	7
PF00282	182	49	40	87	56	15	18	19
PF00283	0	1	17	10	31	0	0	0
PF00284	0	0	13	7	25	0	0	0
PF00285	278	69	424	452	445	31	20	39
PF00286	0	0	3	7	2	0	0	0
PF00287	0	1	6	1	9	0	0	0
PF00288	140	38	133	179	137	19	13	14
PF00289	171	125	895	944	811	57	43	55
PF00290	138	43	263	235	269	18	14	9
PF00291	725	288	1486	1629	1573	150	104	113
PF00292	0	3	12	3	3	1	0	2
PF00293	172	186	699	810	643	77	71	54
PF00294	228	162	649	688	694	60	57	40
PF00295	5	7	29	8	13	0	0	2
PF00296	0	168	407	506	460	36	37	8
PF00297	112	16	288	278	246	17	11	2
PF00298	66	21	174	201	232	3	4	10
PF00299	0	0	0	1	0	0	0	0
PF00300	181	82	488	496	525	44	28	20
PF00301	1	3	63	68	67	1	4	5
PF00302	4	1	0	0	2	4	0	3
PF00303	0	32	163	209	154	17	9	6
PF00304	0	0	0	4	2	0	0	0
PF00305	0	0	5	7	8	0	1	0
PF00306	177	56	633	658	589	23	28	22
PF00307	0	0	6	6	19	0	0	0
PF00308	64	54	471	521	477	18	8	26
PF00309	19	8	22	25	29	6	5	2
PF00310	235	137	1176	1128	1186	68	41	58
PF00311	129	39	236	171	250	33	7	16
PF00312	33	16	249	231	213	5	8	9
PF00313	6	51	263	313	280	40	19	18
PF00314	2	4	4	3	6	0	1	0
PF00316	59	26	31	33	24	14	6	19
PF00317	75	18	180	156	186	13	5	7
PF00318	92	37	248	324	277	7	11	8
PF00319	0	1	1	2	3	0	0	0
PF00320	0	0	7	2	1	0	0	0
PF00321	0	2	1	0	0	0	1	0
PF00322	0	0	3	3	0	0	0	0
PF00323	0	0	1	0	0	2	0	1
PF00324	1556	203	199	284	311	66	35	21
PF00325	24	46	14	25	15	13	11	12
PF00326	71	200	621	718	567	86	36	39
PF00327	14	12	73	87	65	17	0	7
PF00328	0	1	8	25	13	0	0	0
PF00329	83	41	146	180	197	6	11	11
PF00330	470	148	1224	1142	1230	86	57	50
PF00331	0	21	24	31	31	3	0	2
PF00332	0	0	99	79	84	1	1	0
PF00333	49	22	216	190	193	18	5	10
PF00334	125	32	208	302	284	9	8	21
PF00335	0	1	6	13	7	1	0	0
PF00336	0	0	0	0	3	0	0	0
PF00337	0	0	1	8	2	0	0	0
PF00338	93	13	296	262	238	7	6	2
PF00339	0	2	13	17	29	0	1	0
PF00340	0	1	4	2	1	1	0	0
PF00341	1	0	1	2	4	0	0	0
PF00342	89	52	238	257	284	29	16	18
PF00343	66	70	42	35	67	3	3	21
PF00344	136	51	474	444	404	20	15	22
PF00345	0	0	1	8	6	4	1	1
PF00346	152	67	313	356	398	18	15	29
PF00347	41	29	280	238	212	13	10	11
PF00348	255	73	540	548	577	32	26	25
PF00349	0	0	1	1	6	0	0	1
PF00350	6	15	32	37	29	4	2	4
PF00351	0	7	5	25	3	11	6	2
PF00352	100	4	9	31	11	0	0	0
PF00353	0	63	71	76	118	17	33	56
PF00354	0	0	4	4	12	0	0	0
PF00355	155	104	482	611	562	31	35	26
PF00356	0	44	52	56	46	24	9	14
PF00358	4	2	6	15	2	1	0	2
PF00359	0	17	20	37	35	8	3	3
PF00360	4	2	8	4	8	1	0	0
PF00361	469	212	925	1038	1055	42	46	47
PF00362	6	0	1	2	7	0	0	0
PF00363	2	1	0	4	1	0	0	0
PF00364	93	108	786	766	697	77	51	43
PF00365	0	83	190	252	149	11	11	18
PF00366	30	13	255	189	229	6	7	11
PF00367	0	2	3	5	0	0	0	0
PF00368	102	8	52	108	43	11	3	13
PF00370	61	82	282	308	308	36	17	39
PF00372	0	0	2	3	5	0	0	1
PF00373	0	0	4	4	1	0	0	0
PF00374	7	32	18	13	14	2	5	23
PF00375	0	42	171	256	154	44	18	17
PF00376	143	60	100	115	84	40	31	22
PF00377	0	0	0	1	1	0	0	0
PF00378	148	224	1029	1310	1100	140	152	78
PF00379	4	0	2	5	1	0	0	0
PF00380	88	35	230	286	317	11	8	4
PF00381	0	18	19	21	22	9	5	12
PF00382	149	0	18	67	28	0	0	0
PF00383	105	81	381	437	366	35	29	34
PF00384	281	208	570	648	603	79	45	103
PF00385	5	1	11	9	4	0	0	0
PF00386	0	1	9	4	1	0	0	0
PF00387	0	0	2	0	11	0	0	0
PF00388	0	3	5	6	6	0	0	0
PF00389	255	138	928	788	961	46	67	70
PF00390	45	39	177	156	198	21	28	22
PF00391	85	65	177	151	187	9	11	30
PF00392	9	87	64	65	76	47	40	41
PF00393	22	34	57	40	58	4	1	2
PF00394	0	27	21	16	26	22	11	13
PF00395	0	4	1	0	2	0	0	0
PF00396	0	2	1	0	1	0	0	0
PF00397	0	0	8	18	12	0	1	0
PF00398	76	24	182	256	274	22	14	20
PF00400	1	143	128	280	214	5	10	4
PF00401	0	11	15	14	27	5	0	0
PF00402	0	0	0	0	1	0	0	0
PF00403	67	21	168	184	193	43	20	28
PF00405	0	0	5	17	9	0	0	0
PF00406	19	25	259	282	240	13	17	24
PF00407	0	1	4	7	4	1	0	0
PF00408	114	55	366	364	344	19	17	18
PF00410	56	26	275	274	244	11	10	13
PF00411	87	17	317	333	278	9	9	7
PF00412	0	0	12	17	28	0	0	0
PF00413	2	35	62	150	66	6	12	3
PF00415	6	46	40	101	54	0	0	0
PF00416	49	22	275	264	209	14	3	7
PF00418	0	1	0	0	0	1	0	0
PF00419	0	1	6	16	17	3	1	0
PF00420	30	51	204	216	229	9	11	13
PF00421	1	3	57	30	119	0	0	0
PF00423	0	0	4	16	9	0	1	0
PF00424	0	1	3	1	0	0	0	0
PF00425	151	65	385	390	495	49	29	47
PF00426	0	0	1	5	4	0	0	0
PF00427	2	0	9	3	5	0	0	0
PF00428	30	0	3	14	3	0	0	0
PF00429	1	3	13	7	5	0	0	0
PF00430	43	22	198	205	230	5	10	10
PF00431	1	0	24	8	13	4	2	1
PF00432	57	7	3	15	11	0	0	0
PF00433	0	1	2	7	6	0	0	0
PF00434	0	1	7	1	3	0	0	0
PF00435	0	0	6	6	6	0	0	0
PF00436	39	27	226	179	225	23	17	13
PF00437	261	265	298	392	300	58	63	82
PF00438	16	32	245	235	227	13	6	12
PF00439	0	0	9	15	7	0	1	0
PF00440	77	126	134	92	77	59	67	79
PF00441	345	248	1174	1548	1166	197	176	92
PF00443	0	3	53	63	54	1	0	0
PF00444	17	16	188	225	179	11	10	5
PF00445	0	2	5	4	12	7	3	0
PF00447	0	1	3	10	4	1	1	0
PF00448	336	106	511	517	556	34	25	38
PF00449	11	10	56	52	64	12	1	6
PF00450	6	18	45	72	50	8	10	8
PF00452	12	1	5	3	3	0	0	1
PF00453	21	21	292	261	272	7	9	7
PF00454	0	7	13	26	28	0	0	0
PF00455	0	14	22	13	18	7	4	17
PF00456	229	131	1055	1022	972	38	32	45
PF00457	1	0	5	0	4	0	0	1
PF00458	0	0	3	1	3	0	0	0
PF00459	63	67	676	652	670	45	32	41
PF00460	78	17	53	45	53	13	8	8
PF00462	64	26	277	244	277	13	24	23
PF00463	77	46	461	418	401	31	10	13
PF00464	245	70	436	491	440	27	27	23
PF00465	104	31	418	350	386	39	28	25
PF00466	18	10	154	159	208	3	4	12
PF00467	113	20	309	249	307	8	11	10
PF00468	23	20	217	212	234	5	9	7
PF00469	0	1	12	15	5	0	0	0
PF00471	19	16	126	147	159	12	7	7
PF00472	60	56	487	521	550	35	28	30
PF00473	0	2	2	4	2	1	1	0
PF00474	121	137	898	954	710	86	57	67
PF00475	88	20	201	179	224	14	7	5
PF00476	83	60	414	466	504	32	20	21
PF00477	0	0	0	0	3	0	0	0
PF00478	211	73	521	582	588	36	20	17
PF00479	80	38	23	12	28	3	3	1
PF00480	82	71	121	145	123	5	9	15
PF00481	2	44	35	62	48	1	4	8
PF00482	85	103	80	129	101	31	26	19
PF00483	542	275	966	1017	1083	81	79	95
PF00484	51	46	50	28	57	17	13	17
PF00485	54	40	171	163	226	7	14	12
PF00486	88	243	601	481	630	81	53	89
PF00487	44	90	303	315	363	35	29	5
PF00488	108	77	65	83	135	25	26	26
PF00489	0	0	0	0	1	0	0	0
PF00490	135	56	325	270	341	9	18	9
PF00491	109	47	392	382	389	35	23	15
PF00493	215	5	46	71	81	0	1	3
PF00494	83	32	167	130	206	6	4	0
PF00496	384	200	533	583	563	55	69	53
PF00497	0	69	728	549	679	36	38	78
PF00498	1	86	17	32	16	3	1	0
PF00499	26	31	193	189	222	8	11	5
PF00500	0	0	7	7	5	0	0	0
PF00501	879	692	2442	2576	2564	221	287	211
PF00502	1	0	12	5	26	1	0	0
PF00503	2	4	8	7	10	0	0	1
PF00504	6	2	94	78	245	0	0	0
PF00505	0	2	6	9	12	0	0	0
PF00506	0	0	1	4	1	0	0	0
PF00507	84	30	267	280	296	3	10	4
PF00508	0	0	1	5	3	1	0	0
PF00509	0	0	6	8	17	0	0	1
PF00510	15	28	445	470	482	26	18	15
PF00511	0	0	0	1	0	0	0	0
PF00512	199	860	757	586	648	189	195	316
PF00513	0	0	7	6	2	0	0	0
PF00514	0	1	3	4	10	1	0	0
PF00515	135	127	303	354	413	27	21	42
PF00516	27	4	108	109	147	1	2	3
PF00517	0	2	5	5	11	0	0	0
PF00518	0	1	0	2	3	0	0	0
PF00519	2	2	8	6	11	0	0	3
PF00520	9	14	120	219	175	21	10	18
PF00521	179	92	646	669	680	76	49	52
PF00522	1	1	0	1	2	0	0	0
PF00523	0	2	2	3	0	0	0	0
PF00524	0	0	2	7	1	0	0	0
PF00525	0	0	1	0	0	0	1	0
PF00527	0	0	4	1	1	0	0	0
PF00528	745	886	4458	4087	4729	282	275	320
PF00529	384	228	264	236	222	78	80	84
PF00530	13	1	3	2	7	0	0	0
PF00531	0	0	1	3	8	0	0	0
PF00532	2	122	182	176	194	55	25	32
PF00533	1	29	135	184	148	14	9	12
PF00534	531	500	899	899	1008	114	84	110
PF00535	1406	592	1236	1283	1432	147	127	111
PF00536	0	0	5	6	4	0	0	0
PF00537	1	1	0	1	6	0	0	1
PF00538	0	0	5	1	0	0	0	0
PF00539	0	1	3	12	8	3	0	0
PF00540	2	0	3	8	8	1	0	0
PF00541	1	0	4	2	11	1	0	0
PF00542	25	8	176	212	254	2	3	11
PF00543	102	28	161	147	149	16	14	12
PF00544	4	11	6	2	3	2	1	0
PF00545	0	5	0	2	0	1	0	0
PF00547	1	7	59	43	83	9	3	4
PF00548	1	0	0	1	1	0	0	0
PF00549	235	55	663	581	583	30	18	32
PF00550	49	110	215	243	240	22	35	23
PF00551	161	83	473	518	488	44	31	50
PF00552	0	0	0	1	0	0	1	0
PF00553	0	8	3	7	3	0	0	0
PF00554	0	0	0	3	1	0	0	0
PF00555	0	1	0	3	3	0	0	0
PF00556	0	1	1	6	4	0	0	1
PF00557	226	135	961	924	956	73	55	55
PF00558	0	0	4	4	10	0	0	0
PF00559	0	0	16	4	21	0	0	0
PF00560	0	21	54	151	105	12	11	9
PF00561	129	353	1329	1377	1387	181	154	107
PF00562	241	55	666	669	665	43	29	46
PF00563	676	188	199	60	49	125	51	214
PF00564	0	0	3	6	3	0	0	1
PF00565	1	8	98	76	120	5	6	2
PF00566	0	0	22	41	24	1	1	0
PF00567	0	0	1	4	5	0	0	0
PF00568	0	0	2	2	2	0	0	0
PF00569	0	1	4	8	4	0	0	0
PF00570	0	28	22	14	14	22	15	12
PF00571	331	159	432	537	408	95	47	50
PF00572	54	17	214	222	225	7	11	9
PF00573	94	9	312	345	312	12	10	8
PF00574	50	52	310	304	383	22	19	26
PF00575	195	107	941	926	943	84	55	68
PF00576	0	8	84	73	77	11	7	0
PF00577	2	1	56	67	60	6	6	2
PF00578	487	177	713	785	716	75	47	43
PF00579	301	88	640	722	705	46	34	28
PF00580	280	204	580	635	609	127	60	67
PF00581	101	135	606	611	712	61	62	70
PF00582	167	173	62	68	60	66	44	17
PF00583	323	252	408	384	405	125	82	94
PF00584	9	16	143	114	176	3	4	6
PF00585	0	1	69	67	60	1	8	6
PF00586	350	124	582	647	615	50	29	51
PF00587	422	132	1276	1349	1222	48	48	47
PF00588	72	80	585	585	608	60	29	48
PF00589	783	209	1195	615	689	168	84	88
PF00590	445	83	401	430	452	55	33	36
PF00591	173	56	283	298	324	21	26	20
PF00593	166	264	1265	1439	864	349	121	156
PF00594	2	0	0	0	3	0	0	0
PF00595	41	109	684	734	772	42	23	23
PF00596	100	54	293	217	281	21	19	13
PF00598	0	0	1	0	0	0	0	0
PF00599	0	0	1	2	0	1	0	0
PF00600	0	1	0	0	2	1	2	0
PF00601	2	1	0	1	2	0	0	0
PF00602	1	0	1	1	3	0	0	0
PF00603	0	0	3	1	4	0	0	0
PF00604	1	1	2	0	1	0	0	0
PF00605	0	0	0	0	0	1	0	0
PF00606	0	0	2	4	7	0	0	0
PF00607	5	0	2	3	5	0	2	0
PF00608	1	0	0	0	0	0	0	0
PF00609	0	3	3	8	2	0	0	0
PF00610	1	0	0	4	2	0	0	1
PF00611	0	0	1	1	4	0	0	0
PF00612	0	0	7	7	8	0	0	0
PF00613	0	0	3	5	2	0	0	1
PF00614	8	36	9	10	4	20	11	4
PF00615	0	0	6	5	7	0	0	0
PF00616	0	1	4	5	10	0	0	0
PF00617	0	0	7	4	10	0	0	0
PF00618	0	0	6	3	5	0	0	0
PF00619	0	0	6	0	1	1	0	1
PF00620	2	1	22	7	16	0	0	0
PF00621	0	0	21	11	17	0	3	0
PF00622	2	1	5	11	13	1	0	0
PF00623	137	22	307	305	285	11	18	17
PF00624	0	2	3	2	1	1	0	1
PF00625	24	32	334	306	408	12	18	20
PF00626	0	0	13	9	5	0	0	0
PF00627	56	17	117	180	133	5	4	8
PF00628	1	0	10	23	17	0	1	0
PF00629	0	1	8	18	15	5	4	3
PF00630	0	1	3	16	6	0	1	1
PF00631	0	1	6	3	3	0	0	0
PF00632	0	0	9	26	13	0	0	0
PF00633	0	20	35	37	40	2	6	9
PF00634	0	0	3	1	0	0	2	0
PF00635	0	0	1	4	2	0	1	0
PF00636	40	13	130	138	167	16	9	13
PF00637	1	1	17	23	29	0	0	0
PF00638	2	0	6	8	18	0	0	0
PF00639	70	42	115	214	97	24	13	26
PF00640	1	0	7	1	6	0	0	0
PF00641	1	1	2	5	12	0	0	0
PF00642	0	1	3	23	4	0	1	1
PF00643	0	2	5	12	7	1	0	0
PF00644	2	0	9	5	13	0	0	0
PF00645	0	0	2	2	3	0	0	0
PF00646	2	1	4	10	9	0	0	0
PF00647	0	0	1	4	2	0	0	0
PF00648	0	3	18	32	25	0	4	0
PF00649	0	0	1	1	0	0	0	0
PF00650	3	3	8	24	13	0	0	0
PF00651	0	1	21	15	35	0	0	0
PF00652	0	6	38	83	30	0	0	0
PF00653	0	0	3	3	6	0	0	0
PF00654	105	41	73	58	83	8	23	17
PF00656	52	27	68	66	96	9	12	8
PF00657	10	92	141	226	213	35	15	11
PF00658	0	0	1	3	4	0	0	0
PF00659	0	0	0	2	4	0	1	0
PF00660	1	0	1	0	2	0	0	1
PF00661	0	0	5	0	7	0	0	0
PF00662	86	34	143	120	151	9	8	7
PF00664	80	184	464	461	565	74	62	53
PF00665	559	228	216	62	70	261	124	161
PF00666	0	0	0	1	1	0	0	0
PF00667	1	11	17	20	18	5	3	1
PF00668	35	109	51	35	54	0	28	4
PF00669	118	16	106	93	91	19	13	26
PF00670	24	18	226	244	212	6	13	6
PF00672	129	106	197	148	180	40	30	43
PF00673	42	16	220	232	218	8	8	7
PF00674	3	1	6	9	4	0	0	0
PF00675	74	96	160	222	140	43	27	27
PF00676	192	137	769	704	723	60	72	47
PF00677	34	24	203	183	185	18	12	12
PF00679	140	106	603	585	599	23	25	36
PF00680	0	0	7	5	13	0	0	0
PF00681	0	0	0	3	0	0	0	0
PF00682	346	77	785	644	697	52	37	49
PF00683	4	1	1	0	2	0	0	0
PF00684	58	24	217	198	222	12	6	6
PF00685	0	41	403	395	417	26	24	21
PF00686	0	4	0	10	10	0	1	0
PF00687	72	27	250	288	321	6	8	14
PF00688	0	3	8	19	10	0	0	0
PF00689	0	52	27	37	23	5	3	4
PF00690	24	17	2	8	5	0	0	5
PF00691	124	107	272	309	285	64	54	58
PF00692	48	47	385	384	339	18	13	11
PF00693	0	0	3	1	9	0	0	0
PF00694	260	64	463	424	496	40	24	27
PF00695	0	2	8	11	7	0	1	1
PF00696	515	191	900	898	994	83	66	89
PF00697	83	21	143	157	184	17	18	7
PF00698	32	81	238	305	323	23	22	22
PF00699	3	4	44	39	71	10	1	3
PF00700	96	10	120	89	85	10	14	33
PF00701	104	62	431	390	496	27	23	12
PF00702	480	375	839	780	814	209	158	138
PF00703	0	11	21	21	14	1	4	1
PF00704	4	19	27	74	48	2	1	0
PF00705	29	1	4	13	11	0	0	0
PF00706	0	1	0	0	0	0	0	0
PF00707	25	17	238	215	230	8	8	4
PF00708	60	30	21	51	28	0	2	6
PF00709	184	46	438	483	387	23	18	14
PF00710	72	19	27	76	27	13	8	15
PF00711	0	0	0	1	1	0	0	0
PF00712	56	10	163	132	183	8	1	7
PF00714	15	0	3	5	3	0	0	1
PF00715	1	0	0	1	2	0	0	0
PF00716	0	1	1	1	2	0	0	0
PF00717	74	72	482	466	506	30	25	19
PF00718	0	0	1	1	0	0	0	0
PF00719	75	30	38	25	43	18	7	5
PF00720	0	3	0	0	1	0	0	0
PF00721	0	1	2	0	4	0	0	0
PF00722	0	17	50	101	42	7	0	3
PF00723	399	49	246	263	289	1	6	3
PF00724	188	74	200	265	212	53	53	55
PF00725	126	64	353	407	351	63	36	24
PF00726	0	0	1	1	3	0	0	0
PF00727	0	0	1	2	2	0	3	0
PF00728	12	33	49	97	47	5	7	7
PF00729	0	1	0	2	1	0	0	0
PF00730	280	94	616	676	653	20	29	36
PF00731	114	44	252	263	270	16	20	21
PF00732	2	130	608	517	609	27	35	20
PF00733	28	132	229	278	297	17	15	24
PF00734	0	0	0	1	3	0	0	0
PF00735	1	0	14	11	11	1	1	0
PF00736	2	0	2	4	2	0	0	0
PF00737	0	0	3	6	16	0	0	0
PF00738	0	0	5	2	0	1	0	0
PF00739	0	1	1	2	3	0	0	0
PF00740	0	5	7	7	5	0	0	1
PF00741	0	5	0	0	0	0	0	0
PF00742	57	34	195	191	205	7	17	8
PF00743	0	34	357	422	327	22	36	22
PF00745	44	6	21	10	18	6	2	3
PF00746	1	0	0	4	5	0	0	0
PF00747	2	0	0	2	4	0	0	0
PF00748	0	2	0	0	4	0	1	0
PF00749	129	64	388	545	452	38	38	56
PF00750	134	53	376	382	336	24	15	33
PF00751	0	1	1	4	2	0	0	0
PF00752	38	3	6	18	13	0	0	0
PF00753	757	412	1172	1307	1260	107	136	109
PF00754	7	14	16	19	32	7	1	2
PF00755	1	0	6	9	9	0	1	3
PF00756	102	97	62	85	57	42	25	20
PF00757	0	2	0	3	8	0	0	0
PF00758	0	0	3	6	1	0	1	0
PF00759	0	23	8	3	23	2	0	1
PF00760	1	1	1	0	0	0	0	0
PF00762	102	34	312	286	348	31	12	22
PF00763	48	31	226	205	235	13	9	8
PF00764	230	52	380	312	412	26	24	39
PF00765	18	4	10	4	3	5	4	3
PF00766	150	21	212	203	187	4	16	13
PF00767	0	0	3	4	6	0	0	0
PF00768	0	37	224	220	233	8	19	6
PF00769	3	1	7	4	6	2	0	0
PF00770	0	0	3	3	4	0	0	0
PF00771	71	33	89	69	59	18	9	29
PF00772	74	11	131	141	173	6	9	12
PF00773	45	37	162	145	159	25	15	22
PF00775	0	26	23	31	36	12	10	2
PF00777	0	1	6	6	10	0	1	0
PF00778	0	0	4	2	2	0	1	0
PF00779	0	0	1	1	1	0	0	0
PF00780	0	0	6	5	10	0	0	0
PF00781	23	24	66	77	67	8	9	13
PF00782	0	6	21	40	33	6	3	2
PF00784	2	1	2	4	2	0	0	0
PF00786	0	1	0	0	2	0	0	0
PF00787	6	2	5	33	34	0	0	1
PF00788	0	1	3	4	5	0	0	0
PF00789	0	0	0	7	6	0	0	0
PF00790	0	1	2	5	2	0	0	1
PF00791	0	0	0	1	0	0	0	0
PF00792	0	0	5	3	3	0	0	0
PF00793	206	98	412	472	449	28	19	27
PF00794	0	0	1	3	1	0	0	0
PF00795	192	105	383	525	487	56	47	59
PF00797	0	7	4	7	5	0	0	1
PF00798	0	0	6	3	1	0	0	0
PF00799	0	1	0	1	2	0	0	0
PF00800	67	31	258	241	245	10	15	13
PF00801	22	79	66	105	68	10	74	42
PF00802	0	0	0	1	1	0	1	0
PF00803	0	0	2	0	3	0	1	0
PF00804	0	0	4	7	2	0	0	0
PF00805	16	40	86	145	153	8	13	6
PF00806	2	1	5	11	2	1	0	0
PF00807	0	0	1	1	2	0	0	0
PF00808	0	1	1	24	4	0	0	0
PF00809	155	56	290	352	307	36	19	24
PF00810	0	1	13	11	10	3	0	1
PF00811	0	0	2	2	1	0	0	0
PF00812	0	1	2	0	0	0	0	0
PF00813	31	10	29	25	44	7	8	8
PF00814	179	52	405	428	431	33	29	30
PF00815	188	37	497	403	555	25	15	15
PF00816	0	0	7	11	10	6	3	0
PF00817	55	41	296	289	259	40	13	16
PF00819	0	0	0	1	1	0	0	0
PF00820	1	1	3	1	2	0	0	0
PF00821	35	29	27	73	31	2	2	0
PF00822	0	0	20	12	22	1	1	2
PF00823	0	0	3	0	3	0	0	0
PF00825	19	15	108	81	143	7	4	6
PF00827	72	0	4	24	9	0	0	0
PF00828	51	21	234	215	230	15	7	14
PF00829	46	11	188	178	201	12	9	15
PF00830	28	14	182	171	167	11	3	11
PF00831	10	8	147	131	138	5	4	3
PF00832	45	1	5	6	4	1	0	0
PF00833	20	0	4	10	5	0	0	0
PF00834	98	46	330	304	321	14	21	10
PF00835	0	0	2	0	2	0	0	0
PF00836	0	0	1	0	0	0	0	1
PF00837	0	2	3	1	1	0	0	0
PF00838	0	0	3	3	1	0	0	0
PF00839	0	1	3	1	0	0	0	0
PF00840	0	1	5	7	6	0	0	0
PF00841	7	1	0	1	0	0	0	0
PF00842	44	30	54	89	81	13	5	9
PF00843	0	0	0	2	3	0	0	0
PF00844	0	0	5	8	11	0	0	0
PF00845	0	2	4	4	3	0	0	0
PF00846	2	2	2	3	0	0	0	0
PF00847	4	1	5	13	6	0	0	1
PF00848	0	14	105	143	145	12	11	7
PF00849	101	110	532	518	516	85	47	53
PF00850	46	34	326	253	363	17	24	15
PF00851	1	0	1	2	5	0	0	0
PF00852	1	1	31	23	31	0	0	0
PF00853	0	0	1	0	1	0	0	1
PF00854	0	33	111	134	101	15	14	8
PF00855	0	0	1	2	3	0	0	0
PF00856	0	7	90	104	85	1	1	5
PF00857	171	61	77	135	109	23	13	24
PF00858	0	0	14	23	26	0	0	0
PF00859	0	0	1	1	0	0	0	0
PF00860	1	22	345	270	339	13	5	19
PF00861	11	35	268	249	239	13	10	13
PF00862	0	1	22	14	38	0	2	0
PF00863	0	1	1	4	4	0	0	0
PF00864	0	2	3	6	3	1	0	1
PF00865	0	0	0	0	1	0	1	0
PF00866	0	9	12	11	9	6	5	2
PF00867	44	3	2	12	7	0	0	1
PF00868	0	1	0	1	2	0	0	0
PF00869	0	0	4	6	5	0	0	0
PF00870	0	0	2	0	2	0	0	1
PF00871	43	13	29	15	21	12	9	27
PF00872	1339	69	50	30	39	96	17	24
PF00873	1361	571	1777	1571	1675	343	309	292
PF00874	0	0	9	15	14	1	1	0
PF00875	21	6	157	196	206	13	4	13
PF00876	0	0	6	5	5	0	0	0
PF00877	4	33	97	82	137	14	14	6
PF00878	0	0	4	2	0	0	0	0
PF00880	0	0	0	2	7	0	0	2
PF00881	135	62	231	304	215	57	28	42
PF00882	0	2	2	1	1	1	0	0
PF00883	67	35	327	328	374	43	25	29
PF00884	3	254	545	793	659	85	89	69
PF00885	132	21	154	169	194	16	14	13
PF00886	20	11	210	206	236	8	4	4
PF00887	1	0	6	13	7	3	3	0
PF00888	1	1	16	19	24	0	0	1
PF00889	19	34	214	253	217	12	4	13
PF00890	464	169	980	871	961	89	56	60
PF00891	2	16	16	21	27	3	1	5
PF00892	233	154	1984	1398	1986	166	105	105
PF00893	14	14	173	183	184	14	4	10
PF00894	0	0	1	3	1	0	0	0
PF00895	0	2	12	10	12	0	0	0
PF00897	0	2	1	0	2	0	0	0
PF00898	1	0	3	5	6	0	0	1
PF00899	153	54	179	191	198	23	17	17
PF00900	23	0	6	12	5	0	0	0
PF00901	0	0	3	4	1	0	0	0
PF00902	105	27	251	275	293	20	11	7
PF00903	152	271	544	554	505	120	99	73
PF00905	258	197	921	865	907	93	65	93
PF00906	0	0	8	5	15	0	0	0
PF00907	0	0	1	2	14	0	0	0
PF00908	71	35	79	106	95	5	11	18
PF00909	285	45	786	670	836	30	27	50
PF00910	0	0	3	1	3	0	0	0
PF00912	77	103	240	271	251	44	42	28
PF00913	0	0	1	1	2	0	0	0
PF00915	0	1	4	1	5	0	0	0
PF00916	49	46	80	65	95	39	45	31
PF00917	1	2	3	8	7	0	1	0
PF00918	0	0	16	3	13	0	0	0
PF00919	103	59	289	357	318	24	19	37
PF00920	296	100	664	616	632	63	41	56
PF00921	0	0	1	4	2	0	1	0
PF00922	0	0	3	1	1	0	1	0
PF00923	171	76	226	190	234	20	9	12
PF00924	119	65	386	360	339	108	55	53
PF00925	86	40	213	204	198	28	16	15
PF00926	92	20	264	239	233	23	13	21
PF00927	1	0	3	3	6	0	0	0
PF00928	0	2	9	17	11	0	0	0
PF00929	24	40	409	447	426	52	36	48
PF00930	0	36	75	89	39	20	3	10
PF00931	0	121	45	33	55	0	1	2
PF00932	0	1	1	3	0	0	0	0
PF00933	40	92	258	301	245	32	19	22
PF00934	0	0	0	2	0	0	1	0
PF00935	53	0	6	22	8	0	0	0
PF00936	2	16	12	12	49	0	0	1
PF00937	0	2	1	1	0	0	1	0
PF00938	1	0	2	7	1	0	0	0
PF00939	11	33	198	315	153	24	28	40
PF00940	0	2	11	20	13	0	0	0
PF00941	53	63	131	163	136	16	13	10
PF00942	0	0	3	4	0	0	0	1
PF00943	0	1	2	1	0	0	0	0
PF00944	0	0	0	2	0	0	0	0
PF00945	0	0	0	0	6	0	0	0
PF00946	1	0	7	6	8	0	0	0
PF00947	2	1	2	1	1	0	0	0
PF00948	1	0	0	1	5	0	0	0
PF00949	0	1	0	6	0	0	0	0
PF00950	3	33	208	179	242	24	17	14
PF00951	0	1	7	2	8	0	0	2
PF00952	2	1	1	1	3	0	0	0
PF00953	36	62	276	308	353	20	18	11
PF00954	0	1	3	7	2	0	0	0
PF00955	2	2	6	6	5	0	0	0
PF00956	0	1	7	7	6	0	0	0
PF00957	0	1	1	3	8	0	0	0
PF00958	102	29	239	238	218	13	3	14
PF00959	0	2	3	12	10	1	2	0
PF00961	4	17	6	7	5	0	0	2
PF00962	0	29	73	138	86	14	13	7
PF00963	0	1	3	0	0	0	0	0
PF00964	0	1	0	2	0	0	0	0
PF00965	1	0	2	1	3	0	0	0
PF00967	5	0	0	0	0	0	0	0
PF00969	1	0	1	0	2	0	0	0
PF00970	89	32	136	131	101	38	25	19
PF00971	3	0	2	1	0	0	0	0
PF00972	0	0	5	4	17	0	0	0
PF00973	0	2	7	1	1	0	0	0
PF00974	1	1	7	2	4	0	0	0
PF00975	14	30	22	37	22	5	0	5
PF00976	0	1	0	0	0	0	1	0
PF00977	191	61	531	501	554	38	31	53
PF00978	0	1	6	2	6	0	0	0
PF00979	0	0	0	0	1	0	0	0
PF00980	0	1	2	3	1	0	0	1
PF00981	0	0	4	3	0	2	0	2
PF00982	178	33	30	21	27	2	6	1
PF00983	0	0	3	0	0	0	0	0
PF00984	70	60	270	354	321	36	27	29
PF00985	0	1	0	1	0	0	0	0
PF00986	73	28	268	302	287	29	13	25
PF00988	76	18	255	226	210	31	10	13
PF00989	353	249	134	58	67	40	42	140
PF00990	796	256	345	177	140	119	90	328
PF00992	0	1	1	3	1	0	0	2
PF00993	1	1	0	0	0	2	0	0
PF00994	161	101	357	450	353	27	26	52
PF00995	0	2	22	39	18	0	0	0
PF00996	0	4	8	10	17	0	1	0
PF00997	0	2	0	0	0	0	0	0
PF00998	1	0	5	5	6	0	1	0
PF00999	230	137	570	673	683	86	65	58
PF01000	0	7	115	85	133	4	8	5
PF01001	0	1	0	1	0	0	0	0
PF01002	0	0	0	0	2	1	1	0
PF01003	0	0	1	2	1	0	0	0
PF01004	0	1	1	0	0	0	0	2
PF01005	0	1	1	0	0	0	0	0
PF01006	0	2	0	0	0	0	0	0
PF01007	0	7	1	8	5	0	0	2
PF01008	184	23	209	175	232	2	4	5
PF01010	41	18	52	74	84	4	2	5
PF01011	43	143	114	234	139	13	19	8
PF01012	270	39	429	390	400	13	22	15
PF01014	0	3	0	2	1	0	0	0
PF01015	59	0	8	30	13	0	0	0
PF01016	44	11	221	211	227	12	7	14
PF01017	0	4	5	1	3	0	0	0
PF01018	62	33	250	258	284	16	7	29
PF01019	103	106	443	633	365	37	42	21
PF01020	51	0	6	1	2	1	0	1
PF01022	180	105	27	33	52	22	26	20
PF01023	0	1	1	2	2	0	0	0
PF01024	0	0	0	1	1	0	1	0
PF01025	64	43	237	198	209	12	11	21
PF01026	98	41	242	258	265	27	6	25
PF01027	30	12	266	207	283	7	7	5
PF01028	0	17	23	15	7	12	0	1
PF01029	38	39	104	130	156	23	11	8
PF01030	3	0	3	4	4	0	1	1
PF01031	0	3	311	367	543	3	6	0
PF01032	41	34	45	53	66	28	20	36
PF01033	0	3	2	2	2	0	0	0
PF01034	0	0	1	0	2	0	0	0
PF01035	91	58	170	236	189	16	25	17
PF01036	0	1	344	354	332	0	0	0
PF01037	147	28	90	103	80	39	34	27
PF01039	74	174	710	1022	748	74	86	60
PF01040	242	101	621	630	714	31	47	21
PF01041	131	189	527	754	655	42	58	52
PF01042	35	87	273	342	336	36	37	39
PF01043	0	4	19	26	32	1	0	0
PF01044	0	1	0	3	2	0	0	0
PF01047	158	57	117	137	157	40	60	39
PF01048	148	87	296	377	314	52	38	31
PF01049	0	0	4	2	1	0	0	0
PF01050	36	11	156	143	182	7	6	15
PF01051	4	2	10	2	2	3	5	10
PF01052	38	11	42	36	39	7	5	24
PF01053	265	124	884	793	914	92	79	56
PF01054	1	0	0	1	0	0	0	0
PF01055	48	21	28	22	22	10	2	0
PF01056	0	1	3	3	6	0	0	0
PF01057	6	0	3	3	3	0	1	0
PF01058	155	74	220	218	237	5	12	36
PF01059	23	14	129	124	149	3	1	3
PF01060	0	0	3	1	0	0	0	1
PF01061	363	160	468	435	448	35	36	38
PF01062	1	3	14	20	19	12	7	3
PF01063	81	56	490	573	560	33	34	38
PF01064	1	0	4	2	1	0	0	0
PF01065	0	0	2	4	1	0	0	0
PF01066	160	87	453	444	440	24	22	22
PF01067	0	0	10	9	3	0	0	0
PF01068	149	80	38	31	70	3	4	9
PF01070	106	50	639	377	629	25	23	8
PF01071	59	58	245	248	221	13	17	19
PF01073	41	16	46	38	46	7	4	2
PF01074	7	13	5	11	15	0	1	1
PF01075	368	62	220	212	268	17	22	21
PF01076	4	1	1	1	0	2	0	0
PF01077	42	4870	62	51	71	57	45	37
PF01078	141	57	59	29	58	21	22	30
PF01079	0	2	4	3	5	0	0	0
PF01080	0	0	3	4	6	2	0	0
PF01081	0	16	51	24	36	15	9	8
PF01082	0	2	6	3	4	0	0	0
PF01083	0	4	5	3	3	0	0	0
PF01084	20	9	143	193	180	12	7	3
PF01085	0	0	0	2	0	0	0	0
PF01086	0	2	1	5	2	1	0	0
PF01087	63	18	33	23	35	2	1	3
PF01088	0	0	5	7	8	0	0	0
PF01090	39	2	15	21	4	0	0	0
PF01091	0	0	0	0	1	0	0	0
PF01092	43	1	4	24	8	1	0	0
PF01093	0	1	1	0	2	0	0	0
PF01094	25	85	493	336	539	38	29	27
PF01095	0	3	8	3	11	2	0	0
PF01096	59	2	4	26	7	0	0	1
PF01097	1	0	1	2	0	0	0	0
PF01098	139	77	586	629	642	56	21	35
PF01099	1	0	0	1	1	0	0	0
PF01101	0	0	0	2	1	0	0	0
PF01102	0	0	0	0	3	0	0	0
PF01103	92	54	185	228	199	55	23	35
PF01104	2	0	0	1	1	0	0	0
PF01105	0	1	14	21	30	0	0	0
PF01106	0	10	210	203	203	12	11	11
PF01107	0	1	1	2	2	0	0	0
PF01108	5	0	2	3	2	1	0	0
PF01109	0	0	1	0	0	0	0	0
PF01111	0	2	3	4	5	0	0	0
PF01112	161	45	94	135	55	21	14	9
PF01113	58	16	139	102	176	12	8	10
PF01114	0	1	0	0	1	0	0	0
PF01115	1	0	5	2	5	0	0	1
PF01116	90	32	85	86	87	24	7	31
PF01117	0	0	0	1	3	0	0	0
PF01118	190	52	329	284	386	37	32	26
PF01119	32	20	36	57	39	9	9	3
PF01120	0	37	18	43	31	3	3	8
PF01121	35	27	157	205	195	13	6	3
PF01122	0	0	2	0	0	0	0	0
PF01123	3	0	5	5	5	1	0	2
PF01124	0	12	57	57	57	16	10	4
PF01125	1	1	4	7	7	0	0	0
PF01126	11	1	10	11	18	1	0	4
PF01127	4	24	297	219	279	17	10	11
PF01128	42	39	162	206	185	7	21	17
PF01129	1	0	2	1	2	1	0	0
PF01130	1	0	15	16	33	0	0	0
PF01131	166	54	702	767	874	35	26	41
PF01132	38	19	126	141	130	11	10	12
PF01133	1	0	2	1	0	2	0	0
PF01134	112	81	629	581	525	27	30	32
PF01135	19	45	118	101	93	21	18	5
PF01136	0	31	18	17	13	10	10	14
PF01137	0	7	10	12	9	0	0	0
PF01138	159	57	674	625	549	19	21	29
PF01139	108	45	22	42	17	5	4	4
PF01140	0	1	3	1	1	0	0	0
PF01141	0	1	0	1	1	0	0	0
PF01142	90	7	17	28	13	7	12	17
PF01144	14	55	63	69	59	63	26	19
PF01145	154	116	558	571	580	34	22	22
PF01146	0	0	8	11	5	0	0	0
PF01147	2	0	2	2	3	0	0	1
PF01148	46	36	167	174	241	15	10	14
PF01149	31	36	147	145	162	8	6	4
PF01150	0	0	4	5	8	0	0	0
PF01151	1	1	7	12	10	2	1	0
PF01152	1	16	13	8	4	8	11	12
PF01153	0	0	2	2	2	0	0	0
PF01154	72	4	16	45	18	0	0	1
PF01155	0	2	7	4	6	1	0	3
PF01156	40	22	61	77	87	7	7	11
PF01157	23	0	9	18	5	0	1	0
PF01158	0	0	2	1	1	0	0	0
PF01159	0	0	0	1	2	0	0	0
PF01160	0	1	0	1	0	0	0	0
PF01161	79	17	31	42	29	0	0	6
PF01163	51	3	5	35	12	10	1	10
PF01165	2	16	183	174	150	11	8	9
PF01166	3	1	2	4	4	1	1	0
PF01167	0	0	6	4	3	0	0	0
PF01168	88	52	371	405	413	28	28	34
PF01169	0	8	7	8	19	3	0	5
PF01170	62	35	31	27	39	12	9	9
PF01171	186	58	321	295	354	25	23	31
PF01172	59	1	4	14	7	0	0	0
PF01174	76	4	26	64	15	1	1	0
PF01175	172	54	60	93	29	24	24	9
PF01176	49	22	223	232	249	6	7	6
PF01177	109	65	344	289	323	32	16	30
PF01179	2	8	18	15	16	7	0	0
PF01180	127	70	395	357	344	28	17	17
PF01182	18	39	36	64	38	18	5	10
PF01183	0	9	1	13	13	4	5	1
PF01184	58	0	5	9	16	0	0	1
PF01185	0	0	1	0	1	0	0	0
PF01186	0	1	0	0	2	0	0	0
PF01187	0	0	17	4	26	1	0	0
PF01188	103	43	203	234	208	15	7	9
PF01189	0	58	75	119	91	28	33	9
PF01190	0	0	1	4	2	1	0	0
PF01191	71	0	11	18	11	1	1	0
PF01192	67	6	135	139	133	9	6	5
PF01193	99	32	331	300	350	15	11	22
PF01194	39	0	10	16	6	0	0	1
PF01195	36	15	225	248	260	15	7	12
PF01196	18	30	215	197	224	9	10	10
PF01197	16	19	216	241	219	7	5	7
PF01198	24	0	8	10	6	0	0	0
PF01199	0	0	0	1	1	0	0	0
PF01200	52	0	3	18	10	0	1	0
PF01201	39	0	13	25	13	0	0	0
PF01202	63	31	189	175	183	14	7	11
PF01203	0	0	6	7	2	3	2	0
PF01204	0	8	62	61	74	2	2	1
PF01205	1	13	9	4	9	12	7	3
PF01206	121	3	52	44	54	8	5	7
PF01207	0	48	369	335	317	37	24	41
PF01208	129	58	298	269	372	23	24	24
PF01209	106	75	269	260	305	30	16	23
PF01210	46	25	171	175	138	15	14	11
PF01212	12	69	175	231	190	22	27	17
PF01213	0	0	13	5	15	0	0	0
PF01214	0	0	1	5	13	0	0	0
PF01215	0	0	0	3	6	0	0	0
PF01216	1	1	1	3	3	0	0	0
PF01217	0	0	4	12	7	0	0	0
PF01218	0	26	313	257	299	31	20	4
PF01219	0	4	17	10	40	11	5	4
PF01220	39	17	247	230	216	11	12	16
PF01221	0	0	5	5	6	0	0	0
PF01222	0	1	6	23	17	0	2	1
PF01223	1	10	12	12	8	6	1	1
PF01225	43	71	311	375	389	25	23	25
PF01226	1	11	14	4	7	5	4	6
PF01227	75	48	283	277	260	22	9	26
PF01228	0	4	3	6	4	1	2	10
PF01229	0	17	2	6	0	0	0	0
PF01230	100	48	290	373	350	11	8	23
PF01231	0	8	64	53	37	2	0	0
PF01232	0	8	18	21	20	12	4	3
PF01233	0	1	0	1	1	0	0	0
PF01234	12	1	6	0	0	0	0	0
PF01235	0	5	195	289	163	41	20	17
PF01237	0	0	6	12	5	0	0	0
PF01238	0	9	4	7	13	11	4	1
PF01239	2	1	0	3	4	0	0	0
PF01241	0	0	13	1	10	0	0	0
PF01242	61	36	71	119	102	20	5	13
PF01243	6	66	234	196	255	16	25	15
PF01244	47	48	285	242	221	20	23	9
PF01245	30	17	273	245	303	15	6	7
PF01246	12	1	7	20	11	0	0	1
PF01247	1	0	3	3	0	0	0	0
PF01248	54	4	11	48	23	1	0	1
PF01249	0	1	1	3	3	0	0	1
PF01250	20	5	108	118	152	15	8	4
PF01251	0	0	3	7	3	0	0	0
PF01252	44	29	167	176	194	22	42	22
PF01253	19	8	25	40	23	7	2	10
PF01254	1	0	0	0	2	0	0	0
PF01255	107	35	218	289	278	9	18	13
PF01256	102	28	106	161	144	14	12	6
PF01257	91	48	235	213	254	12	4	30
PF01258	50	24	178	150	176	12	9	13
PF01259	106	34	317	292	314	17	21	25
PF01261	149	167	415	486	474	25	23	27
PF01262	18	51	478	462	414	23	18	24
PF01263	58	34	75	66	84	12	6	13
PF01264	155	51	428	412	460	19	8	30
PF01265	0	2	5	8	4	0	0	0
PF01266	363	320	2374	2113	2484	184	157	142
PF01267	0	0	1	5	0	0	0	0
PF01268	270	16	484	413	427	8	9	11
PF01269	53	1	6	17	13	0	0	0
PF01270	64	1	9	3	1	2	0	0
PF01271	0	0	0	2	0	0	0	1
PF01272	25	51	156	135	162	14	9	14
PF01273	0	0	1	5	1	0	0	1
PF01274	1	28	515	397	530	19	22	20
PF01275	0	0	2	1	5	0	0	1
PF01276	63	10	16	9	34	9	9	0
PF01278	0	1	3	3	3	0	0	0
PF01279	0	1	0	0	0	0	0	0
PF01280	26	1	8	20	14	0	0	0
PF01281	14	18	142	179	159	10	7	1
PF01282	41	0	10	4	1	0	0	0
PF01283	0	1	7	6	5	0	0	0
PF01284	1	0	10	2	9	1	0	0
PF01285	0	0	1	4	1	0	0	2
PF01286	0	0	0	0	0	2	0	0
PF01287	62	0	8	20	4	0	0	0
PF01288	35	24	151	154	144	7	8	9
PF01289	1	2	6	2	3	0	0	0
PF01290	0	1	1	2	0	1	0	0
PF01291	0	0	1	1	0	0	0	1
PF01292	1	14	20	5	17	8	8	8
PF01293	0	47	213	232	136	31	12	18
PF01294	0	1	2	9	4	0	0	0
PF01295	0	1	14	7	4	2	0	1
PF01296	0	0	1	0	0	0	0	0
PF01297	1	22	234	236	317	12	14	15
PF01298	0	0	7	5	6	4	1	0
PF01299	1	0	3	5	5	1	0	0
PF01300	120	41	222	218	243	25	27	20
PF01301	0	5	9	1	9	0	3	2
PF01302	0	0	2	3	5	1	1	0
PF01303	0	0	3	0	3	0	0	0
PF01304	1	1	1	2	0	0	0	0
PF01306	33	0	10	11	9	0	0	0
PF01307	0	0	1	2	1	0	0	0
PF01308	0	1	2	6	1	0	0	1
PF01310	2	0	0	1	2	1	0	0
PF01311	40	6	51	55	62	6	8	6
PF01312	72	15	45	45	59	10	11	14
PF01313	23	6	27	15	36	7	7	5
PF01314	4	17	10	18	15	7	5	17
PF01315	64	62	140	141	171	35	11	11
PF01316	0	8	14	5	10	5	3	4
PF01320	0	0	3	5	1	0	0	0
PF01321	23	13	321	341	343	16	14	19
PF01322	1	3	35	17	36	12	3	3
PF01323	49	52	347	360	328	41	61	36
PF01325	16	10	14	21	18	3	4	2
PF01326	135	82	309	293	255	15	11	35
PF01327	105	59	281	296	292	26	11	25
PF01328	0	3	2	0	4	1	0	1
PF01329	1	23	230	194	214	16	4	3
PF01330	0	12	22	29	24	4	3	10
PF01331	0	1	3	9	6	0	0	0
PF01333	1	1	4	5	28	0	0	0
PF01335	0	1	1	1	1	0	0	0
PF01336	232	83	419	509	363	41	28	26
PF01337	0	5	0	4	4	1	0	0
PF01338	0	0	1	3	4	0	0	0
PF01339	25	69	23	22	10	6	4	20
PF01340	0	1	1	1	0	1	0	0
PF01341	0	9	1	4	3	0	0	0
PF01342	0	0	0	4	3	0	0	0
PF01343	93	33	261	237	266	22	15	13
PF01344	24	22	9	28	23	1	8	0
PF01345	0	15	17	16	15	14	5	2
PF01346	0	3	14	15	20	3	1	5
PF01347	2	0	3	8	10	0	0	0
PF01348	0	0	7	6	9	1	0	0
PF01349	1	0	0	8	3	0	1	0
PF01350	0	0	0	1	1	0	0	0
PF01351	92	28	227	296	243	12	13	12
PF01352	0	1	3	0	2	1	0	0
PF01353	0	2	3	1	3	0	0	0
PF01355	1	0	7	13	10	0	0	1
PF01356	0	0	0	0	0	1	0	0
PF01357	0	0	3	1	1	0	0	0
PF01358	0	2	1	3	0	0	0	0
PF01359	9	1	2	0	1	0	1	0
PF01361	6	7	9	15	10	0	1	1
PF01363	1	0	6	3	10	0	0	0
PF01364	1	3	7	27	4	0	0	4
PF01365	5	0	4	5	5	0	0	0
PF01366	1	1	2	1	4	0	0	0
PF01367	30	42	235	218	186	36	5	5
PF01368	85	50	104	130	107	19	16	17
PF01369	0	1	4	8	6	0	0	0
PF01370	696	543	1698	1971	2187	145	131	152
PF01371	0	0	14	8	4	3	0	2
PF01372	0	0	0	1	1	1	0	0
PF01373	0	0	1	6	0	0	0	0
PF01374	0	0	0	0	3	0	0	0
PF01375	0	0	3	1	0	0	0	0
PF01376	0	0	1	1	2	0	0	0
PF01378	152	0	9	1	1	0	1	0
PF01379	111	35	264	193	239	12	13	15
PF01380	282	140	720	753	610	35	36	46
PF01381	270	132	273	258	249	60	67	60
PF01382	0	0	2	2	1	0	0	0
PF01383	0	0	5	5	1	0	0	1
PF01384	88	37	155	164	111	24	19	11
PF01385	364	4	12	18	30	28	0	4
PF01386	24	10	73	78	81	7	9	10
PF01387	0	0	2	3	1	0	1	0
PF01388	0	1	1	12	11	0	0	0
PF01389	4	11	13	13	6	7	3	1
PF01390	0	0	0	1	3	0	0	0
PF01391	1	40	81	145	123	3	4	2
PF01392	0	0	1	8	7	0	0	0
PF01393	0	0	1	2	1	0	0	0
PF01394	0	1	4	3	0	0	1	0
PF01395	0	1	19	19	29	0	0	0
PF01396	59	24	108	91	127	9	3	10
PF01397	0	0	6	5	8	1	0	0
PF01398	26	4	12	19	11	0	1	0
PF01399	2	0	15	23	15	0	0	0
PF01400	0	8	5	5	4	0	1	0
PF01401	0	7	69	70	47	0	13	5
PF01402	1	9	14	11	4	5	1	4
PF01403	0	0	4	6	18	0	0	0
PF01404	0	0	0	1	2	0	0	0
PF01405	1	0	11	12	8	0	1	1
PF01406	118	53	357	376	314	33	15	16
PF01407	0	0	2	5	2	2	0	0
PF01408	62	269	506	702	555	41	32	32
PF01409	143	37	384	414	345	28	25	28
PF01410	0	0	3	4	1	0	0	1
PF01411	279	50	560	576	544	38	24	32
PF01412	1	0	2	18	5	0	0	0
PF01413	0	0	1	0	0	0	1	0
PF01414	2	0	0	0	2	0	0	0
PF01415	0	0	1	6	7	0	0	0
PF01416	66	28	251	289	255	17	16	16
PF01417	0	0	2	3	2	0	0	0
PF01418	0	7	24	16	17	1	2	4
PF01419	0	0	0	3	4	0	0	0
PF01420	136	67	63	59	47	57	23	45
PF01421	0	3	6	9	7	4	0	0
PF01422	0	0	0	0	1	0	0	0
PF01423	70	10	26	59	25	8	4	7
PF01424	0	4	4	5	2	1	1	0
PF01425	82	192	937	888	945	47	65	58
PF01426	0	0	3	9	10	0	0	0
PF01427	0	12	16	29	29	3	1	2
PF01428	0	0	6	7	7	0	0	0
PF01429	0	0	1	5	4	0	0	0
PF01430	0	16	30	13	36	12	8	15
PF01431	92	27	17	33	14	9	14	0
PF01432	0	54	163	180	157	51	28	24
PF01433	270	75	145	251	129	45	31	33
PF01434	26	55	357	353	385	12	22	13
PF01435	84	99	256	309	259	47	45	23
PF01436	25	38	26	75	27	0	2	4
PF01437	1	0	1	1	5	0	0	0
PF01439	2	0	1	1	0	0	0	0
PF01440	0	0	9	2	5	0	2	0
PF01441	0	0	2	1	2	0	1	1
PF01442	0	8	3	5	0	0	1	0
PF01443	132	36	99	157	117	20	21	39
PF01446	3	1	3	4	3	4	0	0
PF01447	1	12	4	5	7	0	0	0
PF01448	0	0	3	2	0	0	0	0
PF01450	85	16	316	201	269	10	9	10
PF01451	56	50	248	238	227	30	21	19
PF01452	0	1	5	1	7	4	0	0
PF01453	0	5	46	57	79	0	0	0
PF01454	0	0	4	2	1	0	0	0
PF01455	0	10	4	1	2	1	0	3
PF01456	0	2	6	17	13	0	0	0
PF01457	4	18	467	443	702	5	6	2
PF01458	124	68	395	458	504	26	29	13
PF01459	4	2	10	11	10	0	0	0
PF01462	0	1	0	0	0	0	1	0
PF01463	0	0	1	0	2	0	0	0
PF01464	78	76	289	296	252	43	46	29
PF01465	7	0	0	3	4	1	0	0
PF01466	0	1	1	4	3	0	0	0
PF01467	196	58	654	690	603	31	29	42
PF01468	0	0	4	2	2	0	0	2
PF01469	12	2	1	1	2	0	0	0
PF01470	19	1	4	2	2	1	0	0
PF01471	10	31	26	39	19	23	18	6
PF01472	62	7	130	107	146	7	3	3
PF01473	2	0	1	1	3	0	0	0
PF01474	0	12	298	239	285	11	20	11
PF01475	97	38	454	405	505	18	16	25
PF01476	20	38	111	127	97	38	16	12
PF01477	0	3	5	7	5	0	0	0
PF01478	22	28	38	40	45	5	4	1
PF01479	145	60	403	384	434	50	25	35
PF01480	3	0	3	1	3	0	0	0
PF01481	0	0	3	5	0	0	0	0
PF01483	0	2	9	3	1	4	0	0
PF01484	0	2	3	4	0	0	0	0
PF01485	0	0	9	4	6	0	2	1
PF01486	0	1	5	6	5	0	0	0
PF01487	5	2	13	15	15	0	1	0
PF01488	77	38	169	161	207	12	5	11
PF01490	0	1	29	50	27	3	0	0
PF01491	0	2	5	2	1	4	0	0
PF01492	0	0	5	8	2	0	0	0
PF01493	88	26	443	347	449	28	16	29
PF01494	222	174	663	623	631	91	60	52
PF01496	2395	79	729	487	596	63	89	8
PF01497	22	34	49	75	83	39	10	29
PF01498	2	0	0	1	0	0	0	0
PF01499	0	1	5	9	18	0	1	0
PF01500	1	1	0	0	3	0	0	1
PF01501	0	6	155	101	144	0	3	0
PF01502	48	17	170	135	142	9	10	16
PF01503	49	17	215	198	284	25	19	12
PF01504	0	0	2	9	10	2	0	0
PF01505	0	0	2	0	3	0	0	0
PF01506	0	0	0	0	0	1	0	0
PF01507	66	81	97	60	82	28	16	21
PF01508	0	0	0	3	6	0	1	0
PF01509	51	26	126	176	149	24	7	18
PF01510	0	29	189	177	142	5	9	8
PF01512	152	68	308	272	292	20	19	41
PF01513	194	32	264	254	282	11	15	15
PF01514	28	12	24	20	21	7	7	13
PF01515	4	47	361	271	408	40	32	32
PF01516	0	1	2	0	2	0	0	0
PF01517	0	0	2	0	1	0	0	0
PF01518	0	0	2	0	1	0	0	0
PF01519	1	2	1	3	2	0	0	0
PF01520	19	37	126	160	158	18	13	16
PF01521	35	38	363	320	340	15	20	7
PF01522	110	83	241	227	298	15	17	10
PF01523	77	40	290	247	268	12	22	21
PF01524	0	0	1	1	1	0	0	0
PF01525	0	0	2	1	5	0	1	0
PF01526	27	10	147	41	31	27	13	31
PF01527	205	104	501	670	633	129	60	50
PF01528	0	0	3	1	4	0	0	0
PF01529	0	1	5	7	12	0	0	0
PF01530	11	0	1	0	0	0	0	0
PF01531	0	4	30	21	38	3	0	2
PF01532	0	3	5	16	21	1	1	1
PF01533	0	0	1	1	1	0	0	0
PF01534	2	1	5	4	7	0	0	0
PF01535	0	2	17	45	24	0	0	1
PF01536	0	2	0	4	3	0	0	0
PF01537	0	1	1	1	1	0	0	1
PF01538	0	0	2	0	1	0	1	0
PF01539	0	2	3	8	2	0	0	0
PF01540	0	0	4	4	8	0	0	1
PF01541	38	72	254	274	284	45	32	19
PF01542	0	0	0	1	0	0	0	0
PF01543	0	1	2	1	2	0	0	0
PF01544	0	42	17	35	31	24	22	11
PF01545	81	81	325	286	357	60	60	39
PF01546	458	278	872	1079	860	117	106	104
PF01547	170	234	1110	1033	1144	74	70	86
PF01548	117	57	68	17	19	25	16	14
PF01549	1	0	0	6	3	0	0	0
PF01551	155	122	459	419	456	45	50	39
PF01552	0	1	6	5	0	0	1	0
PF01553	81	89	456	435	407	57	44	36
PF01554	2	64	364	350	354	44	37	41
PF01555	332	157	230	252	250	31	16	12
PF01556	89	51	287	278	324	31	22	15
PF01557	148	122	346	416	347	37	39	43
PF01558	267	67	79	149	103	13	19	52
PF01559	0	2	5	0	1	0	0	0
PF01560	0	0	10	3	15	0	0	0
PF01561	0	0	1	2	1	0	0	0
PF01562	0	4	15	10	10	0	0	0
PF01563	0	0	1	2	1	2	0	0
PF01564	120	41	171	110	200	17	6	8
PF01565	107	139	435	490	581	43	50	38
PF01566	41	43	60	39	34	19	9	8
PF01567	0	0	11	12	13	0	0	0
PF01568	76	85	190	209	226	29	24	38
PF01569	97	63	63	86	54	21	5	8
PF01570	0	0	3	2	3	0	0	0
PF01571	154	39	1708	1366	1776	34	40	15
PF01573	0	0	1	3	1	0	0	0
PF01575	2	46	212	274	195	25	44	11
PF01576	1	0	11	24	23	0	1	0
PF01577	0	1	4	2	6	0	0	0
PF01578	96	92	568	474	517	36	19	17
PF01579	1	0	3	3	4	1	0	0
PF01580	36	59	294	256	254	14	15	17
PF01582	8	16	5	7	6	0	1	2
PF01583	1	26	166	180	177	11	9	13
PF01584	89	39	59	34	35	21	18	39
PF01585	0	1	5	5	1	0	0	0
PF01586	0	0	1	1	1	0	0	0
PF01588	110	36	335	356	363	21	11	22
PF01589	0	0	0	1	0	0	0	0
PF01590	270	133	137	103	98	45	22	35
PF01591	0	0	3	12	5	0	1	0
PF01592	88	29	258	190	200	7	7	13
PF01593	173	158	614	706	858	48	39	19
PF01594	49	62	119	195	210	36	22	21
PF01595	19	48	156	205	140	26	12	23
PF01596	86	30	140	142	139	6	4	5
PF01597	58	31	175	186	190	10	12	2
PF01599	33	0	2	6	1	0	0	0
PF01600	1	0	9	2	3	0	0	1
PF01601	0	0	4	2	5	0	0	1
PF01602	1	0	22	51	30	0	2	0
PF01603	0	0	4	5	7	2	0	0
PF01606	1	3	2	3	1	0	0	0
PF01607	0	0	7	3	9	0	0	0
PF01608	0	0	0	0	3	0	0	0
PF01609	3111	203	233	103	108	149	46	140
PF01610	56	10	12	5	5	6	4	20
PF01611	0	0	1	0	1	0	0	0
PF01612	0	47	424	396	366	41	17	20
PF01613	3	27	151	115	162	20	20	10
PF01614	0	12	23	23	16	14	13	5
PF01616	0	1	0	2	1	0	0	0
PF01617	6	1	3	8	2	1	1	1
PF01618	104	67	547	533	368	38	38	44
PF01619	65	48	86	138	92	20	8	6
PF01620	0	0	6	0	0	0	0	0
PF01621	0	0	7	1	1	0	0	0
PF01623	0	2	0	0	4	0	0	0
PF01624	29	24	28	70	49	14	14	9
PF01625	120	55	404	391	456	22	26	23
PF01627	50	35	70	23	15	31	12	24
PF01628	30	16	21	42	39	6	5	3
PF01629	0	0	2	2	1	0	0	0
PF01630	0	1	1	0	1	0	0	0
PF01632	26	16	214	199	249	10	8	6
PF01633	1	0	39	37	28	2	0	0
PF01634	94	18	177	122	191	15	8	7
PF01635	1	2	9	3	5	1	0	0
PF01636	156	107	474	468	492	46	47	30
PF01637	186	78	152	156	168	13	16	36
PF01638	46	17	17	17	10	19	17	12
PF01639	0	0	4	9	1	0	0	2
PF01640	0	1	2	0	3	0	0	0
PF01641	25	33	369	331	388	29	21	15
PF01642	109	101	170	331	197	46	40	33
PF01643	2	3	14	11	13	4	7	3
PF01644	0	0	5	7	2	0	0	0
PF01645	165	55	759	573	686	73	44	46
PF01646	1	0	1	1	1	0	0	1
PF01648	21	28	120	102	104	13	15	11
PF01649	36	13	157	183	164	3	6	11
PF01650	0	1	4	17	4	4	0	1
PF01652	1	1	7	5	8	0	0	1
PF01653	2	55	228	304	298	25	12	20
PF01654	294	20	36	11	13	23	17	9
PF01655	31	2	6	8	8	0	0	0
PF01656	744	180	664	630	663	69	83	89
PF01657	0	0	2	3	6	0	0	0
PF01658	0	12	1	15	3	0	0	0
PF01659	0	0	1	2	9	0	0	0
PF01660	4	0	10	17	16	2	0	0
PF01661	13	27	10	25	12	1	2	3
PF01663	153	62	71	119	66	26	16	11
PF01664	0	1	0	0	0	0	0	0
PF01665	0	0	1	4	0	0	0	0
PF01666	0	1	1	0	0	1	0	0
PF01667	39	0	6	9	5	0	2	0
PF01668	30	18	144	159	172	5	7	6
PF01669	0	2	1	1	0	0	0	0
PF01670	0	4	20	18	19	0	0	0
PF01671	0	2	9	8	7	0	0	0
PF01672	1	0	14	10	5	2	0	1
PF01673	0	0	1	6	1	0	0	0
PF01674	0	4	4	3	5	0	1	1
PF01676	98	39	89	118	148	44	21	28
PF01677	0	0	3	6	0	0	0	0
PF01678	50	37	249	206	278	19	17	13
PF01679	23	0	10	8	7	4	5	7
PF01680	112	4	25	93	21	1	1	0
PF01681	12	1	1	0	0	0	0	1
PF01682	0	1	3	0	3	0	0	0
PF01683	0	1	0	0	0	0	1	0
PF01684	0	2	0	0	1	1	0	0
PF01686	0	1	1	0	1	0	0	1
PF01687	21	19	162	186	199	7	6	11
PF01688	0	1	0	1	1	0	1	0
PF01690	0	0	0	2	1	0	0	0
PF01691	0	0	1	1	4	0	0	1
PF01693	0	3	2	2	2	1	4	0
PF01694	1	67	133	209	152	24	18	13
PF01695	410	96	99	86	88	77	19	29
PF01696	0	0	2	3	2	0	0	0
PF01697	0	2	5	10	5	11	9	2
PF01698	0	1	6	21	11	0	0	0
PF01699	4	47	283	337	375	15	24	21
PF01700	0	0	3	8	6	0	0	0
PF01701	0	0	4	0	18	0	0	0
PF01702	111	26	280	307	267	14	20	13
PF01704	0	9	9	17	12	0	3	5
PF01705	0	2	3	1	2	3	0	0
PF01706	33	8	24	19	19	1	3	7
PF01707	0	1	0	0	0	0	0	0
PF01708	0	0	0	0	1	0	0	0
PF01709	28	36	275	256	270	23	16	24
PF01710	6	6	7	4	5	33	0	3
PF01712	0	11	64	109	60	7	8	4
PF01713	4	16	89	62	77	10	5	4
PF01715	34	39	287	251	310	19	15	27
PF01716	0	1	22	9	39	0	0	0
PF01717	108	47	140	160	149	6	0	14
PF01718	0	1	2	1	5	0	0	0
PF01719	0	2	2	4	12	0	1	0
PF01721	0	0	0	0	1	0	0	0
PF01722	3	20	197	150	204	9	8	5
PF01723	0	0	0	1	0	0	0	0
PF01724	3	2	1	9	5	0	0	0
PF01725	78	21	265	288	258	8	10	13
PF01726	33	22	149	111	139	4	6	3
PF01728	82	35	245	224	248	16	10	17
PF01729	96	36	142	131	169	14	6	16
PF01730	0	7	29	23	45	2	1	4
PF01731	0	2	1	7	2	0	1	0
PF01732	2	0	3	2	1	1	2	0
PF01733	0	0	5	3	2	1	0	0
PF01734	48	71	83	93	50	39	30	24
PF01735	0	0	4	6	3	0	1	0
PF01736	1	0	0	1	1	0	0	0
PF01737	0	1	9	11	14	0	0	1
PF01738	50	119	80	155	105	28	19	29
PF01739	27	62	28	30	18	6	10	19
PF01740	35	60	96	71	107	25	23	26
PF01741	17	34	7	14	7	6	10	1
PF01742	0	0	2	3	2	0	1	0
PF01743	34	29	265	280	308	12	7	19
PF01744	0	0	6	1	15	1	0	0
PF01745	4	3	90	35	77	0	0	5
PF01746	32	22	314	249	346	19	17	5
PF01747	98	9	59	78	74	7	5	8
PF01749	0	1	1	1	3	0	0	0
PF01750	0	7	4	4	1	1	0	5
PF01751	316	110	933	988	963	80	48	66
PF01752	5	1	0	2	2	0	0	0
PF01753	0	2	6	8	20	0	1	0
PF01754	0	0	0	3	0	0	0	1
PF01755	1	3	8	17	11	1	3	1
PF01756	0	0	2	2	5	1	0	0
PF01757	39	72	303	267	347	20	30	19
PF01758	5	39	128	145	168	26	15	19
PF01759	0	0	1	3	4	0	2	0
PF01761	233	49	267	276	280	16	21	14
PF01762	0	0	0	7	4	0	0	1
PF01763	5	1	3	1	4	0	0	0
PF01764	0	2	13	27	7	0	0	0
PF01765	49	20	175	237	229	14	12	16
PF01767	4	0	0	0	0	0	0	0
PF01768	0	0	1	0	2	0	0	0
PF01769	0	22	223	216	195	13	5	18
PF01770	0	1	3	2	6	0	0	0
PF01771	0	0	1	3	3	0	0	0
PF01773	0	6	20	32	25	0	4	4
PF01774	1	8	41	62	79	5	3	3
PF01775	0	0	1	9	2	0	1	0
PF01776	0	1	1	5	0	0	0	0
PF01777	1	1	5	8	6	0	0	0
PF01778	1	1	4	9	2	0	0	0
PF01779	0	1	1	6	2	0	1	0
PF01780	39	0	10	14	3	0	0	0
PF01781	0	1	2	4	10	0	0	0
PF01782	2	7	17	20	45	6	10	7
PF01783	20	24	134	143	151	11	4	6
PF01784	1	20	26	17	21	16	5	11
PF01785	1	1	0	2	3	0	0	0
PF01786	1	101	73	27	80	1	1	4
PF01787	0	0	0	0	1	0	0	0
PF01788	0	0	3	6	8	0	0	0
PF01789	0	3	10	31	20	0	0	0
PF01790	32	47	297	291	272	16	19	24
PF01791	39	50	70	140	119	12	17	8
PF01793	0	2	6	2	1	0	0	0
PF01794	0	20	38	56	44	4	5	1
PF01795	66	46	219	326	321	22	18	14
PF01796	47	16	34	33	31	4	6	1
PF01797	286	59	12	13	19	33	16	35
PF01798	26	0	7	21	9	0	0	0
PF01799	41	76	141	200	157	21	13	15
PF01801	0	1	0	1	1	0	1	1
PF01802	0	0	0	3	2	0	0	0
PF01803	0	0	3	9	5	0	0	0
PF01804	72	53	116	232	125	17	27	6
PF01805	1	3	0	10	5	0	0	0
PF01806	1	0	0	0	1	0	0	0
PF01807	17	30	203	200	196	22	6	13
PF01808	120	72	333	349	318	17	6	13
PF01809	14	23	178	178	218	7	6	9
PF01810	65	28	412	380	460	57	29	52
PF01812	30	12	175	149	185	16	8	6
PF01813	46	1	10	23	17	0	0	2
PF01814	18	30	21	25	24	7	3	9
PF01815	0	0	18	5	11	1	0	2
PF01816	22	0	0	1	0	0	0	0
PF01817	18	14	81	55	64	7	2	16
PF01818	0	0	10	37	30	0	1	1
PF01819	0	0	0	0	1	0	0	0
PF01820	32	28	104	140	135	7	10	13
PF01821	0	1	5	0	0	0	0	0
PF01822	0	0	13	4	13	0	1	0
PF01823	0	1	3	2	1	0	0	0
PF01824	20	6	51	50	43	1	0	0
PF01825	0	1	2	0	3	1	0	0
PF01826	4	3	10	15	14	0	1	0
PF01827	1	1	10	9	5	0	1	0
PF01828	0	0	4	2	0	0	0	0
PF01829	1	1	0	0	0	2	0	0
PF01830	0	0	0	5	3	0	0	0
PF01831	0	0	0	4	1	0	0	0
PF01832	0	22	145	107	148	10	13	11
PF01833	0	6	11	48	25	0	0	0
PF01834	0	0	0	1	0	0	0	0
PF01835	0	17	2	4	3	6	6	8
PF01837	0	1	6	0	1	0	0	1
PF01839	3	149	164	341	135	18	34	15
PF01840	0	1	1	1	0	0	0	0
PF01841	1	40	60	61	54	33	28	29
PF01842	250	92	706	595	677	62	62	78
PF01843	1	0	8	12	5	0	0	0
PF01844	239	40	180	160	231	8	13	10
PF01845	2	0	8	2	5	1	2	1
PF01846	0	0	4	2	2	0	0	0
PF01847	0	0	1	0	2	0	0	0
PF01848	0	0	0	0	2	0	0	0
PF01849	50	0	3	12	6	0	1	0
PF01850	351	68	22	21	39	7	9	10
PF01851	0	0	1	2	3	1	0	0
PF01852	0	0	59	91	42	1	2	0
PF01853	0	1	3	6	3	0	0	0
PF01855	387	79	84	179	92	14	19	40
PF01856	0	0	4	2	2	0	0	0
PF01857	0	0	4	7	5	0	0	1
PF01858	8	1	0	6	2	0	0	0
PF01861	0	0	1	0	4	0	0	0
PF01862	93	1	5	13	10	0	0	0
PF01863	48	17	19	28	36	27	20	18
PF01864	36	1	1	9	4	1	0	0
PF01865	53	20	16	13	8	9	4	0
PF01866	64	0	7	35	10	0	0	0
PF01867	93	11	25	16	20	4	0	6
PF01868	1	0	4	6	3	0	1	0
PF01869	72	32	19	17	20	11	1	18
PF01870	42	0	4	6	4	0	0	2
PF01871	24	9	11	6	12	2	0	9
PF01872	76	118	220	254	260	21	16	14
PF01873	54	0	6	21	5	0	0	0
PF01874	0	1	7	5	12	1	0	0
PF01875	50	10	6	19	16	0	2	7
PF01876	0	0	0	2	3	1	0	0
PF01877	1	2	13	8	4	0	0	0
PF01878	17	29	182	135	198	4	9	5
PF01880	1	0	2	9	1	1	0	2
PF01881	8	1	5	4	5	0	0	0
PF01882	4	62	38	109	42	19	20	11
PF01883	77	45	173	221	159	3	12	5
PF01884	95	1	10	45	11	2	1	4
PF01885	7	5	1	11	4	0	0	0
PF01886	0	0	1	1	0	0	1	3
PF01887	25	27	28	40	15	4	1	4
PF01888	99	5	45	36	29	0	3	3
PF01889	2	0	3	4	2	0	0	1
PF01890	52	3	20	29	43	3	2	1
PF01891	0	6	10	8	13	1	1	0
PF01893	0	0	0	2	2	0	0	0
PF01894	35	32	134	181	143	2	6	12
PF01895	96	34	171	133	185	7	10	13
PF01896	62	34	7	22	5	0	1	0
PF01899	0	8	14	13	11	2	1	3
PF01900	1	0	1	3	6	0	0	0
PF01901	1	1	4	3	6	0	1	0
PF01902	90	9	11	22	8	1	1	1
PF01903	46	11	16	33	55	1	3	5
PF01904	32	86	10	8	9	4	5	1
PF01905	1	1	0	2	3	0	1	0
PF01906	77	14	47	70	38	11	6	6
PF01907	27	0	3	12	3	0	0	0
PF01909	172	53	42	70	44	4	6	26
PF01910	63	1	9	7	12	1	0	2
PF01912	45	2	7	17	9	0	0	0
PF01913	0	2	4	4	5	0	1	0
PF01914	157	24	23	35	22	19	13	11
PF01915	0	54	97	131	93	16	5	6
PF01916	120	18	199	162	221	3	6	2
PF01917	4	1	0	1	3	0	1	0
PF01918	32	1	7	17	7	0	0	0
PF01920	52	1	9	20	14	1	0	0
PF01921	91	6	246	188	240	8	5	3
PF01922	32	1	2	9	10	0	0	0
PF01923	53	31	43	110	85	12	7	7
PF01924	0	26	4	7	1	10	2	7
PF01925	244	70	549	475	524	54	26	39
PF01926	398	149	1008	1247	1125	73	57	94
PF01927	45	4	1	0	2	0	1	0
PF01928	0	13	25	43	24	10	2	1
PF01929	0	0	0	3	1	0	1	0
PF01930	9	8	36	49	77	0	1	5
PF01931	31	0	12	9	9	1	1	0
PF01933	1	34	49	53	57	0	0	1
PF01934	25	16	4	1	2	0	1	17
PF01935	114	31	18	22	29	11	15	13
PF01936	20	28	26	14	19	15	9	6
PF01937	1	2	11	17	9	0	0	5
PF01938	40	30	87	119	103	13	8	14
PF01939	0	6	7	10	6	2	0	1
PF01940	56	5	15	28	20	0	0	0
PF01941	129	4	1	3	3	0	0	0
PF01943	78	21	54	70	69	14	8	8
PF01944	29	5	6	14	15	4	1	1
PF01946	16	37	274	289	261	19	14	8
PF01947	2	0	16	4	34	0	0	0
PF01948	43	0	5	20	6	0	0	3
PF01949	16	2	0	4	5	0	0	0
PF01950	138	2	6	16	7	0	0	0
PF01951	19	4	2	9	3	0	0	0
PF01954	3	1	1	1	1	0	1	1
PF01955	4	1	1	2	2	0	2	0
PF01956	40	2	8	13	15	0	0	0
PF01957	47	14	7	20	6	7	4	2
PF01958	1	2	11	13	7	4	0	1
PF01959	0	0	9	23	7	0	0	0
PF01960	53	29	253	251	345	4	14	23
PF01963	0	5	8	23	8	0	0	3
PF01964	82	39	58	56	90	22	19	17
PF01965	151	70	152	134	133	56	28	26
PF01966	482	267	666	682	689	79	64	163
PF01967	56	31	107	96	89	13	9	11
PF01968	107	35	95	141	119	10	19	3
PF01969	0	18	27	26	60	1	1	3
PF01970	0	47	278	161	310	9	16	20
PF01972	40	10	7	26	3	1	0	4
PF01973	35	12	16	18	16	0	5	4
PF01974	31	0	3	16	9	0	0	0
PF01975	56	30	98	140	107	7	10	14
PF01976	0	1	1	0	1	0	1	1
PF01977	122	53	65	110	78	9	20	19
PF01978	260	15	20	48	13	7	4	7
PF01979	421	317	1046	1261	1070	122	140	110
PF01980	0	14	5	2	7	11	0	4
PF01981	41	1	6	16	16	0	0	0
PF01982	51	1	2	9	2	0	0	0
PF01983	0	0	1	4	1	1	1	0
PF01984	52	0	15	17	6	0	0	0
PF01985	0	9	5	14	8	4	0	1
PF01986	2	2	3	2	5	0	1	0
PF01987	20	21	16	18	20	4	7	5
PF01988	89	42	8	10	16	15	9	7
PF01989	0	1	9	11	17	0	1	1
PF01990	35	6	5	13	1	0	0	0
PF01991	0	0	13	20	5	0	0	0
PF01992	30	5	11	23	11	0	1	0
PF01993	0	1	1	2	1	0	0	0
PF01994	69	0	5	16	5	1	0	0
PF01995	0	0	3	0	3	1	0	0
PF01996	0	12	57	59	45	0	0	0
PF01997	1	5	13	20	11	0	0	0
PF01998	15	2	2	1	0	0	0	0
PF02001	0	0	1	1	1	0	0	0
PF02002	1	1	4	17	10	0	0	0
PF02005	54	1	10	29	12	0	0	0
PF02006	0	0	4	22	6	0	0	0
PF02007	0	4	0	1	0	0	0	1
PF02008	1	1	5	3	1	0	0	0
PF02009	5	2	2	5	10	0	0	0
PF02010	0	7	22	22	11	3	4	4
PF02011	0	1	5	3	2	0	0	0
PF02013	0	1	3	2	1	0	0	0
PF02014	0	0	2	2	1	0	0	0
PF02015	0	0	2	0	2	0	0	0
PF02016	152	23	21	45	35	16	5	2
PF02017	0	0	3	0	2	0	0	0
PF02018	1	1	11	5	1	0	0	0
PF02019	0	0	2	0	2	0	0	0
PF02020	2	0	2	3	3	0	0	0
PF02021	0	9	11	6	6	13	7	9
PF02022	0	1	0	0	1	0	0	0
PF02023	1	0	0	0	3	0	0	0
PF02025	0	1	4	1	1	0	0	0
PF02026	0	0	1	1	1	0	0	0
PF02027	1	0	3	0	2	0	0	0
PF02028	0	2	132	194	86	61	16	33
PF02029	0	0	3	0	2	0	0	0
PF02030	0	2	6	6	4	0	0	0
PF02031	0	2	0	0	0	0	1	0
PF02033	13	18	148	113	151	11	7	6
PF02036	63	5	20	26	13	7	1	4
PF02037	0	0	6	15	6	0	1	0
PF02038	1	0	2	2	1	0	0	0
PF02040	158	3	7	13	11	7	0	2
PF02041	0	0	1	1	1	0	0	2
PF02042	0	0	2	4	0	1	0	0
PF02043	0	1	1	0	1	0	0	0
PF02045	0	0	1	2	1	0	0	0
PF02046	1	1	3	5	2	0	0	0
PF02048	0	1	0	2	1	0	0	0
PF02049	27	9	24	20	14	4	7	10
PF02050	16	2	4	2	3	4	1	1
PF02052	0	0	1	1	0	0	0	0
PF02053	0	0	2	0	1	0	0	0
PF02055	0	21	10	17	17	0	0	0
PF02056	0	12	55	48	39	0	0	2
PF02057	0	8	69	60	110	0	4	0
PF02058	0	0	0	1	1	0	0	0
PF02059	0	0	2	2	0	0	0	0
PF02060	0	0	1	0	0	0	0	0
PF02063	0	0	4	3	3	0	0	0
PF02064	0	0	1	1	1	0	0	0
PF02065	19	14	15	8	9	5	2	2
PF02066	0	0	3	3	2	0	0	2
PF02068	0	0	1	2	2	1	0	0
PF02069	1	2	3	1	2	0	0	0
PF02072	0	3	0	1	0	0	0	0
PF02073	0	30	30	43	53	3	3	4
PF02074	0	25	51	57	89	1	14	3
PF02075	31	24	41	67	55	11	12	13
PF02076	0	0	4	2	5	0	0	0
PF02077	0	0	0	3	1	1	1	0
PF02078	0	0	4	1	0	1	1	0
PF02080	33	18	156	108	166	29	9	14
PF02082	91	34	147	91	113	6	10	19
PF02085	0	15	23	32	25	3	3	1
PF02086	114	12	31	40	38	9	7	17
PF02087	1	1	1	1	0	1	1	0
PF02089	0	0	1	4	1	0	0	0
PF02090	0	0	3	1	1	0	1	0
PF02091	42	18	233	141	227	6	9	14
PF02092	78	29	277	166	262	5	20	22
PF02093	0	0	2	3	1	0	0	0
PF02096	35	42	321	308	336	3	10	9
PF02097	0	1	0	0	0	0	0	0
PF02098	0	0	0	1	0	1	0	0
PF02099	0	3	4	3	2	0	0	0
PF02100	0	0	2	2	1	0	0	0
PF02101	0	0	2	1	4	0	1	0
PF02102	0	1	1	1	5	0	0	1
PF02104	0	12	85	63	102	3	13	2
PF02106	0	1	0	4	1	0	0	1
PF02107	39	8	27	25	20	6	6	5
PF02108	0	5	5	16	4	2	2	3
PF02109	0	1	3	2	0	0	0	0
PF02110	0	3	9	9	10	3	0	1
PF02112	23	5	1	4	3	0	1	3
PF02113	1	24	29	55	37	8	5	5
PF02114	0	1	4	5	7	0	0	0
PF02115	1	0	1	7	2	0	0	0
PF02116	0	1	3	3	2	2	0	0
PF02117	1	1	5	7	7	0	0	0
PF02118	2	0	4	8	8	1	0	0
PF02119	61	19	40	34	28	10	10	10
PF02120	9	6	10	3	4	5	4	3
PF02121	0	0	3	0	6	0	0	0
PF02122	0	2	0	1	0	0	0	0
PF02123	0	3	6	3	9	1	1	0
PF02124	0	0	0	1	0	0	0	0
PF02126	0	8	6	9	9	0	0	0
PF02127	0	4	16	19	20	2	5	15
PF02128	1	13	2	2	4	3	5	0
PF02129	0	48	186	178	187	25	26	4
PF02130	39	23	198	219	240	8	6	4
PF02132	26	9	27	32	31	12	9	3
PF02133	156	21	184	134	192	4	14	9
PF02134	0	0	7	5	8	0	0	0
PF02135	1	1	2	1	2	0	0	0
PF02136	1	3	5	6	8	0	3	1
PF02137	0	0	14	30	16	0	0	0
PF02138	0	0	0	22	3	0	0	0
PF02140	0	1	5	2	3	0	0	0
PF02141	0	0	5	12	14	0	0	0
PF02142	113	61	400	404	390	17	15	26
PF02144	0	0	1	2	4	0	0	0
PF02145	0	0	1	1	3	0	0	0
PF02146	35	18	79	95	70	22	5	7
PF02148	0	10	45	42	73	0	0	0
PF02149	0	0	2	2	1	1	0	0
PF02150	19	1	1	4	1	0	0	1
PF02151	85	28	241	195	277	18	13	15
PF02152	15	9	130	141	144	12	9	11
PF02153	51	17	197	193	238	16	9	19
PF02154	49	9	28	20	16	7	2	14
PF02155	1	2	0	3	2	0	0	0
PF02156	0	6	2	2	0	2	0	0
PF02157	0	0	1	0	1	0	0	1
PF02158	5	0	9	4	31	0	0	0
PF02159	2	0	0	0	0	0	0	0
PF02160	1	0	1	0	2	1	0	0
PF02161	1	2	0	5	3	0	0	0
PF02163	428	127	468	513	514	12	28	27
PF02165	0	1	1	2	0	0	0	0
PF02166	7	0	3	2	4	0	0	0
PF02167	0	8	230	216	301	14	8	8
PF02169	0	1	1	1	0	0	1	0
PF02170	0	1	3	2	3	0	0	0
PF02171	2	1	13	5	14	1	2	1
PF02172	0	0	1	1	1	0	0	1
PF02173	4	0	0	1	0	0	0	0
PF02174	0	2	0	0	0	0	0	0
PF02175	3	3	4	19	12	0	0	1
PF02176	0	0	3	2	7	0	0	0
PF02177	1	1	0	0	0	0	0	0
PF02179	0	0	1	1	4	0	0	0
PF02180	0	0	0	0	1	0	0	0
PF02181	0	1	5	12	10	1	0	0
PF02182	1	1	2	1	12	0	0	0
PF02183	0	0	7	5	6	0	0	0
PF02184	0	1	1	2	0	0	0	1
PF02185	0	1	4	1	2	0	0	0
PF02186	0	0	1	0	8	0	0	1
PF02187	2	1	2	2	0	0	0	0
PF02188	1	0	3	4	1	0	0	0
PF02189	0	1	0	2	3	1	0	0
PF02190	122	55	415	408	427	20	8	9
[truncated: 9,111 more rows]
