# Supplementary material for: MetaComp: comprehensive analysis software for comparative meta-omics including comparative metagenomics
Source: BMC Bioinformatics. 2017 Oct 2;18:434. doi: 10.1186/s12859-017-1849-8 (PMC5625784; doi:10.1186/s12859-017-1849-8)
Supplement: Supplementary file 2 — Table S2. The detailed analysis results of eight typical environmental metagenomic samples. (XLS 2109 kb) [file 12859_2017_1849_MOESM2_ESM.xls]

## Sheet: Sheet1
Feature	Acid_Mine_5way	FarmSoil	Sargasso2	Sargasso3	Sargasso4	WhalefallBone	WhalefallMat	WhalefallRib	p.value	bonferroni.p	fdr.p	Annotation
PF00015	358	60	145	69	81	43	31	212	0	0	0	Methyl-accepting chemotaxis protein (MCP) signalling domain
PF00069	12	870	288	479	485	23	30	21	0	0	0	Protein kinase domain
PF00072	479	1662	1259	955	1069	375	338	583	0	0	0	Response regulator receiver domain
PF00083	1469	87	190	223	208	15	16	9	0	0	0	Sugar (and other) transporter
PF00144	13724	243	816	660	580	87	85	34	0	0	0	Beta-lactamase
PF00324	1556	203	199	284	311	66	35	21	0	0	0	Amino acid permease
PF00563	676	188	199	60	49	125	51	214	0	0	0	EAL domain
PF00665	559	228	216	62	70	261	124	161	0	0	0	Integrase core domain
PF00872	1339	69	50	30	39	96	17	24	0	0	0	Transposase, Mutator family
PF00990	796	256	345	177	140	119	90	328	0	0	0	GGDEF domain
PF01077	42	4870	62	51	71	57	45	37	0	0	0	Nitrite and sulphite reductase 4Fe-4S domain
PF01496	2395	79	729	487	596	63	89	8	0	0	0	V-type ATPase 116kDa subunit family
PF01609	3111	203	233	103	108	149	46	140	0	0	0	Transposase DDE domain
PF02518	461	1404	1540	1421	1424	337	313	501	0	0	0	Histidine kinase-, DNA gyrase B-, and HSP90-like ATPase
PF02837	3074	266	835	86	437	11	8	6	0	0	0	Glycosyl hydrolases family 2, sugar binding domain
PF05598	680	36	26	19	5	29	8	29	0	0	0	Transposase domain (DUF772)
PF06431	0	3569	8	4	6	19	14	11	0	0	0	Polyomavirus large T antigen C-terminus
PF07690	3299	938	2614	3126	2774	304	265	239	0	0	0	Major Facilitator Superfamily
PF10609	2373	30	243	208	197	4	14	16	0	0	0	ParA/MinD ATPase like
PF00512	199	860	757	586	648	189	195	316	2.33697e-292	1.609e-288	8.04502e-290	His Kinase A (phospho-acceptor) domain
PF00196	57	325	48	43	71	56	46	50	5.36246e-226	3.69205e-222	1.75812e-223	Bacterial regulatory proteins, luxR family
PF07282	450	12	3	4	15	23	0	2	3.37424e-224	2.32316e-220	1.05598e-221	Putative transposase DNA-binding domain
PF00989	353	249	134	58	67	40	42	140	5.35777e-222	3.68883e-218	1.60384e-219	PAS fold
PF08447	59	125	82	32	35	38	29	107	4.8347e-189	3.32869e-185	1.38695e-186	PAS fold
PF02687	116	554	396	463	391	87	47	69	2.99875e-186	2.06464e-182	8.25857e-184	FtsX-like permease family
PF00158	673	458	286	293	254	56	57	131	2.52458e-185	1.73817e-181	6.68528e-183	Sigma-54 interaction domain
PF04055	1567	553	1220	1561	1393	146	140	263	7.41522e-183	5.10538e-179	1.89088e-180	Radical SAM superfamily
PF10070	354	15	6	6	8	3	2	4	2.9237e-174	2.01297e-170	7.18918e-172	Uncharacterized protein conserved in bacteria (DUF2309)
PF00593	166	264	1265	1439	864	349	121	156	8.44795e-170	5.81641e-166	2.00566e-167	TonB dependent receptor
PF01385	364	4	12	18	30	28	0	4	9.62191e-169	6.62469e-165	2.20823e-166	Probable transposase
PF00165	41	140	82	61	34	110	61	71	7.25953e-168	4.99818e-164	1.61232e-165	Bacterial regulatory helix-turn-helix proteins, AraC family
PF06808	0	89	1339	1159	1464	80	144	98	5.62059e-165	3.86978e-161	1.20931e-162	DctM-like transporters
PF01850	351	68	22	21	39	7	9	10	9.40697e-160	6.4767e-156	1.96264e-157	PIN domain
PF03401	4	313	146	116	165	9	9	10	4.02046e-158	2.76809e-154	8.14143e-156	Tripartite tricarboxylate transporter family receptor
PF02653	3	384	1586	1231	1645	124	122	90	7.32255e-156	5.04157e-152	1.44045e-153	Branched-chain amino acid transport system / permease component
PF00528	745	886	4458	4087	4729	282	275	320	8.56461e-156	5.89673e-152	1.63798e-153	Binding-protein-dependent transport system inner membrane component
PF03065	346	31	30	25	35	0	3	16	5.20864e-154	3.58615e-150	9.69229e-152	Glycosyl hydrolase family 57
PF03466	55	142	485	248	347	208	133	172	1.18189e-153	8.13733e-150	2.1414e-151	LysR substrate binding domain
PF07929	305	12	5	11	8	4	4	2	2.01646e-149	1.38833e-145	3.55983e-147	Plasmid pRiA4b ORF-3-like protein
PF01695	410	96	99	86	88	77	19	29	3.16333e-143	2.17795e-139	5.44489e-141	IstB-like ATP binding protein
PF01654	294	20	36	11	13	23	17	9	1.09896e-139	7.56636e-136	1.84545e-137	Bacterial Cytochrome Ubiquinol Oxidase
PF00535	1406	592	1236	1283	1432	147	127	111	2.58955e-137	1.78291e-133	4.24501e-135	Glycosyl transferase family 2
PF02384	385	120	81	88	79	74	44	63	7.66836e-137	5.27967e-133	1.22783e-134	N-6 DNA Methylase
PF01797	286	59	12	13	19	33	16	35	5.73442e-134	3.94815e-130	8.97307e-132	Transposase IS200 like
PF08281	79	211	69	85	47	54	31	28	9.87265e-132	6.79732e-128	1.51051e-129	Sigma-70, region 4
PF01855	387	79	84	179	92	14	19	40	5.63775e-130	3.88159e-126	8.43824e-128	Pyruvate flavodoxin/ferredoxin oxidoreductase, thiamine diP-bdg
PF03050	49	30	52	15	18	76	31	25	7.21348e-129	4.96648e-125	1.0567e-126	Transposase IS66 family
PF08751	250	1	0	8	2	5	4	1	5.76462e-127	3.96894e-123	8.26862e-125	TrwC relaxase
PF00106	625	758	3236	3874	3425	321	321	232	8.2264e-127	5.66388e-123	1.15589e-124	short chain dehydrogenase
PF01978	260	15	20	48	13	7	4	7	2.67317e-122	1.84048e-118	3.68095e-120	Sugar-specific transcriptional regulator TrmB
PF03833	261	0	15	55	14	0	0	1	5.81928e-122	4.00657e-118	7.85603e-120	DNA polymerase II large subunit DP2
PF03136	240	10	2	11	7	0	0	0	2.29111e-117	1.57743e-113	3.03352e-115	Pup-ligase protein
PF07715	87	318	1133	1368	764	216	148	115	1.58269e-115	1.08968e-111	2.05601e-113	TonB-dependent Receptor Plug Domain
PF00239	280	77	54	34	45	39	22	24	1.7256e-114	1.18807e-110	2.20014e-112	Resolvase, N terminal domain
PF08448	248	132	87	37	30	30	21	35	6.7861e-103	4.67223e-99	8.49496e-101	PAS fold
PF00126	58	144	348	218	225	123	89	141	2.89459e-100	1.99293e-96	3.5588e-98	Bacterial regulatory helix-turn-helix protein, lysR family
PF01571	154	39	1708	1366	1776	34	40	15	3.50471e-100	2.41299e-96	4.23332e-98	Aminomethyltransferase folate-binding domain
PF00884	3	254	545	793	659	85	89	69	3.70617e-98	2.5517e-94	4.39948e-96	Sulfatase
PF00589	783	209	1195	615	689	168	84	88	6.61339e-98	4.55332e-94	7.71749e-96	Phage integrase family
PF07592	190	14	3	4	1	0	1	1	1.9411e-97	1.33645e-93	2.22741e-95	Rhodopirellula transposase DDE domain
PF00892	233	154	1984	1398	1986	166	105	105	4.57519e-97	3.15002e-93	5.16397e-95	EamA-like transporter family
PF07730	5	122	15	9	9	17	1	10	1.79739e-94	1.2375e-90	1.99597e-92	Histidine kinase
PF00582	167	173	62	68	60	66	44	17	4.00533e-92	2.75767e-88	4.37725e-90	Universal stress protein family
PF01266	363	320	2374	2113	2484	184	157	142	3.15808e-90	2.17434e-86	3.39741e-88	FAD dependent oxidoreductase
PF10192	5	17	749	731	969	1	11	3	6.89239e-90	4.74541e-86	7.30064e-88	Rhodopsin-like GPCR transmembrane domain
PF00801	22	79	66	105	68	10	74	42	6.93338e-89	4.77363e-85	7.23277e-87	PKD domain
PF07394	0	215	108	162	153	19	23	1	2.52317e-88	1.7372e-84	2.59284e-86	Protein of unknown function (DUF1501)
PF10412	178	5	10	6	5	25	6	6	1.041e-87	7.16732e-84	1.05402e-85	Type IV secretion-system coupling protein DNA-binding domain
PF03480	2	54	862	650	874	37	65	77	2.56249e-85	1.76427e-81	2.55692e-83	Bacterial extracellular solute-binding protein, family 7
PF06202	173	41	1	4	6	1	0	5	3.74159e-85	2.57608e-81	3.68012e-83	Amylo-alpha-1,6-glucosidase
PF01656	744	180	664	630	663	69	83	89	3.98302e-83	2.74231e-79	3.86241e-81	CobQ/CobB/MinD/ParA nucleotide binding domain
PF00497	0	69	728	549	679	36	38	78	4.14447e-83	2.85347e-79	3.96315e-81	Bacterial extracellular solute-binding proteins, family 3
PF00440	77	126	134	92	77	59	67	79	8.91673e-83	6.13917e-79	8.40982e-81	Bacterial regulatory proteins, tetR family
PF00005	1514	1757	5321	5657	5822	620	568	634	1.04696e-82	7.20833e-79	9.74099e-81	ABC transporter
PF00128	409	258	256	214	245	51	25	28	1.34876e-82	9.28621e-79	1.23816e-80	Alpha amylase, catalytic domain
PF04542	97	383	501	554	523	94	75	61	8.20305e-82	5.6478e-78	7.43132e-80	Sigma-70 region 2
PF00873	1361	571	1777	1571	1675	343	309	292	1.85403e-81	1.2765e-77	1.65779e-79	AcrB/AcrD/AcrF family
PF02798	0	103	437	409	418	62	70	30	3.52589e-81	2.42758e-77	3.11228e-79	Glutathione S-transferase, N-terminal domain
PF01378	152	0	9	1	1	0	1	0	3.84768e-78	2.64913e-74	3.35333e-76	B domain
PF02371	167	66	61	31	11	37	12	18	5.02647e-77	3.46072e-73	4.32591e-75	Transposase IS116/IS110/IS902 family
PF01558	267	67	79	149	103	13	19	52	6.11393e-77	4.20944e-73	5.19684e-75	Pyruvate ferredoxin/flavodoxin oxidoreductase
PF07583	0	120	22	39	41	2	7	0	6.61076e-76	4.55151e-72	5.55062e-74	Protein of unknown function (DUF1549)
PF00561	129	353	1329	1377	1387	181	154	107	4.45741e-75	3.06893e-71	3.6975e-73	alpha/beta hydrolase fold
PF02661	23	27	7	13	6	30	20	36	1.44612e-74	9.95656e-71	1.1853e-72	Fic/DOC family
PF00982	178	33	30	21	27	2	6	1	6.47345e-74	4.45697e-70	5.2435e-72	Glycosyltransferase family 20
PF11495	154	0	6	9	7	4	1	0	8.33938e-74	5.74166e-70	6.67635e-72	Archaeal transcriptional regulator TrmB
PF01590	270	133	137	103	98	45	22	35	1.25562e-73	8.64496e-70	9.93674e-72	GAF domain
PF00043	2	84	658	626	657	54	66	34	1.32311e-73	9.1096e-70	1.03518e-71	Glutathione S-transferase, C-terminal domain
PF00136	230	10	55	82	72	2	0	3	1.56857e-73	1.07996e-69	1.21344e-71	DNA polymerase family B
PF03551	80	104	13	14	27	8	6	3	2.15843e-73	1.48608e-69	1.6512e-71	Transcriptional regulator PadR-like family
PF02040	158	3	7	13	11	7	0	2	1.72287e-72	1.1862e-68	1.30351e-70	Arsenical pump membrane protein
PF00493	215	5	46	71	81	0	1	3	5.45923e-72	3.75868e-68	4.08552e-70	MCM2/3/5 family
PF00529	384	228	264	236	222	78	80	84	8.01714e-72	5.5198e-68	5.93527e-70	HlyD family secretion protein
PF08423	170	7	16	39	21	0	0	1	6.26255e-71	4.31177e-67	4.58699e-69	Rad51
PF00931	0	121	45	33	55	0	1	2	1.22146e-70	8.40978e-67	8.8524e-69	NB-ARC domain
PF04389	0	155	107	217	74	39	47	15	2.98526e-70	2.05535e-66	2.14099e-68	Peptidase family M28
PF05717	0	29	34	11	7	39	14	17	4.89886e-69	3.37287e-65	3.47718e-67	IS66 Orf2 like protein
PF00122	217	177	104	104	127	83	59	55	6.01984e-69	4.14466e-65	4.22924e-67	E1-E2 ATPase
PF02900	160	45	15	37	17	16	8	10	8.53658e-69	5.87743e-65	5.9368e-67	Catalytic LigB subunit of aromatic ring-opening dioxygenase
PF07638	0	79	4	0	0	0	0	1	9.03182e-69	6.21841e-65	6.21841e-67	ECF sigma factor
PF05317	133	1	1	2	1	0	0	0	1.72783e-68	1.18961e-64	1.17783e-66	Thermopsin
PF08327	2	93	18	10	17	9	7	1	2.38367e-68	1.64116e-64	1.60898e-66	Activator of Hsp90 ATPase homolog 1-like protein
PF07676	62	291	278	332	305	61	45	21	3.24002e-68	2.23075e-64	2.16578e-66	WD40-like Beta Propeller Repeat
PF03030	2	69	640	712	574	23	34	8	4.1628e-68	2.86609e-64	2.75585e-66	Inorganic H+ pyrophosphatase
PF01075	368	62	220	212	268	17	22	21	5.77135e-68	3.97357e-64	3.78436e-66	Glycosyltransferase family 9 (heptosyltransferase)
PF01022	180	105	27	33	52	22	26	20	7.73052e-68	5.32246e-64	5.02119e-66	Bacterial regulatory protein, arsR family
PF08668	143	10	47	12	9	12	3	30	1.4489e-66	9.97571e-63	9.32309e-65	HDOD domain
PF01175	172	54	60	93	29	24	24	9	3.25308e-66	2.23975e-62	2.07384e-64	Urocanase
PF05163	31	81	5	3	16	7	7	6	4.66359e-66	3.21088e-62	2.94577e-64	DinB family
PF01950	138	2	6	16	7	0	0	0	1.03912e-65	7.15432e-62	6.50393e-64	Fructose-1,6-bisphosphatase
PF01457	4	18	467	443	702	5	6	2	2.04479e-65	1.40784e-61	1.26832e-63	Leishmanolysin
PF00171	620	425	2879	2732	2580	280	230	153	3.67891e-65	2.53293e-61	2.26154e-63	Aldehyde dehydrogenase family
PF01904	32	86	10	8	9	4	5	1	1.21172e-64	8.34268e-61	7.3829e-63	Protein of unknown function DUF72
PF01941	129	4	1	3	3	0	0	0	1.24459e-64	8.56903e-61	7.51669e-63	S-adenosylmethionine synthetase (AdoMet synthetase)
PF00723	399	49	246	263	289	1	6	3	2.08426e-64	1.43502e-60	1.24784e-62	Glycosyl hydrolases family 15
PF01039	74	174	710	1022	748	74	86	60	2.13416e-64	1.46937e-60	1.2667e-62	Carboxyl transferase domain
PF08548	0	56	36	54	82	10	30	52	4.42305e-64	3.04527e-60	2.60279e-62	Peptidase M10 serralysin C terminal
PF02811	54	122	782	719	936	29	20	34	7.0612e-64	4.86164e-60	4.12003e-62	PHP domain
PF01914	157	24	23	35	22	19	13	11	1.15975e-63	7.9849e-60	6.71e-62	MarC family integral membrane protein
PF00082	131	188	159	322	135	22	22	12	1.7304e-63	1.19138e-59	9.92815e-62	Subtilase family
PF00296	0	168	407	506	460	36	37	8	6.58819e-63	4.53597e-59	3.74873e-61	Luciferase-like monooxygenase
PF00378	148	224	1029	1310	1100	140	152	78	9.49504e-63	6.53734e-59	5.35847e-61	Enoyl-CoA hydratase/isomerase family
PF01710	6	6	7	4	5	33	0	3	9.92943e-62	6.83641e-58	5.55806e-60	Transposase
PF03170	126	3	22	4	8	2	0	0	1.46499e-61	1.00864e-57	8.13423e-60	Bacterial cellulose synthase subunit
PF01408	62	269	506	702	555	41	32	32	6.95805e-61	4.79062e-57	3.8325e-59	Oxidoreductase family, NAD-binding Rossmann fold
PF00282	182	49	40	87	56	15	18	19	1.35763e-60	9.34726e-57	7.41846e-59	Pyridoxal-dependent decarboxylase conserved domain
PF01433	270	75	145	251	129	45	31	33	1.47904e-60	1.01832e-56	8.01823e-59	Peptidase family M1
PF00732	2	130	608	517	609	27	35	20	2.16143e-60	1.48814e-56	1.16261e-58	GMC oxidoreductase
PF00353	0	63	71	76	118	17	33	56	3.46478e-60	2.3855e-56	1.84923e-58	Hemolysin-type calcium-binding repeat (2 copies)
PF03681	118	25	1	2	2	1	1	0	6.00579e-60	4.13499e-56	3.18076e-58	Uncharacterised protein family (UPF0150)
PF00668	35	109	51	35	54	0	28	4	6.10366e-60	4.20237e-56	3.20792e-58	Condensation domain
PF01786	1	101	73	27	80	1	1	4	1.10158e-59	7.58437e-56	5.74574e-58	Alternative oxidase
PF07587	0	100	23	49	56	6	9	1	1.16993e-59	8.05498e-56	6.05637e-58	Protein of unknown function (DUF1553)
PF00382	149	0	18	67	28	0	0	0	1.76468e-59	1.21498e-55	9.06704e-58	Transcription factor TFIIB repeat
PF02016	152	23	21	45	35	16	5	2	8.58371e-59	5.90988e-55	4.37769e-57	LD-carboxypeptidase
PF02668	0	23	553	568	606	15	9	3	1.60396e-58	1.10432e-54	8.12004e-57	Taurine catabolism dioxygenase TauD, TfdA family
PF01144	14	55	63	69	59	63	26	19	7.58131e-58	5.21973e-54	3.81002e-56	Coenzyme A transferase
PF00498	1	86	17	32	16	3	1	0	1.55712e-57	1.07208e-53	7.76867e-56	FHA domain
PF02028	0	2	132	194	86	61	16	33	4.84363e-57	3.33484e-53	2.39916e-55	BCCT family transporter
PF01909	172	53	42	70	44	4	6	26	5.20105e-57	3.58092e-53	2.5578e-55	Nucleotidyltransferase domain
PF01420	136	67	63	59	47	57	23	45	5.26289e-57	3.6235e-53	2.56986e-55	Type I restriction modification DNA specificity domain
PF01425	82	192	937	888	945	47	65	58	1.15745e-56	7.96907e-53	5.61202e-55	Amidase
PF09084	1	92	342	250	402	29	36	54	1.18895e-56	8.1859e-53	5.72441e-55	NMT1/THI5 like
PF08818	17	72	3	8	7	24	16	11	1.86347e-56	1.283e-52	8.90973e-55	Domain of unknown function (DU1801)
PF02705	0	87	15	30	30	10	0	1	2.26786e-56	1.56142e-52	1.07684e-54	K+ potassium transporter
PF00437	261	265	298	392	300	58	63	82	8.71948e-55	6.00336e-51	4.11189e-53	Type II/IV secretion system protein
PF08669	102	31	993	752	1042	17	31	11	9.38997e-55	6.46499e-51	4.39795e-53	Glycine cleavage T-protein C-terminal barrel domain
PF02233	1	55	543	534	463	16	10	13	1.53617e-54	1.05765e-50	7.14629e-53	NAD(P) transhydrogenase beta subunit
PF00595	41	109	684	734	772	42	23	23	1.72184e-54	1.18549e-50	7.95629e-53	PDZ domain (Also known as DHR or GLGF)
PF03441	44	17	721	710	786	36	12	10	1.7351e-54	1.19462e-50	7.96411e-53	FAD binding domain of DNA photolyase
PF05977	46	96	26	59	56	18	17	10	2.63495e-54	1.81416e-50	1.20143e-52	Transmembrane secretion effector
PF01839	3	149	164	341	135	18	34	15	1.18819e-53	8.18068e-50	5.38203e-52	FG-GAP repeat
PF01068	149	80	38	31	70	3	4	9	3.60564e-53	2.48248e-49	1.62254e-51	ATP dependent DNA ligase domain
PF03795	21	79	18	14	41	12	10	13	5.02966e-53	3.46292e-49	2.24865e-51	YCII-related domain
PF00400	1	143	128	280	214	5	10	4	5.09532e-53	3.50813e-49	2.26331e-51	WD domain, G-beta repeat
PF01031	0	3	311	367	543	3	6	0	1.27665e-52	8.78974e-49	5.63445e-51	Dynamin central region
PF12161	137	41	45	32	24	22	13	25	1.64375e-52	1.13172e-48	7.20841e-51	HsdM N-terminal domain
PF03222	15	11	443	487	621	8	4	0	2.41013e-52	1.65938e-48	1.05024e-50	Tryptophan/tyrosine permease family
PF01274	1	28	515	397	530	19	22	20	8.6234e-52	5.93721e-48	3.7341e-50	Malate synthase
PF04290	0	26	505	389	506	17	43	31	2.42701e-51	1.67099e-47	1.04437e-49	Tripartite ATP-independent periplasmic transporters, DctQ component
PF00016	130	8	34	20	58	0	0	7	3.54158e-51	2.43838e-47	1.51452e-49	Ribulose bisphosphate carboxylase large chain, catalytic domain
PF01078	141	57	59	29	58	21	22	30	1.28749e-50	8.8644e-47	5.47185e-49	Magnesium chelatase, subunit ChlI
PF03063	104	0	12	11	5	2	0	3	3.37465e-50	2.32345e-46	1.42543e-48	Prismane/CO dehydrogenase family
PF12323	101	4	4	3	5	12	0	3	6.96052e-50	4.79232e-46	2.92215e-48	Helix-turn-helix domain
PF05635	0	61	4	3	4	16	7	13	2.50099e-49	1.72193e-45	1.04359e-47	23S rRNA-intervening sequence protein
PF01339	25	69	23	22	10	6	4	20	3.72451e-49	2.56433e-45	1.54478e-47	CheB methylesterase
PF03781	53	141	91	210	135	33	16	23	4.23494e-49	2.91575e-45	1.74596e-47	Sulfatase-modifying factor enzyme 1
PF00532	2	122	182	176	194	55	25	32	5.0805e-49	3.49792e-45	2.0821e-47	Periplasmic binding proteins and sugar binding domain of LacI family
PF01575	2	46	212	274	195	25	44	11	1.05628e-48	7.27247e-45	4.30324e-47	MaoC like domain
PF03814	99	17	3	4	7	0	0	1	5.22211e-48	3.59542e-44	2.11495e-46	Potassium-transporting ATPase A subunit
PF01432	0	54	163	180	157	51	28	24	5.5479e-48	3.81973e-44	2.21657e-46	Peptidase family M3
PF03060	0	63	387	379	270	51	34	33	5.5479e-48	3.81973e-44	2.21657e-46	Nitronate monooxygenase
PF03831	0	6	13	7	0	5	8	19	5.5696e-48	3.83467e-44	2.21657e-46	PhnA protein
PF09137	92	7	1	1	1	0	0	0	1.20422e-47	8.29104e-44	4.76497e-46	Glucodextranase, domain N
PF04343	59	56	3	1	8	2	4	6	1.61263e-47	1.11029e-43	6.34453e-46	Protein of unknown function, DUF488
PF01555	332	157	230	252	250	31	16	12	6.14343e-47	4.22975e-43	2.40327e-45	DNA methylase
PF01548	117	57	68	17	19	25	16	14	6.33903e-47	4.36443e-43	2.46578e-45	Transposase
PF11907	93	6	2	2	3	5	0	3	9.46752e-47	6.51839e-43	3.66202e-45	Domain of unknown function (DUF3427)
PF09853	88	0	1	2	0	1	0	0	1.52119e-46	1.04734e-42	5.85104e-45	Putative transposon-encoded protein (DUF2080)
PF02604	93	16	13	8	3	6	6	9	2.37658e-46	1.63627e-42	9.09042e-45	Antitoxin Phd_YefM, type II toxin-antitoxin system
PF01112	161	45	94	135	55	21	14	9	2.95505e-46	2.03455e-42	1.12406e-44	Asparaginase
PF07726	54	102	45	138	58	20	21	24	3.07368e-46	2.11623e-42	1.16276e-44	ATPase family associated with various cellular activities (AAA)
PF02597	133	19	42	38	31	4	6	5	3.1332e-46	2.15721e-42	1.1788e-44	ThiS family
PF02310	228	109	124	247	124	23	35	29	5.80302e-46	3.99538e-42	2.1714e-44	B12 binding domain
PF09360	130	9	25	30	50	0	6	2	6.07799e-46	4.18469e-42	2.262e-44	Iron-binding zinc finger CDGSH type
PF06250	1	14	8	6	7	5	14	24	6.6871e-46	4.60407e-42	2.4753e-44	Protein of unknown function (DUF1016)
PF07935	98	1	6	11	7	0	2	0	1.67876e-45	1.15583e-41	6.18089e-44	ORF D-335-like protein
PF03153	3	7	367	443	483	1	2	0	1.99194e-45	1.37145e-41	7.29495e-44	Transcription factor IIA, alpha/beta subunit
PF12284	0	3	328	308	466	0	4	0	2.09298e-45	1.44101e-41	7.62442e-44	Hox protein A13 N terminal
PF02534	25	12	18	13	12	6	26	16	2.5275e-45	1.74018e-41	9.15885e-44	Type IV secretory system Conjugative DNA transfer
PF02635	150	12	61	47	47	8	8	11	2.55191e-45	1.75699e-41	9.19892e-44	DsrE/DsrF-like family
PF04616	1	80	26	44	26	4	1	3	8.70235e-45	5.99157e-41	3.12061e-43	Glycosyl hydrolases family 43
PF01207	0	48	369	335	317	37	24	41	1.52918e-44	1.05284e-40	5.45513e-43	Dihydrouridine synthase (Dus)
PF00092	4	126	104	188	123	37	36	24	1.54242e-44	1.06196e-40	5.47401e-43	von Willebrand factor type A domain
PF00109	34	178	502	519	525	44	37	53	2.0093e-44	1.3834e-40	7.09437e-43	Beta-ketoacyl synthase, N-terminal domain
PF00534	531	500	899	899	1008	114	84	110	2.09906e-44	1.4452e-40	7.37349e-43	Glycosyl transferases group 1
PF01584	89	39	59	34	35	21	18	39	2.68315e-44	1.84735e-40	9.37741e-43	CheW-like domain
PF00027	44	111	64	113	66	44	32	37	3.78877e-44	2.60857e-40	1.31746e-42	Cyclic nucleotide-binding domain
PF09481	86	3	3	8	2	0	0	2	1.10564e-43	7.61232e-40	3.82529e-42	CRISPR-associated protein Cse1 (CRISPR_cse1)
PF02353	0	42	427	358	424	13	14	8	1.11308e-43	7.66358e-40	3.83179e-42	Mycolic acid cyclopropane synthetase
PF06580	1	61	18	11	9	24	20	20	1.65923e-43	1.14238e-39	5.68347e-42	Histidine kinase
PF02702	82	9	4	8	0	2	0	1	1.72198e-43	1.18558e-39	5.8403e-42	Osmosensitive K+ channel His kinase sensor domain
PF09344	82	3	2	0	0	0	0	1	1.72198e-43	1.18558e-39	5.8403e-42	CT1975-like protein
PF00352	100	4	9	31	11	0	0	0	2.19259e-43	1.5096e-39	7.33376e-42	Transcription factor TFIID (or TATA-binding protein, TBP)
PF03463	100	1	11	35	11	0	0	1	2.19259e-43	1.5096e-39	7.33376e-42	eRF1 domain 1
PF01612	0	47	424	396	366	41	17	20	2.19427e-43	1.51075e-39	7.33376e-42	3'-5' exonuclease
PF03405	86	4	2	2	4	9	0	0	3.1464e-43	2.1663e-39	1.04652e-41	Fatty acid desaturase
PF01139	108	45	22	42	17	5	4	4	4.69755e-43	3.23426e-39	1.55493e-41	tRNA-splicing ligase RtcB
PF03699	125	9	37	59	30	0	0	0	4.76747e-43	3.2824e-39	1.57053e-41	Uncharacterised protein family (UPF0182)
PF01935	114	31	18	22	29	11	15	13	5.11735e-43	3.5233e-39	1.67776e-41	Domain of unknown function DUF87
PF01547	170	234	1110	1033	1144	74	70	86	6.80276e-43	4.6837e-39	2.21976e-41	Bacterial extracellular solute-binding protein
PF05573	0	5	2	1	1	0	2	18	7.86001e-43	5.41162e-39	2.55265e-41	NosL
PF05559	88	10	2	9	5	0	2	0	1.09922e-42	7.56815e-39	3.55312e-41	Protein of unknown function (DUF763)
PF02781	115	49	28	22	44	5	9	4	1.21794e-42	8.38549e-39	3.91845e-41	Glucose-6-phosphate dehydrogenase, C-terminal domain
PF00743	0	34	357	422	327	22	36	22	1.26811e-42	8.73095e-39	4.0609e-41	Flavin-binding monooxygenase-like
PF01862	93	1	5	13	10	0	0	0	1.45978e-42	1.00506e-38	4.65304e-41	Pyruvoyl-dependent arginine decarboxylase (PvlArgDC)
PF05960	0	64	196	239	121	45	21	8	1.52384e-42	1.04916e-38	4.83485e-41	Bacterial protein of unknown function (DUF885)
PF05088	0	23	57	43	38	38	28	39	1.87104e-42	1.28821e-38	5.90923e-41	Bacterial NAD-glutamate dehydrogenase
PF12223	1	6	365	419	440	0	0	0	1.93147e-42	1.32982e-38	6.07222e-41	Protein of unknown function (DUF3602)
PF10996	108	22	19	39	18	10	7	16	2.22798e-42	1.53396e-38	6.97256e-41	Beta-Casp domain
PF01680	112	4	25	93	21	1	1	0	2.3699e-42	1.63168e-38	7.38315e-41	SOR/SNZ family
PF05872	53	43	6	11	21	18	10	23	4.82552e-42	3.32237e-38	1.49656e-40	Bacterial protein of unknown function (DUF853)
PF04069	0	17	404	312	430	15	11	9	4.95677e-42	3.41274e-38	1.53038e-40	Substrate binding domain of ABC-type glycine betaine transport system
PF00590	445	83	401	430	452	55	33	36	5.03974e-42	3.46986e-38	1.54905e-40	Tetrapyrrole (Corrin/Porphyrin) Methylases
PF00474	121	137	898	954	710	86	57	67	6.65969e-42	4.5852e-38	2.03787e-40	Sodium:solute symporter family
PF09278	22	16	47	16	19	29	27	21	7.12865e-42	4.90808e-38	2.17172e-40	MerR, DNA binding
PF08704	98	5	9	33	14	0	0	0	8.17664e-42	5.62961e-38	2.48001e-40	tRNA methyltransferase complex GCD14 subunit
PF04909	1	112	131	292	197	30	31	17	9.80868e-42	6.75328e-38	2.96196e-40	Amidohydrolase
PF01554	2	64	364	350	354	44	37	41	1.00655e-41	6.93011e-38	3.02625e-40	MatE
PF04754	83	5	5	2	4	1	0	0	1.017e-41	7.00203e-38	3.03821e-40	Putative transposase, YhgA-like
PF00176	178	110	75	154	84	29	10	19	1.01935e-41	7.01826e-38	3.03821e-40	SNF2 family N-terminal domain
PF02386	28	12	545	443	557	26	17	28	1.08406e-41	7.46375e-38	3.21714e-40	Cation transport protein
PF00375	0	42	171	256	154	44	18	17	1.22949e-41	8.46504e-38	3.63306e-40	Sodium:dicarboxylate symporter family
PF01627	50	35	70	23	15	31	12	24	1.33569e-41	9.19623e-38	3.93001e-40	Hpt domain
PF00486	88	243	601	481	630	81	53	89	1.40802e-41	9.69423e-38	4.1252e-40	Transcriptional regulatory protein, C terminal
PF02552	80	4	2	1	1	2	0	1	1.53846e-41	1.05923e-37	4.48826e-40	CO dehydrogenase beta subunit/acetyl-CoA synthase epsilon subunit
PF01011	43	143	114	234	139	13	19	8	1.81024e-41	1.24635e-37	5.25887e-40	PQQ enzyme repeat
PF09754	99	4	29	49	13	1	0	0	2.02383e-41	1.39341e-37	5.85467e-40	PAC2 family
PF00685	0	41	403	395	417	26	24	21	2.54013e-41	1.74888e-37	7.31749e-40	Sulfotransferase domain
PF04945	90	18	5	9	8	2	3	8	4.10525e-41	2.82646e-37	1.17522e-39	YHS domain
PF07589	80	27	4	1	2	2	7	2	4.1137e-41	2.83228e-37	1.17522e-39	PEP-CTERM motif
PF02475	114	7	21	32	26	1	0	0	4.43903e-41	3.05627e-37	1.26292e-39	Met-10+ like-protein
PF11946	79	3	1	5	1	0	0	0	4.96736e-41	3.42003e-37	1.40742e-39	Domain of unknown function (DUF3463)
PF01884	95	1	10	45	11	2	1	4	6.81302e-41	4.69077e-37	1.92245e-39	PcrB family
PF03773	1	19	28	38	30	11	9	35	7.88687e-41	5.43011e-37	2.21637e-39	Predicted permease
PF01902	90	9	11	22	8	1	1	1	1.12124e-40	7.71976e-37	3.13811e-39	ATP-binding region
PF07238	96	11	43	17	12	15	4	6	1.17643e-40	8.09971e-37	3.27924e-39	PilZ domain
PF03553	3	1	79	107	58	47	9	13	1.40527e-40	9.67528e-37	3.90132e-39	Na+/H+ antiporter family
PF02321	537	130	587	567	678	112	57	62	1.69857e-40	1.16947e-36	4.69666e-39	Outer membrane efflux protein
PF00133	728	178	1799	1863	1800	124	79	106	1.71039e-40	1.1776e-36	4.71042e-39	tRNA synthetases class I (I, L, M and V)
PF08271	97	3	11	30	13	0	0	0	1.97765e-40	1.36161e-36	5.42475e-39	TFIIB zinc-binding
PF01738	50	119	80	155	105	28	19	29	2.21277e-40	1.5235e-36	6.04562e-39	Dienelactone hydrolase family
PF03328	0	41	329	263	304	12	34	13	2.36953e-40	1.63142e-36	6.44831e-39	HpcH/HpaI aldolase/citrate lyase family
PF00003	0	9	351	269	412	0	0	0	2.4145e-40	1.66238e-36	6.5448e-39	7 transmembrane sweet-taste receptor of 3 GCPR
PF06983	0	52	3	7	10	4	1	5	2.50985e-40	1.72803e-36	6.77659e-39	3-demethylubiquinone-9 3-methyltransferase
PF02498	9	2	2	0	2	2	0	16	2.87281e-40	1.97793e-36	7.7263e-39	BRO family, N-terminal domain
PF01094	25	85	493	336	539	38	29	27	3.87306e-40	2.6666e-36	1.03759e-38	Receptor family ligand binding region
PF01934	25	16	4	1	2	0	1	17	5.44186e-40	3.74672e-36	1.45222e-38	Protein of unknown function DUF86
PF07228	1	82	135	128	138	8	18	38	5.72242e-40	3.93988e-36	1.52119e-38	Stage II sporulation protein E (SpoIIE)
PF03069	96	15	17	44	13	1	6	3	6.17724e-40	4.25303e-36	1.63578e-38	Acetamidase/Formamidase family
PF00459	63	67	676	652	670	45	32	41	6.35374e-40	4.37455e-36	1.67607e-38	Inositol monophosphatase family
PF02514	162	15	94	69	191	3	5	14	8.49602e-40	5.84951e-36	2.23264e-38	CobN/Magnesium Chelatase
PF01262	18	51	478	462	414	23	18	24	9.98165e-40	6.87237e-36	2.61307e-38	Alanine dehydrogenase/PNT, C-terminal domain
PF04851	462	161	509	538	465	85	35	61	1.17845e-39	8.11366e-36	3.07335e-38	Type III restriction enzyme, res subunit
PF05199	0	72	386	305	398	27	32	12	1.19038e-39	8.19577e-36	3.09274e-38	GMC oxidoreductase
PF00871	43	13	29	15	21	12	9	27	1.96517e-39	1.35302e-35	5.08655e-38	Acetokinase family
PF00510	15	28	445	470	482	26	18	15	2.03309e-39	1.39978e-35	5.24263e-38	Cytochrome c oxidase subunit III
PF02397	117	116	78	150	105	26	21	20	2.12055e-39	1.46e-35	5.44776e-38	Bacterial sugar transferase
PF10011	0	9	1	0	4	18	6	5	2.18788e-39	1.50636e-35	5.59984e-38	Predicted membrane protein (DUF2254)
PF08494	108	25	34	22	25	9	8	0	2.6043e-39	1.79306e-35	6.64096e-38	DEAD/H associated
PF00364	93	108	786	766	697	77	51	43	3.04253e-39	2.09478e-35	7.72981e-38	Biotin-requiring enzyme
PF01189	0	58	75	119	91	28	33	9	3.24094e-39	2.23139e-35	8.20364e-38	NOL1/NOP2/sun family
PF07995	1	105	243	287	281	16	11	7	3.47804e-39	2.39463e-35	8.77155e-38	Glucose / Sorbosone dehydrogenase
PF00756	102	97	62	85	57	42	25	20	4.05707e-39	2.79329e-35	1.01945e-37	Putative esterase
PF00916	49	46	80	65	95	39	45	31	4.67274e-39	3.21718e-35	1.16988e-37	Sulfate transporter family
PF08534	19	86	457	492	469	52	42	30	5.70768e-39	3.92974e-35	1.42382e-37	Redoxin
PF01610	56	10	12	5	5	6	4	20	5.91003e-39	4.06905e-35	1.46897e-37	Transposase
PF06245	173	21	110	154	84	10	2	3	6.40939e-39	4.41287e-35	1.58736e-37	Protein of unknown function (DUF1015)
PF01235	0	5	195	289	163	41	20	17	6.46726e-39	4.45271e-35	1.59595e-37	Sodium:alanine symporter family
PF02277	127	12	35	49	87	8	4	17	7.28759e-39	5.0175e-35	1.79197e-37	Phosphoribosyltransferase
PF00326	71	200	621	718	567	86	36	39	1.2553e-38	8.64271e-35	3.0757e-37	Prolyl oligopeptidase family
PF01988	89	42	8	10	16	15	9	7	2.89851e-38	1.99562e-34	7.07668e-37	VIT family
PF00857	171	61	77	135	109	23	13	24	3.5204e-38	2.42379e-34	8.56464e-37	Isochorismatase family
PF09972	0	9	6	4	8	1	2	19	4.17335e-38	2.87335e-34	1.01174e-36	Predicted membrane protein (DUF2207)
PF02503	0	78	334	186	388	37	27	19	4.30025e-38	2.96072e-34	1.03885e-36	Polyphosphate kinase middle domain
PF01844	239	40	180	160	231	8	13	10	4.32261e-38	2.97612e-34	1.0406e-36	HNH endonuclease
PF01663	153	62	71	119	66	26	16	11	6.7707e-38	4.66163e-34	1.62426e-36	Type I phosphodiesterase / nucleotide pyrophosphatase
PF07673	95	192	238	224	312	39	54	59	6.90845e-38	4.75647e-34	1.65013e-36	Protein of unknown function (DUF1602)
PF01515	4	47	361	271	408	40	32	32	6.92647e-38	4.76888e-34	1.65013e-36	Phosphate acetyl/butaryl transferase
PF05222	0	42	367	370	351	21	23	21	8.7795e-38	6.04469e-34	2.08437e-36	Alanine dehydrogenase/PNT, N-terminal domain
PF03266	76	1	1	3	3	0	0	0	9.57105e-38	6.58967e-34	2.26449e-36	NTPase
PF00117	635	211	1914	1893	1949	111	77	89	2.45704e-37	1.69167e-33	5.7934e-36	Glutamine amidotransferase class-I
PF10282	96	43	14	21	29	3	5	3	2.82791e-37	1.94702e-33	6.6451e-36	Lactonase, 7-bladed beta-propeller
PF01047	158	57	117	137	157	40	60	39	2.90116e-37	1.99745e-33	6.79405e-36	MarR family
PF01431	92	27	17	33	14	9	14	0	2.91172e-37	2.00472e-33	6.79566e-36	Peptidase family M13
PF04002	46	31	13	4	25	21	15	13	3.51635e-37	2.42101e-33	8.17908e-36	RadC-like JAB domain
PF05114	1	11	13	10	9	11	12	22	5.30992e-37	3.65588e-33	1.23094e-35	Protein of unknown function (DUF692)
PF01142	90	7	17	28	13	7	12	17	5.66803e-37	3.90244e-33	1.30954e-35	tRNA pseudouridine synthase D (TruD)
PF05593	0	50	9	6	10	0	3	3	6.23851e-37	4.29521e-33	1.43653e-35	RHS Repeat
PF11751	0	12	7	15	17	24	12	7	6.99671e-37	4.81723e-33	1.60574e-35	Protein of unknown function (DUF3308)
PF09375	0	10	6	6	8	16	15	20	8.48934e-37	5.84491e-33	1.94183e-35	Imelysin
PF01739	27	62	28	30	18	6	10	19	1.15005e-36	7.9181e-33	2.62189e-35	CheR methyltransferase, SAM binding domain
PF03734	5	106	159	128	157	25	34	10	1.51617e-36	1.04388e-32	3.44516e-35	L,D-transpeptidase catalytic domain
PF07586	0	57	11	29	33	0	3	0	1.63832e-36	1.12798e-32	3.71046e-35	Protein of unknown function (DUF1552)
PF03631	0	67	40	23	41	20	11	4	1.72739e-36	1.18931e-32	3.89937e-35	Virulence factor BrkB
PF09824	68	2	0	2	0	0	0	0	2.32393e-36	1.60003e-32	5.22884e-35	ArsR transcriptional regulator
PF12439	74	10	4	3	5	0	1	1	2.57861e-36	1.77537e-32	5.78298e-35	Glycogen debranching enzyme N terminal
PF02615	0	23	312	274	369	5	7	10	2.60453e-36	1.79322e-32	5.82215e-35	Malate/L-lactate dehydrogenase
PF07963	54	182	353	391	278	36	20	48	2.71448e-36	1.86892e-32	6.04829e-35	Prokaryotic N-terminal methylation motif
PF00702	480	375	839	780	814	209	158	138	3.21995e-36	2.21693e-32	7.1514e-35	haloacid dehalogenase-like hydrolase
PF02566	83	52	87	67	101	51	16	15	4.55949e-36	3.13921e-32	1.00939e-34	OsmC-like protein
PF01867	93	11	25	16	20	4	0	6	5.68669e-36	3.91529e-32	1.2549e-34	CRISPR associated protein Cas1
PF04986	0	14	19	9	3	2	9	17	8.39089e-36	5.77713e-32	1.84573e-34	Putative transposase
PF00392	9	87	64	65	76	47	40	41	1.10572e-35	7.61286e-32	2.42448e-34	Bacterial regulatory proteins, gntR family
PF07732	0	67	22	39	25	19	14	11	1.12513e-35	7.74651e-32	2.45921e-34	Multicopper oxidase
PF08787	0	1	2	4	3	19	3	0	1.27808e-35	8.79959e-32	2.78468e-34	Alginate lyase
PF00614	8	36	9	10	4	20	11	4	1.57358e-35	1.08341e-31	3.41771e-34	Phospholipase D Active site motif
PF01036	0	1	344	354	332	0	0	0	1.60359e-35	1.10407e-31	3.47193e-34	Bacteriorhodopsin-like protein
PF03684	66	0	4	1	0	0	0	0	2.42917e-35	1.67248e-31	5.2429e-34	Uncharacterised protein family (UPF0179)
PF03184	37	13	16	12	3	19	3	12	2.65046e-35	1.82484e-31	5.70263e-34	DDE superfamily endonuclease
PF02086	114	12	31	40	38	9	7	17	2.78105e-35	1.91475e-31	5.96495e-34	D12 class N6 adenine-specific DNA methyltransferase
PF03349	0	8	25	19	20	30	8	11	3.04836e-35	2.0988e-31	6.518e-34	Outer membrane protein transport protein (OMPP1/FadL/TodX)
PF06167	0	13	2	0	5	16	11	4	3.35391e-35	2.30916e-31	7.14912e-34	Glucose-regulated metallo-peptidase M90
PF06778	81	15	7	15	13	0	0	0	3.41421e-35	2.35068e-31	7.25519e-34	Chlorite dismutase
PF05016	70	14	21	2	8	16	14	9	3.55298e-35	2.44623e-31	7.52686e-34	Plasmid stabilisation system protein
PF03971	0	12	38	76	53	34	24	32	3.8313e-35	2.63785e-31	8.09155e-34	Monomeric isocitrate dehydrogenase
PF03486	31	59	97	113	122	29	44	56	4.26617e-35	2.93726e-31	8.98244e-34	HI0933-like protein
PF00860	1	22	345	270	339	13	5	19	4.35866e-35	3.00093e-31	9.14919e-34	Permease family
PF02933	83	1	10	15	11	0	0	0	6.24361e-35	4.29873e-31	1.3066e-33	Cell division protein 48 (CDC48), domain 2
PF01699	4	47	283	337	375	15	24	21	8.56961e-35	5.90018e-31	1.78793e-33	Sodium/calcium exchanger protein
PF05168	68	3	0	4	8	3	1	1	9.1267e-35	6.28373e-31	1.89841e-33	HEPN domain
PF03171	0	38	211	298	202	33	29	11	1.13944e-34	7.84506e-31	2.35587e-33	2OG-Fe(II) oxygenase superfamily
PF03435	0	34	171	219	143	29	29	27	1.13944e-34	7.84506e-31	2.35587e-33	Saccharopine dehydrogenase
PF03739	71	44	93	113	157	60	31	31	1.31709e-34	9.06813e-31	2.71501e-33	Predicted permease YjgP/YjgQ family
PF05974	0	40	2	4	1	5	1	0	1.93587e-34	1.33285e-30	3.97864e-33	Domain of unknown function (DUF892)
PF02358	84	19	11	12	15	4	6	0	2.55513e-34	1.7592e-30	5.23573e-33	Trehalose-phosphatase
PF00268	4	20	353	307	338	10	4	14	2.6091e-34	1.79636e-30	5.33045e-33	Ribonucleotide reductase, small chain
PF09565	67	8	0	5	2	3	1	2	2.79648e-34	1.92538e-30	5.69638e-33	NgoFVII restriction endonuclease
PF00221	113	39	47	85	36	19	9	25	2.89886e-34	1.99586e-30	5.8875e-33	Aromatic amino acid lyase
PF07568	2	22	0	4	3	6	10	14	3.04629e-34	2.09737e-30	6.16874e-33	Histidine kinase
PF12228	0	6	252	343	219	9	19	4	3.23516e-34	2.22741e-30	6.532e-33	Protein of unknown function (DUF3604)
PF09821	64	6	1	0	2	0	0	0	5.64011e-34	3.88322e-30	1.13544e-32	C-terminal AAA-associated domain
PF08220	33	14	10	5	4	6	6	17	7.85014e-34	5.40482e-30	1.57575e-32	DeoR-like helix-turn-helix domain
PF11925	70	2	5	17	4	0	0	0	8.10638e-34	5.58124e-30	1.62245e-32	Protein of unknown function (DUF3443)
PF03741	0	88	213	143	256	10	5	4	8.82467e-34	6.07578e-30	1.7611e-32	Integral membrane protein TerC family
PF05159	0	4	23	12	15	25	12	2	1.29616e-33	8.92406e-30	2.57921e-32	Capsule polysaccharide biosynthesis protein
PF00374	7	32	18	13	14	2	5	23	1.378e-33	9.48754e-30	2.73416e-32	Nickel-dependent hydrogenase
PF04313	75	57	40	59	45	32	21	36	1.71669e-33	1.18194e-29	3.39638e-32	Type I restriction enzyme R protein N terminus (HSDR_N)
PF01206	121	3	52	44	54	8	5	7	1.85752e-33	1.2789e-29	3.66447e-32	Sulfurtransferase TusA
PF08269	1	4	10	6	3	5	1	16	1.95799e-33	1.34807e-29	3.85164e-32	Cache domain
PF01270	64	1	9	3	1	2	0	0	2.16687e-33	1.49189e-29	4.23832e-32	Glycosyl hydrolases family 8
PF08798	64	2	1	2	1	0	0	0	2.16687e-33	1.49189e-29	4.23832e-32	CRISPR associated protein
PF04008	65	1	0	3	2	0	0	0	2.62631e-33	1.80822e-29	5.12242e-32	Adenosine specific kinase
PF00274	0	14	308	333	319	3	8	2	2.874e-33	1.97875e-29	5.58968e-32	Fructose-bisphosphate aldolase class-I
PF00827	72	0	4	24	9	0	0	0	3.11724e-33	2.14622e-29	6.04569e-32	Ribosomal L15
PF02359	80	2	9	23	17	1	0	3	3.2033e-33	2.20547e-29	6.19514e-32	Cell division protein 48 (CDC48), N-terminal domain
PF05227	67	5	5	3	3	3	2	4	3.82442e-33	2.63311e-29	7.37567e-32	CHASE3 domain
PF02342	0	0	2	0	7	15	1	1	4.16388e-33	2.86683e-29	8.00792e-32	TerD domain
PF01526	27	10	147	41	31	27	13	31	5.36014e-33	3.69045e-29	1.02798e-31	Tn3 transposase DDE domain
PF02897	0	44	285	329	318	22	12	4	6.88601e-33	4.74102e-29	1.31695e-31	Prolyl oligopeptidase, N-terminal beta-propeller domain
PF04285	1	14	12	2	11	9	1	15	7.70992e-33	5.30828e-29	1.47044e-31	Protein of unknown function (DUF444)
PF02771	208	188	817	1051	781	135	137	60	9.49455e-33	6.537e-29	1.8058e-31	Acyl-CoA dehydrogenase, N-terminal domain
PF00929	24	40	409	447	426	52	36	48	1.41197e-32	9.72143e-29	2.67808e-31	Exonuclease
PF07627	0	56	15	29	24	0	3	0	1.58779e-32	1.09319e-28	3.00327e-31	Protein of unknown function (DUF1588)
PF03029	85	3	15	35	16	0	1	0	1.63134e-32	1.12318e-28	3.07719e-31	Conserved hypothetical ATP binding protein
PF01994	69	0	5	16	5	1	0	0	1.73473e-32	1.19436e-28	3.26329e-31	tRNA ribose 2'-O-methyltransferase, aTrm56
PF01218	0	26	313	257	299	31	20	4	1.7974e-32	1.23751e-28	3.37195e-31	Coproporphyrinogen III oxidase
PF08443	126	19	68	72	66	26	12	43	1.9402e-32	1.33583e-28	3.62997e-31	RimK-like ATP-grasp domain
PF02492	0	51	255	248	310	14	27	20	2.14337e-32	1.47571e-28	3.99922e-31	CobW/HypB/UreG, nucleotide-binding domain
PF00479	80	38	23	12	28	3	3	1	2.27877e-32	1.56893e-28	4.24036e-31	Glucose-6-phosphate dehydrogenase, NAD binding domain
PF00583	323	252	408	384	405	125	82	94	2.42123e-32	1.66702e-28	4.49331e-31	Acetyltransferase (GNAT) family
PF02628	5	23	314	329	354	10	7	4	2.55091e-32	1.7563e-28	4.72124e-31	Cytochrome oxidase assembly protein
PF06053	60	2	2	0	0	0	0	0	2.78191e-32	1.91535e-28	5.12125e-31	Domain of unknown function (DUF929)
PF09623	60	0	1	3	0	1	0	0	2.78191e-32	1.91535e-28	5.12125e-31	CRISPR-associated protein NE0113 (Cas_NE0113)
PF04675	115	13	39	41	66	6	7	1	2.90798e-32	2.00214e-28	5.33904e-31	DNA ligase N terminus
PF05036	19	11	36	42	25	31	12	7	3.20545e-32	2.20695e-28	5.86955e-31	Sporulation related domain
PF04919	70	0	6	10	6	0	0	1	3.42852e-32	2.36054e-28	6.26137e-31	Protein of unknown function (DUF655)
PF09095	64	3	1	2	4	1	0	0	3.73152e-32	2.56915e-28	6.79669e-31	Domain of unknown function (DUF1926)
PF02493	0	2	194	321	218	3	2	2	3.95376e-32	2.72216e-28	7.18249e-31	MORN repeat
PF01841	1	40	60	61	54	33	28	29	5.15827e-32	3.55147e-28	9.34597e-31	Transglutaminase-like superfamily
PF00365	0	83	190	252	149	11	11	18	5.88158e-32	4.04947e-28	1.06285e-30	Phosphofructokinase
PF00733	28	132	229	278	297	17	15	24	6.0128e-32	4.13981e-28	1.08372e-30	Asparagine synthase
PF04632	82	2	30	27	42	32	6	3	6.37693e-32	4.39052e-28	1.14635e-30	Fusaric acid resistance protein family
PF02786	210	178	1101	1127	1041	81	61	62	7.06752e-32	4.86599e-28	1.26718e-30	Carbamoyl-phosphate synthase L chain, ATP binding domain
PF07969	55	169	242	539	310	56	51	49	8.06573e-32	5.55325e-28	1.44042e-30	Amidohydrolase family
PF12034	0	8	1	3	2	9	13	2	8.07554e-32	5.56001e-28	1.44042e-30	Domain of unknown function (DUF3520)
PF07977	25	32	408	443	395	15	18	19	8.81455e-32	6.06882e-28	1.56817e-30	FabA-like domain
PF10091	0	37	0	1	4	7	3	0	1.07053e-31	7.37062e-28	1.89964e-30	Putative glucoamylase
PF03968	68	5	18	5	21	16	15	11	1.22204e-31	8.41372e-28	2.16291e-30	OstA-like protein
PF09364	64	14	8	3	3	3	2	6	1.27786e-31	8.7981e-28	2.25592e-30	XFP N-terminal domain
PF02348	44	54	476	525	465	19	20	25	1.36764e-31	9.41619e-28	2.40823e-30	Cytidylyltransferase
PF09848	83	38	46	34	16	2	4	17	1.51111e-31	1.0404e-27	2.65408e-30	Uncharacterized conserved protein (DUF2075)
PF01888	99	5	45	36	29	0	3	3	1.53484e-31	1.05674e-27	2.6889e-30	CbiD
PF08409	61	0	3	1	2	0	0	0	1.54837e-31	1.06606e-27	2.70573e-30	Domain of unknown function (DUF1736)
PF04116	3	35	215	270	203	18	30	9	1.59103e-31	1.09542e-27	2.77322e-30	Fatty acid hydroxylase superfamily
PF00310	235	137	1176	1128	1186	68	41	58	1.74585e-31	1.20202e-27	3.0354e-30	Glutamine amidotransferases class-II
PF03235	14	46	7	24	10	20	5	4	1.81772e-31	1.2515e-27	3.1524e-30	Protein of unknown function DUF262
PF11127	59	13	13	0	1	5	3	6	1.87874e-31	1.29351e-27	3.25003e-30	Protein of unknown function (DUF2892)
PF00343	66	70	42	35	67	3	3	21	2.10849e-31	1.45169e-27	3.63833e-30	Carbohydrate phosphorylase
PF02129	0	48	186	178	187	25	26	4	2.94246e-31	2.02589e-27	5.06472e-30	X-Pro dipeptidyl-peptidase (S15 family)
PF03135	14	4	7	5	3	1	14	4	3.45158e-31	2.37641e-27	5.92622e-30	CagE, TrbE, VirB family, component of type IV transporter system
PF02954	272	118	283	232	272	22	36	40	3.99553e-31	2.75092e-27	6.84309e-30	Bacterial regulatory protein, Fis family
PF02656	63	5	2	4	3	2	0	3	4.11578e-31	2.83372e-27	7.03156e-30	Domain of unknown function (DUF202)
PF00482	85	103	80	129	101	31	26	19	4.39957e-31	3.0291e-27	7.49778e-30	Type II secretion system (T2SS), protein F
PF08908	1	1	8	7	1	15	0	1	4.7402e-31	3.26363e-27	8.05834e-30	Domain of unknown function (DUF1852)
PF00313	6	51	263	313	280	40	19	18	4.93429e-31	3.39726e-27	8.36763e-30	Cold-shock' DNA-binding domain
PF01966	482	267	666	682	689	79	64	163	4.98387e-31	3.4314e-27	8.43095e-30	HD domain
PF01474	0	12	298	239	285	11	20	11	5.38084e-31	3.70471e-27	9.08017e-30	Class-II DAHP synthetase family
PF07731	0	59	29	36	23	13	22	10	6.62202e-31	4.55926e-27	1.11473e-29	Multicopper oxidase
PF01297	1	22	234	236	317	12	14	15	6.67106e-31	4.59302e-27	1.12025e-29	Periplasmic solute binding protein family
PF07670	0	80	72	150	74	13	19	23	7.3132e-31	5.03514e-27	1.22509e-29	Nucleoside recognition
PF02801	21	118	358	330	380	31	25	38	7.6624e-31	5.27556e-27	1.28048e-29	Beta-ketoacyl synthase, C-terminal domain
PF00939	11	33	198	315	153	24	28	40	7.97447e-31	5.49043e-27	1.3294e-29	Sodium:sulfate symporter transmembrane region
PF09704	64	4	11	5	4	0	1	2	8.88937e-31	6.12033e-27	1.47548e-29	CRISPR-associated protein (Cas_Cas5)
PF08388	14	11	39	7	18	14	5	18	8.89363e-31	6.12326e-27	1.47548e-29	Group II intron, maturase-specific domain
PF01970	0	47	278	161	310	9	16	20	8.98009e-31	6.18279e-27	1.48625e-29	Tripartite tricarboxylate transporter TctA family
PF04036	57	0	1	0	0	0	0	0	9.4305e-31	6.4929e-27	1.55705e-29	Domain of unknown function (DUF372)
PF12137	0	6	9	1	6	15	4	4	9.8185e-31	6.76004e-27	1.61723e-29	RNA polymerase recycling family C-terminal
PF00198	88	117	668	578	623	58	35	27	1.01196e-30	6.96736e-27	1.66285e-29	2-oxoacid dehydrogenases acyltransferase (catalytic domain)
PF08483	8	6	12	2	3	16	0	0	1.05011e-30	7.23002e-27	1.72143e-29	IstB-like ATP binding N-terminal
PF01032	41	34	45	53	66	28	20	36	1.15342e-30	7.94127e-27	1.88629e-29	FecCD transport family
PF10543	61	1	6	2	4	9	1	14	1.2103e-30	8.33292e-27	1.97463e-29	ORF6N domain
PF04242	62	0	2	4	3	0	0	0	1.32561e-30	9.12684e-27	2.15765e-29	Protein of unknown function (DUF424)
PF10098	0	3	1	0	3	0	11	4	1.51769e-30	1.04493e-26	2.46446e-29	Uncharacterized protein conserved in bacteria (DUF2336)
PF03693	0	3	15	2	4	7	13	2	1.71632e-30	1.18169e-26	2.78044e-29	Uncharacterised protein family (UPF0156)
PF04123	71	1	12	17	9	0	0	1	2.02515e-30	1.39431e-26	3.27304e-29	Domain of unknown function (DUF373)
PF02272	136	122	676	554	872	55	46	22	2.23531e-30	1.53901e-26	3.60424e-29	DHHA1 domain
PF02719	1	45	221	307	252	29	13	28	2.84981e-30	1.96209e-26	4.58433e-29	Polysaccharide biosynthesis protein
PF00211	57	156	177	338	218	26	21	24	2.95058e-30	2.03148e-26	4.73537e-29	Adenylate and Guanylate cyclase catalytic domain
PF11871	94	7	24	32	56	1	1	2	3.11114e-30	2.14202e-26	4.98145e-29	Domain of unknown function (DUF3391)
PF01037	147	28	90	103	80	39	34	27	3.21145e-30	2.21108e-26	5.13012e-29	AsnC family
PF06745	35	89	61	102	127	17	17	23	3.72725e-30	2.56621e-26	5.9403e-29	KaiC
PF00441	345	248	1174	1548	1166	197	176	92	4.29915e-30	2.95997e-26	6.83595e-29	Acyl-CoA dehydrogenase, C-terminal domain
PF05013	0	14	18	20	44	12	23	8	4.63548e-30	3.19153e-26	7.35375e-29	N-formylglutamate amidohydrolase
PF04397	2	51	127	88	93	34	25	21	5.01519e-30	3.45296e-26	7.93783e-29	LytTr DNA-binding domain
PF02167	0	8	230	216	301	14	8	8	6.28805e-30	4.32932e-26	9.92964e-29	Cytochrome C1 family
PF04952	0	15	64	45	66	9	19	27	6.47851e-30	4.46045e-26	1.0207e-28	Succinylglutamate desuccinylase / Aspartoacylase family
PF01293	0	47	213	232	136	31	12	18	7.75533e-30	5.33954e-26	1.21907e-28	Phosphoenolpyruvate carboxykinase
PF04295	4	17	281	234	322	5	0	8	7.97154e-30	5.48841e-26	1.25021e-28	D-galactarate dehydratase / Altronate hydrolase, C terminus
PF04028	57	7	7	10	1	0	0	3	8.02251e-30	5.5235e-26	1.25534e-28	Domain of unknown function (DUF374)
PF01287	62	0	8	20	4	0	0	0	9.15997e-30	6.30664e-26	1.43008e-28	Eukaryotic elongation factor 5A hypusine, DNA-binding OB fold
PF02895	24	15	13	7	5	4	2	16	9.27894e-30	6.38855e-26	1.44537e-28	Signal transducing histidine kinase, homodimeric domain
PF03102	0	23	235	282	298	3	19	13	1.20309e-29	8.28327e-26	1.86981e-28	NeuB family
PF00909	285	45	786	670	836	30	27	50	1.25615e-29	8.64859e-26	1.94788e-28	Ammonium Transporter Family
PF04231	16	0	20	26	11	22	4	10	1.29523e-29	8.91764e-26	2.00396e-28	Endonuclease I
PF00903	152	271	544	554	505	120	99	73	1.3398e-29	9.2245e-26	2.06827e-28	Glyoxalase/Bleomycin resistance protein/Dioxygenase superfamily
PF01653	2	55	228	304	298	25	12	20	1.82848e-29	1.25891e-25	2.81635e-28	NAD-dependent DNA ligase adenylation domain
PF02585	0	76	63	133	67	23	10	5	2.10875e-29	1.45188e-25	3.24079e-28	GlcNAc-PI de-N-acetylase
PF03843	56	3	8	6	1	0	0	0	2.59601e-29	1.78735e-25	3.98074e-28	Outer membrane lipoprotein Slp family
PF04240	61	6	5	13	4	0	0	0	2.93991e-29	2.02413e-25	4.49806e-28	Protein of unknown function (DUF422)
PF05618	0	5	13	17	10	2	6	19	3.11943e-29	2.14773e-25	4.76214e-28	Putative ATP-dependant zinc protease
PF01323	49	52	347	360	328	41	61	36	3.35091e-29	2.3071e-25	5.10421e-28	DSBA-like thioredoxin domain
PF04471	73	18	10	15	20	6	4	2	3.42775e-29	2.36001e-25	5.20973e-28	Restriction endonuclease
PF06439	0	75	57	93	63	10	5	6	4.88752e-29	3.36506e-25	7.41202e-28	Domain of Unknown Function (DUF1080)
PF01544	0	42	17	35	31	24	22	11	5.00341e-29	3.44485e-25	7.5711e-28	CorA-like Mg2+ transporter protein
PF02735	0	35	3	9	2	0	0	0	5.17632e-29	3.5639e-25	7.81556e-28	Ku70/Ku80 beta-barrel domain
PF01191	71	0	11	18	11	1	1	0	5.24576e-29	3.6117e-25	7.90307e-28	RNA polymerase Rpb5, C-terminal domain
PF01863	48	17	19	28	36	27	20	18	5.27415e-29	3.63125e-25	7.9285e-28	Protein of unknown function DUF45
PF01896	62	34	7	22	5	0	1	0	5.9387e-29	4.08879e-25	8.90805e-28	Eukaryotic and archaeal DNA primase small subunit
PF11949	0	1	6	3	1	14	0	2	6.07421e-29	4.18209e-25	9.0915e-28	Protein of unknown function (DUF3466)
PF00210	0	51	106	133	97	30	16	14	6.28737e-29	4.32885e-25	9.36981e-28	Ferritin-like domain
PF03116	0	14	98	143	66	30	6	20	6.28737e-29	4.32885e-25	9.36981e-28	NQR2, RnfD, RnfE family
PF01734	48	71	83	93	50	39	30	24	6.35731e-29	4.37701e-25	9.45178e-28	Patatin-like phospholipase
PF00587	422	132	1276	1349	1222	48	48	47	6.36983e-29	4.38562e-25	9.45178e-28	tRNA synthetase class II core domain (G, H, P, S and T)
PF04828	0	47	204	230	238	18	22	26	7.2089e-29	4.96333e-25	1.06738e-27	Glutathione-dependent formaldehyde-activating enzyme
PF01268	270	16	484	413	427	8	9	11	7.363e-29	5.06943e-25	1.08786e-27	Formate--tetrahydrofolate ligase
PF02405	96	70	44	40	60	15	6	11	7.47837e-29	5.14886e-25	1.10254e-27	Permease
PF01127	4	24	297	219	279	17	10	11	8.31083e-29	5.72201e-25	1.22265e-27	Succinate dehydrogenase/Fumarate reductase transmembrane subunit
PF01174	76	4	26	64	15	1	1	0	8.34379e-29	5.7447e-25	1.22488e-27	SNO glutamine amidotransferase family
PF10221	55	0	9	1	1	0	0	0	8.4016e-29	5.7845e-25	1.23074e-27	Cell cycle and development regulator
PF00588	72	80	585	585	608	60	29	48	1.01584e-28	6.99407e-25	1.48029e-27	SpoU rRNA Methylase family
PF02743	8	6	20	9	3	7	0	14	1.01696e-28	7.00177e-25	1.48029e-27	Cache domain
PF04463	1	5	5	11	3	5	0	14	1.01696e-28	7.00177e-25	1.48029e-27	Protein of unknown function (DUF523)
PF00625	24	32	334	306	408	12	18	20	1.31557e-28	9.0577e-25	1.91091e-27	Guanylate kinase
PF01131	166	54	702	767	874	35	26	41	1.86576e-28	1.28457e-24	2.70437e-27	DNA topoisomerase
PF09900	53	1	0	0	4	3	0	0	2.00883e-28	1.38308e-24	2.90563e-27	Predicted membrane protein (DUF2127)
PF00141	64	31	551	521	460	26	29	29	2.10757e-28	1.45106e-24	3.04206e-27	Peroxidase
PF10335	0	1	15	2	1	10	3	12	2.77319e-28	1.90934e-24	3.99444e-27	Putative nucleotidyltransferase substrate binding domain
PF08282	83	127	159	161	147	67	31	39	2.94179e-28	2.02542e-24	4.22844e-27	haloacid dehalogenase-like hydrolase
PF03743	31	7	6	8	2	9	12	6	3.24849e-28	2.23658e-24	4.65955e-27	Bacterial conjugation TrbI-like protein
PF12096	0	1	2	1	0	1	10	0	3.34907e-28	2.30584e-24	4.79384e-27	Protein of unknown function (DUF3572)
PF00657	10	92	141	226	213	35	15	11	3.92995e-28	2.70577e-24	5.61362e-27	GDSL-like Lipase/Acylhydrolase
PF00120	133	63	794	787	790	40	58	38	4.86903e-28	3.35233e-24	6.94064e-27	Glutamine synthetase, catalytic domain
PF02630	0	54	159	193	149	29	21	9	5.09994e-28	3.51131e-24	7.25476e-27	SCO1/SenC
PF02264	0	1	0	1	4	13	1	0	6.09857e-28	4.19886e-24	8.65745e-27	LamB porin
PF00581	101	135	606	611	712	61	62	70	6.58097e-28	4.531e-24	9.32304e-27	Rhodanese-like domain
PF01381	270	132	273	258	249	60	67	60	7.12611e-28	4.90633e-24	1.00746e-26	Helix-turn-helix
PF05940	0	18	13	6	21	7	12	16	7.15023e-28	4.92294e-24	1.0088e-26	NnrS protein
PF11898	0	15	29	24	29	28	4	5	7.2126e-28	4.96587e-24	1.01552e-26	Domain of unknown function (DUF3418)
PF04107	0	33	149	124	207	8	23	7	7.64669e-28	5.26475e-24	1.07225e-26	Glutamate-cysteine ligase family 2(GCS2)
PF04339	0	15	103	93	108	16	23	10	7.64669e-28	5.26475e-24	1.07225e-26	Protein of unknown function, DUF482
PF05681	0	13	42	36	39	3	10	25	8.02724e-28	5.52675e-24	1.12105e-26	Fumarate hydratase (Fumerase)
PF08335	0	20	71	73	60	19	21	25	8.02724e-28	5.52675e-24	1.12105e-26	GlnD PII-uridylyltransferase
PF00227	312	55	317	307	325	15	22	20	8.48634e-28	5.84285e-24	1.18276e-26	Proteasome subunit
PF07685	194	30	188	143	200	19	19	23	8.74794e-28	6.02295e-24	1.21676e-26	CobB/CobQ-like glutamine amidotransferase domain
PF01497	22	34	49	75	83	39	10	29	9.55855e-28	6.58106e-24	1.32683e-26	Periplasmic binding protein
PF02423	122	24	55	114	75	16	18	7	1.07576e-27	7.40663e-24	1.49027e-26	Ornithine cyclodeaminase/mu-crystallin family
PF04068	61	1	7	11	6	0	0	0	1.15173e-27	7.92969e-24	1.59231e-26	Possible Fer4-like domain in RNase L inhibitor, RLI
PF01910	63	1	9	7	12	1	0	2	1.33572e-27	9.19644e-24	1.84297e-26	Domain of unknown function DUF77
PF02470	78	15	25	18	39	6	17	6	1.39577e-27	9.6099e-24	1.92198e-26	mce related protein
PF00472	60	56	487	521	550	35	28	30	1.45153e-27	9.99381e-24	1.99477e-26	RF-1 domain
PF04257	105	7	65	42	88	25	7	7	1.53177e-27	1.05463e-23	2.10085e-26	Exodeoxyribonuclease V, gamma subunit
PF04414	65	0	7	24	9	0	0	0	1.56045e-27	1.07437e-23	2.13592e-26	D-aminoacyl-tRNA deacylase
PF12367	65	3	12	17	9	0	1	3	1.92054e-27	1.32229e-23	2.6236e-26	Pyruvate ferredoxin oxidoreductase beta subunit C terminal
PF02163	428	127	468	513	514	12	28	27	1.99824e-27	1.37579e-23	2.72433e-26	Peptidase family M50
PF00289	171	125	895	944	811	57	43	55	2.1271e-27	1.46451e-23	2.89429e-26	Carbamoyl-phosphate synthase L chain, N-terminal domain
PF00376	143	60	100	115	84	40	31	22	2.1391e-27	1.47277e-23	2.90487e-26	MerR family regulatory protein
PF01638	46	17	17	17	10	19	17	12	2.21815e-27	1.5272e-23	3.00629e-26	HxlR-like helix-turn-helix
PF05721	32	33	359	426	414	12	15	3	2.26413e-27	1.55885e-23	3.06257e-26	Phytanoyl-CoA dioxygenase (PhyH)
PF07631	1	49	16	28	17	0	1	0	2.43433e-27	1.67603e-23	3.28634e-26	Protein of unknown function (DUF1592)
PF06550	52	1	2	13	1	0	0	0	2.85038e-27	1.96248e-23	3.83298e-26	Protein of unknown function (DUF1119)
PF07843	52	0	4	1	1	0	0	0	2.85038e-27	1.96248e-23	3.83298e-26	Protein of unknown function (DUF1634)
PF00664	80	184	464	461	565	74	62	53	2.95128e-27	2.03196e-23	3.96093e-26	ABC transporter transmembrane region
PF01507	66	81	97	60	82	28	16	21	3.32086e-27	2.28642e-23	4.44828e-26	Phosphoadenosine phosphosulfate reductase family
PF02621	75	37	16	32	17	0	5	14	4.28204e-27	2.94819e-23	5.72463e-26	Menaquinone biosynthesis
PF01866	64	0	7	35	10	0	0	0	4.68392e-27	3.22488e-23	6.24976e-26	Putative diphthamide synthesis protein
PF03960	3	19	45	83	64	26	26	8	4.94671e-27	3.40581e-23	6.58764e-26	ArsC family
PF10134	0	4	0	1	2	5	10	1	5.57653e-27	3.83944e-23	7.41204e-26	Replication initiator protein A
PF07729	3	21	46	30	30	28	24	27	5.90391e-27	4.06484e-23	7.83206e-26	FCD domain
PF01096	59	2	4	26	7	0	0	1	5.99348e-27	4.12651e-23	7.92037e-26	Transcription factor S-II (TFIIS)
PF01172	59	1	4	14	7	0	0	0	5.99348e-27	4.12651e-23	7.92037e-26	Shwachman-Bodian-Diamond syndrome (SBDS) protein
PF04261	58	2	11	6	5	8	1	2	6.18323e-27	4.25715e-23	8.13987e-26	Dyp-type peroxidase family
PF09249	58	1	6	12	5	0	0	0	6.18323e-27	4.25715e-23	8.13987e-26	tRNA nucleotidyltransferase, second domain
PF00924	119	65	386	360	339	108	55	53	6.20372e-27	4.27126e-23	8.15126e-26	Mechanosensitive ion channel
PF03744	50	1	0	0	1	0	0	0	6.58325e-27	4.53256e-23	8.62523e-26	6-carboxyhexanoate--CoA ligase
PF04566	61	3	16	17	7	0	1	0	6.5895e-27	4.53687e-23	8.62523e-26	RNA polymerase Rpb2, domain 4
PF12094	0	6	2	9	2	14	6	5	7.37787e-27	5.07966e-23	9.63883e-26	Protein of unknown function (DUF3570)
PF04679	86	50	28	26	32	0	3	4	7.69187e-27	5.29585e-23	1.003e-25	ATP dependent DNA ligase C terminal region
PF03738	0	6	6	0	4	12	4	7	8.08213e-27	5.56455e-23	1.0519e-25	Glutathionylspermidine synthase preATP-grasp
PF00432	57	7	3	15	11	0	0	0	8.57779e-27	5.90581e-23	1.1143e-25	Prenyltransferase and squalene oxidase repeat
PF10344	1	0	173	237	273	0	0	0	9.06828e-27	6.24351e-23	1.1758e-25	Mitochondrial protein from FMP27
PF00001	8	13	220	293	310	0	2	1	9.95763e-27	6.85583e-23	1.28869e-25	7 transmembrane receptor (rhodopsin family)
PF04293	0	12	17	9	7	1	8	16	9.99562e-27	6.88198e-23	1.29118e-25	SpoVR like protein
PF07396	0	9	17	8	4	10	13	2	1.00766e-26	6.93774e-23	1.2992e-25	Phosphate-selective porin O and P
PF06965	0	44	126	109	171	12	22	4	1.05308e-26	7.25049e-23	1.35523e-25	Na+/H+ antiporter 1
PF00570	0	28	22	14	14	22	15	12	1.57693e-26	1.08571e-22	2.02559e-25	HRDC domain
PF01020	51	0	6	1	2	1	0	1	1.72369e-26	1.18676e-22	2.20998e-25	Ribosomal L40e family
PF00325	24	46	14	25	15	13	11	12	1.95439e-26	1.3456e-22	2.50111e-25	Bacterial regulatory proteins, crp family
PF11799	2	17	210	165	185	30	13	10	2.07781e-26	1.43057e-22	2.65413e-25	impB/mucB/samB family C-terminal domain
PF01641	25	33	369	331	388	29	21	15	2.20588e-26	1.51875e-22	2.8125e-25	SelR domain
PF06966	1	13	143	266	138	2	11	3	2.22918e-26	1.53479e-22	2.83695e-25	Protein of unknown function (DUF1295)
PF02322	50	14	24	15	9	10	16	5	2.244e-26	1.545e-22	2.85055e-25	Cytochrome oxidase subunit II
PF00368	102	8	52	108	43	11	3	13	3.07485e-26	2.11703e-22	3.89643e-25	Hydroxymethylglutaryl-coenzyme A reductase
PF06039	0	0	8	12	29	4	1	17	3.07866e-26	2.11966e-22	3.89643e-25	Malate:quinone oxidoreductase (Mqo)
PF06050	0	7	5	7	11	1	0	15	3.14278e-26	2.1638e-22	3.97028e-25	2-hydroxyglutaryl-CoA dehydratase, D-component
PF03321	0	30	45	52	47	27	8	4	3.36127e-26	2.31423e-22	4.23852e-25	GH3 auxin-responsive promoter
PF02696	0	20	246	224	261	10	9	19	3.60827e-26	2.48429e-22	4.54167e-25	Uncharacterized ACR, YdiU/UPF0061 family
PF03150	27	33	33	45	34	25	16	28	3.70227e-26	2.54902e-22	4.65149e-25	Di-haem cytochrome c peroxidase
PF01276	63	10	16	9	34	9	9	0	3.72404e-26	2.564e-22	4.66182e-25	Orn/Lys/Arg decarboxylase, major domain
PF11867	63	16	11	9	11	10	5	8	3.72404e-26	2.564e-22	4.66182e-25	Domain of unknown function (DUF3387)
PF05569	0	10	14	6	13	17	3	4	4.24711e-26	2.92414e-22	5.30697e-25	BlaR1 peptidase M56
PF00166	2	32	229	264	271	7	10	12	4.63729e-26	3.19278e-22	5.78402e-25	Chaperonin 10 Kd subunit
PF06165	0	30	0	7	1	2	0	2	5.16014e-26	3.55276e-22	6.42452e-25	Glycosyltransferase family 36
PF05202	0	0	109	1	1	0	0	0	5.19527e-26	3.57695e-22	6.45658e-25	Recombinase Flp protein
PF08274	0	1	6	8	2	1	3	12	5.20851e-26	3.58606e-22	6.46137e-25	PhnA Zinc-Ribbon
PF03853	99	32	37	100	86	8	16	12	5.96277e-26	4.10537e-22	7.38376e-25	YjeF-related protein N-terminus
PF05662	0	1	0	1	2	12	0	0	6.42715e-26	4.42509e-22	7.94451e-25	Coiled stalk of trimeric autotransporter adhesin
PF03352	33	25	41	30	20	18	21	13	6.7009e-26	4.61357e-22	8.26804e-25	Methyladenine glycosylase
PF06727	48	4	0	0	1	0	1	0	6.74806e-26	4.64604e-22	8.2965e-25	Protein of unknown function (DUF1207)
PF07754	48	0	0	0	2	0	0	0	6.74806e-26	4.64604e-22	8.2965e-25	Domain of unknown function (DUF1610)
PF11775	0	2	209	180	258	7	8	3	6.90832e-26	4.75638e-22	8.47839e-25	Cobalamin biosynthesis protein CobT VWA domain
PF01982	51	1	2	9	2	0	0	0	7.16836e-26	4.93542e-22	8.78188e-25	Domain of unknown function DUF120
PF02662	0	4	1	0	1	7	0	10	8.48074e-26	5.83899e-22	1.03712e-24	Methyl-viologen-reducing hydrogenase, delta subunit
PF00689	0	52	27	37	23	5	3	4	9.31867e-26	6.4159e-22	1.13757e-24	Cation transporting ATPase, C-terminus
PF07804	2	8	15	2	5	8	9	12	9.62466e-26	6.62658e-22	1.17077e-24	HipA-like C-terminal domain
PF07916	1	7	14	2	12	3	2	12	9.62466e-26	6.62658e-22	1.17077e-24	TraG-like protein, N-terminal region
PF03062	0	54	43	45	37	18	11	23	9.97639e-26	6.86874e-22	1.21142e-24	MBOAT, membrane-bound O-acyltransferase family
PF01434	26	55	357	353	385	12	22	13	1.04934e-25	7.2247e-22	1.27195e-24	Peptidase family M41
PF04244	0	1	233	209	256	9	2	3	1.06521e-25	7.33397e-22	1.28892e-24	Deoxyribodipyrimidine photo-lyase-related protein
PF01184	58	0	5	9	16	0	0	1	1.10689e-25	7.62095e-22	1.33701e-24	GPR1/FUN34/yaaH family
PF04038	47	0	0	1	0	0	0	0	1.20142e-25	8.27174e-22	1.44864e-24	Domain of unknown function (DUF381)
PF08241	341	356	674	706	734	72	94	86	1.2244e-25	8.42997e-22	1.47377e-24	Methyltransferase domain
PF07669	61	24	7	11	18	14	3	6	1.26301e-25	8.6958e-22	1.51759e-24	Eco57I restriction-modification methylase
PF08402	0	12	120	117	121	15	21	13	1.4517e-25	9.99498e-22	1.74129e-24	TOBE domain
PF09343	0	2	1	1	0	6	9	0	1.51577e-25	1.04361e-21	1.81497e-24	Conserved hypothetical protein 2217 (DUF2460)
PF11604	52	9	12	4	3	3	3	2	1.59075e-25	1.09523e-21	1.90144e-24	Copper binding periplasmic protein CusF
PF02639	5	7	11	11	8	12	6	16	2.11309e-25	1.45486e-21	2.52142e-24	Uncharacterized BCR, YaiI/YqxD family COG1671
PF03965	0	26	11	6	4	15	7	8	2.16933e-25	1.49359e-21	2.58406e-24	Penicillinase repressor
PF01869	72	32	19	17	20	11	1	18	2.32515e-25	1.60087e-21	2.76488e-24	BadF/BadG/BcrA/BcrD ATPase family
PF02545	1	45	243	208	258	24	18	12	2.33169e-25	1.60537e-21	2.76787e-24	Maf-like protein
PF01694	1	67	133	209	152	24	18	13	2.51631e-25	1.73248e-21	2.98189e-24	Rhomboid family
PF02508	0	16	197	220	149	26	7	15	2.73139e-25	1.88056e-21	3.23121e-24	Rnf-Nqr subunit, membrane protein
PF06197	46	0	2	5	0	0	0	0	3.89642e-25	2.68269e-21	4.60152e-24	Protein of unknown function (DUF998)
PF06537	0	13	20	8	22	8	14	16	3.99052e-25	2.74747e-21	4.70458e-24	Protein of unknown function (DUF1111)
PF07167	5	11	12	8	11	0	15	4	4.09483e-25	2.81929e-21	4.8193e-24	Poly-beta-hydroxybutyrate polymerase (PhaC) N-terminus
PF01154	72	4	16	45	18	0	0	1	4.31387e-25	2.9701e-21	5.06843e-24	Hydroxymethylglutaryl-coenzyme A synthase N terminal
PF04014	71	14	15	39	19	1	5	3	4.90266e-25	3.37548e-21	5.7504e-24	Antidote-toxin recognition MazE
PF12172	51	8	10	6	3	2	5	2	5.12203e-25	3.52652e-21	5.99748e-24	Rubredoxin-like zinc ribbon domain (DUF35_N)
PF07433	0	0	0	1	0	11	2	4	5.73222e-25	3.94663e-21	6.68921e-24	Protein of unknown function (DUF1513)
PF12156	1	1	5	1	0	11	1	6	5.73222e-25	3.94663e-21	6.68921e-24	Putative metal-binding domain of cation transport ATPase
PF06723	55	58	477	389	406	15	14	14	6.09345e-25	4.19534e-21	7.09871e-24	MreB/Mbl protein
PF00034	297	237	423	467	406	89	77	80	6.10653e-25	4.20435e-21	7.10193e-24	Cytochrome c
PF01873	54	0	6	21	5	0	0	0	6.40775e-25	4.41174e-21	7.43969e-24	Domain found in IF2B/IF5
PF00145	84	73	125	195	165	9	29	54	7.14912e-25	4.92217e-21	8.28648e-24	C-5 cytosine-specific DNA methylase
PF05973	53	12	3	5	8	4	3	7	7.44764e-25	5.1277e-21	8.61798e-24	Phage derived protein Gp49-like (DUF891)
PF00199	0	36	33	9	7	13	4	10	8.35017e-25	5.74909e-21	9.64613e-24	Catalase
PF02730	3	13	6	11	16	1	4	15	9.34806e-25	6.43614e-21	1.07808e-23	Aldehyde ferredoxin oxidoreductase, N-terminal domain
PF03597	0	9	6	1	1	12	6	6	9.95141e-25	6.85155e-21	1.14574e-23	Cytochrome oxidase maturation protein cbb3-type
PF09986	47	2	2	1	1	0	0	0	1.01671e-24	7.00005e-21	1.16862e-23	Uncharacterized protein conserved in bacteria (DUF2225)
PF09818	55	7	9	18	6	1	2	3	1.17853e-24	8.11418e-21	1.35236e-23	Predicted ATPase of the ABC class
PF04042	62	3	13	17	11	0	0	1	1.33941e-24	9.22185e-21	1.53442e-23	DNA polymerase alpha/epsilon subunit B
PF00456	229	131	1055	1022	972	38	32	45	1.62351e-24	1.11779e-20	1.85679e-23	Transketolase, thiamine diphosphate binding domain
PF05685	30	36	6	8	10	1	5	2	1.65531e-24	1.13968e-20	1.89002e-23	Putative restriction endonuclease
PF04245	0	0	14	1	5	12	0	0	1.76797e-24	1.21725e-20	2.01531e-23	37-kD nucleoid-associated bacterial protein
PF00394	0	27	21	16	26	22	11	13	1.84075e-24	1.26736e-20	2.09481e-23	Multicopper oxidase
PF12599	0	2	0	1	2	3	9	1	1.90949e-24	1.31468e-20	2.16944e-23	Protein of unknown function (DUF3768)
PF02955	0	12	169	173	187	10	20	5	2.00336e-24	1.37931e-20	2.26861e-23	Prokaryotic glutathione synthetase, ATP-grasp domain
PF05239	0	27	42	36	78	12	20	2	2.00336e-24	1.37931e-20	2.26861e-23	PRC-barrel domain
PF00023	0	61	162	238	242	6	14	9	2.2091e-24	1.52096e-20	2.49748e-23	Ankyrin repeat
PF01927	45	4	1	0	2	0	1	0	2.21804e-24	1.52712e-20	2.50282e-23	Mut7-C RNAse domain
PF04371	0	27	115	120	133	25	11	11	2.2211e-24	1.52922e-20	2.50282e-23	Porphyromonas-type peptidyl-arginine deiminase
PF01200	52	0	3	18	10	0	1	0	2.27324e-24	1.56513e-20	2.5574e-23	Ribosomal protein S28e
PF10672	29	30	20	22	19	18	17	21	2.28234e-24	1.57139e-20	2.56344e-23	S-adenosylmethionine-dependent methyltransferase
PF00175	109	57	129	152	121	56	23	15	2.54331e-24	1.75107e-20	2.85191e-23	Oxidoreductase NAD-binding domain
PF00308	64	54	471	521	477	18	8	26	2.76332e-24	1.90255e-20	3.09358e-23	Bacterial dnaA protein
PF07506	0	2	1	2	6	2	10	1	2.79982e-24	1.92768e-20	3.12428e-23	RepB plasmid partitioning protein
PF11899	3	4	1	6	3	1	10	2	2.79982e-24	1.92768e-20	3.12428e-23	Protein of unknown function (DUF3419)
PF07505	50	23	2	3	5	0	0	7	2.97243e-24	2.04652e-20	3.31152e-23	Phage protein Gp37/Gp68
PF03783	0	3	17	6	15	16	3	2	3.50847e-24	2.41558e-20	3.9024e-23	Curli production assembly/transport component CsgG
PF01977	122	53	65	110	78	9	20	19	4.48789e-24	3.08991e-20	4.98373e-23	3-octaprenyl-4-hydroxybenzoate carboxy-lyase
PF00209	0	4	189	236	139	21	6	14	4.68192e-24	3.2235e-20	5.19082e-23	Sodium:neurotransmitter symporter family
PF11303	46	6	0	2	2	0	0	0	4.70132e-24	3.23686e-20	5.20395e-23	Protein of unknown function (DUF3105)
PF09339	13	10	14	17	11	11	16	6	4.74846e-24	3.26931e-20	5.24769e-23	IclR helix-turn-helix domain
PF11842	0	1	9	3	3	7	1	12	4.85438e-24	3.34224e-20	5.35615e-23	Domain of unknown function (DUF3362)
PF01645	165	55	759	573	686	73	44	46	5.0709e-24	3.49131e-20	5.5861e-23	Conserved region in glutamate synthase
PF08279	25	26	34	38	13	20	13	9	5.20045e-24	3.58051e-20	5.71967e-23	HTH domain
PF11755	49	2	6	3	3	1	0	0	5.30951e-24	3.6556e-20	5.8303e-23	Protein of unknown function (DUF3311)
PF01471	10	31	26	39	19	23	18	6	5.47541e-24	3.76982e-20	6.0029e-23	Putative peptidoglycan binding domain
PF00575	195	107	941	926	943	84	55	68	5.55235e-24	3.82279e-20	6.07757e-23	S1 RNA binding domain
PF03572	48	81	305	336	312	64	34	31	5.56815e-24	3.83367e-20	6.08519e-23	Peptidase family S41
PF01015	59	0	8	30	13	0	0	0	5.78258e-24	3.98131e-20	6.30952e-23	Ribosomal S3Ae family
PF03600	53	69	236	357	207	67	33	34	6.05117e-24	4.16623e-20	6.59214e-23	Citrate transporter
PF03007	0	5	3	12	4	14	8	4	6.7719e-24	4.66245e-20	7.36564e-23	Wax ester synthase-like Acyl-CoA acyltransferase domain
PF01314	4	17	10	18	15	7	5	17	6.84867e-24	4.71531e-20	7.43739e-23	Aldehyde ferredoxin oxidoreductase, domains 2 & 3
PF02036	63	5	20	26	13	7	1	4	8.39614e-24	5.78074e-20	9.10353e-23	SCP-2 sterol transfer family
PF01329	1	23	230	194	214	16	4	3	9.17358e-24	6.31601e-20	9.93084e-23	Pterin 4 alpha carbinolamine dehydratase
PF00768	0	37	224	220	233	8	19	6	1.05091e-23	7.23553e-20	1.13588e-22	D-alanyl-D-alanine carboxypeptidase
PF06719	35	5	2	6	4	13	2	3	1.11128e-23	7.65119e-20	1.19925e-22	AraC-type transcriptional regulator N-terminus
PF02433	32	30	2	4	6	9	8	5	1.12525e-23	7.74733e-20	1.21242e-22	Cytochrome C oxidase, mono-heme subunit/FixO
PF03439	53	0	8	12	6	0	1	1	1.18282e-23	8.14374e-20	1.27246e-22	Early transcription elongation factor of RNA pol II, NGN section
PF01769	0	22	223	216	195	13	5	18	1.31889e-23	9.08054e-20	1.41662e-22	Divalent cation transporter
PF01041	131	189	527	754	655	42	58	52	1.44007e-23	9.91487e-20	1.54437e-22	DegT/DnrJ/EryC1/StrS aminotransferase family
PF05834	2	6	202	149	244	10	1	1	1.60096e-23	1.10226e-19	1.71425e-22	Lycopene cyclase protein
PF03331	21	19	279	316	338	9	9	11	1.63932e-23	1.12867e-19	1.75259e-22	UDP-3-O-acyl N-acetylglycosamine deacetylase
PF00356	0	44	52	56	46	24	9	14	1.8075e-23	1.24447e-19	1.92642e-22	Bacterial regulatory proteins, lacI family
PF05853	0	19	203	156	220	24	8	8	1.8075e-23	1.24447e-19	1.92642e-22	Prokaryotic protein of unknown function (DUF849)
PF02894	54	140	362	414	351	19	29	17	1.87397e-23	1.29023e-19	1.99417e-22	Oxidoreductase family, C-terminal alpha/beta domain
PF02511	220	15	246	198	228	2	3	7	2.05004e-23	1.41145e-19	2.17816e-22	Thymidylate synthase complementing protein
PF03587	51	0	5	14	5	0	0	0	2.07345e-23	1.42757e-19	2.19964e-22	EMG1/NEP1 methyltransferase
PF01882	4	62	38	109	42	19	20	11	2.10636e-23	1.45023e-19	2.23112e-22	Protein of unknown function DUF58
PF01849	50	0	3	12	6	0	1	0	2.11761e-23	1.45797e-19	2.23959e-22	NAC domain
PF06629	0	1	7	7	4	14	2	4	2.17663e-23	1.49861e-19	2.29849e-22	MltA-interacting protein MipA
PF02922	60	45	28	18	35	5	3	1	2.20499e-23	1.51814e-19	2.32486e-22	Carbohydrate-binding module 48 (Isoamylase N-terminal domain)
PF02664	1	1	5	0	6	0	1	9	2.21706e-23	1.52644e-19	2.33401e-22	S-Ribosylhomocysteinase (LuxS)
PF02543	0	56	179	153	231	9	5	7	2.39484e-23	1.64885e-19	2.51733e-22	Carbamoyltransferase
PF03706	85	34	30	41	68	10	8	2	2.6051e-23	1.79361e-19	2.73417e-22	Uncharacterised protein family (UPF0104)
PF01063	81	56	490	573	560	33	34	38	2.62151e-23	1.80491e-19	2.7472e-22	Aminotransferase class IV
PF02690	0	4	35	110	27	1	19	15	2.76793e-23	1.90572e-19	2.89184e-22	Na+/Pi-cotransporter
PF04079	0	22	191	211	184	9	19	6	2.76793e-23	1.90572e-19	2.89184e-22	Putative transcriptional regulators (Ypuh-like)
PF01321	23	13	321	341	343	16	14	19	2.80741e-23	1.9329e-19	2.92864e-22	Creatinase/Prolidase N-terminal domain
PF04998	206	35	581	600	647	27	20	34	3.13658e-23	2.15954e-19	3.26707e-22	RNA polymerase Rpb1, domain 5
PF01741	17	34	7	14	7	6	10	1	3.56167e-23	2.45221e-19	3.70425e-22	Large-conductance mechanosensitive channel, MscL
PF09317	0	9	19	20	7	16	6	6	3.6973e-23	2.54559e-19	3.8395e-22	Domain of unknown function (DUF1974)
PF01070	106	50	639	377	629	25	23	8	3.74382e-23	2.57762e-19	3.87623e-22	FMN-dependent dehydrogenase
PF01984	52	0	15	17	6	0	0	0	3.74392e-23	2.57769e-19	3.87623e-22	Double-stranded DNA-binding domain
PF06835	66	2	39	16	26	10	2	2	3.8656e-23	2.66146e-19	3.99619e-22	Lipopolysaccharide-assembly, LptC-related
PF11760	68	2	16	21	34	1	0	2	4.34364e-23	2.9906e-19	4.48366e-22	Cobalamin synthesis G N-terminal
PF03746	0	16	217	167	213	8	5	5	5.15394e-23	3.54848e-19	5.3121e-22	LamB/YcsF family
PF09699	1	27	8	8	5	1	7	13	5.22005e-23	3.594e-19	5.3722e-22	Doubled CXXCH motif (Paired_CXXCH_1)
PF04012	56	10	25	11	9	9	7	5	5.30422e-23	3.65195e-19	5.44255e-22	PspA/IM30 family
PF08542	56	0	8	13	9	0	1	0	5.30422e-23	3.65195e-19	5.44255e-22	Replication factor C C-terminal domain
PF04894	52	0	9	6	9	0	0	1	6.69716e-23	4.61099e-19	6.8616e-22	Archaeal protein of unknown function (DUF650)
PF00950	3	33	208	179	242	24	17	14	8.01853e-23	5.52076e-19	8.20321e-22	ABC 3 transport family
PF04567	52	0	5	15	9	0	0	0	8.46284e-23	5.82667e-19	8.6449e-22	RNA polymerase Rpb2, domain 5
PF04267	0	5	202	130	225	5	2	0	8.79103e-23	6.05262e-19	8.96685e-22	Sarcosine oxidase, delta subunit family
PF00006	362	149	1261	1304	1131	59	55	70	1.04107e-22	7.16778e-19	1.06032e-21	ATP synthase alpha/beta family, nucleotide-binding domain
PF11840	0	0	11	7	2	12	1	2	1.04641e-22	7.20453e-19	1.06418e-21	Protein of unknown function (DUF3360)
PF05649	91	33	37	52	45	12	6	2	1.07809e-22	7.42265e-19	1.09479e-21	Peptidase family M13
PF03969	2	15	156	151	134	8	21	10	1.08939e-22	7.50043e-19	1.10463e-21	AFG1-like ATPase
PF03685	48	0	6	10	4	0	0	0	1.11141e-22	7.65205e-19	1.12365e-21	Uncharacterised protein family (UPF0147)
PF06925	48	2	6	5	4	0	0	0	1.11141e-22	7.65205e-19	1.12365e-21	Monogalactosyldiacylglycerol (MGDG) synthase
PF02324	0	0	2	2	1	11	0	0	1.27129e-22	8.75284e-19	1.28341e-21	Glycosyl hydrolase family 70
PF02374	166	49	152	158	130	6	7	15	1.28154e-22	8.82337e-19	1.29186e-21	Anion-transporting ATPase
PF07805	4	16	13	7	5	9	12	8	1.28423e-22	8.84195e-19	1.29268e-21	HipA-like N-terminal domain
PF01161	79	17	31	42	29	0	0	6	1.35772e-22	9.34787e-19	1.36465e-21	Phosphatidylethanolamine-binding protein
PF05787	0	23	60	70	57	13	16	20	1.39187e-22	9.58303e-19	1.39694e-21	Bacterial protein of unknown function (DUF839)
PF00861	11	35	268	249	239	13	10	13	1.40253e-22	9.65643e-19	1.40559e-21	Ribosomal L18p/L5e family
PF00183	0	5	126	178	140	23	8	17	1.47213e-22	1.01356e-18	1.47106e-21	Hsp90 protein
PF02424	0	28	80	111	69	23	16	8	1.47213e-22	1.01356e-18	1.47106e-21	ApbE family
PF01243	6	66	234	196	255	16	25	15	1.49071e-22	1.02636e-18	1.48747e-21	Pyridoxamine 5'-phosphate oxidase
PF09377	56	0	8	14	10	0	0	0	1.51334e-22	1.04194e-18	1.50787e-21	SBDS protein C-terminal domain
PF02574	47	72	364	406	438	21	35	15	1.52239e-22	1.04816e-18	1.51469e-21	Homocysteine S-methyltransferase
PF01924	0	26	4	7	1	10	2	7	1.53634e-22	1.05777e-18	1.52636e-21	Hydrogenase formation hypA family
PF00935	53	0	6	22	8	0	0	0	1.54985e-22	1.06707e-18	1.53535e-21	Ribosomal protein L44
PF01269	53	1	6	17	13	0	0	0	1.54985e-22	1.06707e-18	1.53535e-21	Fibrillarin
PF02680	43	0	2	1	2	0	0	0	1.89994e-22	1.30811e-18	1.87677e-21	Uncharacterized ArCR, COG1888
PF09210	43	5	6	1	15	0	0	1	1.89994e-22	1.30811e-18	1.87677e-21	Domain of unknown function (DUF1957)
PF00719	75	30	38	25	43	18	7	5	1.91641e-22	1.31945e-18	1.89032e-21	Inorganic pyrophosphatase
PF08497	0	7	18	17	7	13	4	14	1.98573e-22	1.36717e-18	1.9559e-21	Radical SAM N-terminal
PF03264	4	32	8	11	6	1	3	10	1.99447e-22	1.37319e-18	1.9617e-21	NapC/NirT cytochrome c family, N-terminal region
PF05140	69	6	18	31	61	6	1	5	2.03983e-22	1.40442e-18	2.00346e-21	ResB-like family
PF08843	35	12	13	5	15	14	12	12	2.22664e-22	1.53304e-18	2.18382e-21	Nucleotidyl transferase of unknown function (DUF1814)
PF04228	1	27	1	5	2	4	5	2	2.27406e-22	1.56569e-18	2.22715e-21	Putative neutral zinc metallopeptidase
PF01637	186	78	152	156	168	13	16	36	2.36375e-22	1.62744e-18	2.31171e-21	Archaeal ATPase
PF01106	0	10	210	203	203	12	11	11	2.5288e-22	1.74108e-18	2.46961e-21	NifU-like domain
PF01163	51	3	5	35	12	10	1	10	2.55587e-22	1.75971e-18	2.49251e-21	RIO1 family
PF01152	1	16	13	8	4	8	11	12	2.55998e-22	1.76255e-18	2.493e-21	Bacterial-like globin
PF02618	65	40	105	136	67	39	18	20	3.13583e-22	2.15902e-18	3.04946e-21	YceG-like family
PF01865	53	20	16	13	8	9	4	0	3.27177e-22	2.25261e-18	3.17717e-21	Protein of unknown function DUF47
PF04185	66	25	16	25	27	2	3	1	3.44938e-22	2.3749e-18	3.34493e-21	Phosphoesterase family
PF09423	0	40	112	141	86	14	18	18	3.82932e-22	2.63649e-18	3.70814e-21	PhoD-like phosphatase
PF07045	0	12	208	177	201	6	11	1	3.98399e-22	2.74297e-18	3.85249e-21	Protein of unknown function (DUF1330)
PF03462	46	39	343	379	429	26	11	24	3.99432e-22	2.75009e-18	3.85706e-21	PCRF domain
PF02694	44	7	10	2	4	3	4	2	4.47417e-22	3.08047e-18	4.31438e-21	Uncharacterised BCR, YnfA/UPF0060 family
PF00255	5	20	233	213	194	12	4	8	5.16464e-22	3.55586e-18	4.97323e-21	Glutathione peroxidase
PF03625	45	18	3	13	3	7	5	5	5.70063e-22	3.92489e-18	5.48168e-21	Domain of unknown function DUF302
PF03432	26	1	17	7	12	9	13	4	6.78743e-22	4.67314e-18	6.51763e-21	Relaxase/Mobilisation nuclease domain
PF00488	108	77	65	83	135	25	26	26	7.04598e-22	4.85116e-18	6.75649e-21	MutS domain V
PF01019	103	106	443	633	365	37	42	21	7.92812e-22	5.45851e-18	7.59181e-21	Gamma-glutamyltranspeptidase
PF11614	43	2	11	8	2	3	4	5	8.54728e-22	5.8848e-18	8.17334e-21	IG-like fold at C-terminal of FixG, putative oxidoreductase
PF00455	0	14	22	13	18	7	4	17	8.56574e-22	5.89751e-18	8.17963e-21	DeoR C terminal sensor domain
PF06429	106	25	74	58	67	18	17	29	8.71206e-22	5.99825e-18	8.30783e-21	Flagellar basal body rod FlgEFG protein C-terminal
PF06751	0	15	1	3	6	0	9	5	9.06217e-22	6.23931e-18	8.62974e-21	Ethanolamine ammonia lyase large subunit (EutB)
PF01521	35	38	363	320	340	15	20	7	9.12691e-22	6.28388e-18	8.67939e-21	Iron-sulphur cluster biosynthesis
PF09851	45	2	5	3	6	3	6	1	9.65996e-22	6.65088e-18	9.17363e-21	Short C-terminal domain
PF03616	0	4	11	5	15	14	0	0	1.06939e-21	7.36277e-18	1.01416e-20	Sodium/glutamate symporter
PF06205	0	25	2	1	1	0	0	1	1.09066e-21	7.50922e-18	1.03291e-20	Glycosyltransferase 36 associated family
PF02350	8	47	171	226	179	29	26	13	1.09436e-21	7.53467e-18	1.03498e-20	UDP-N-acetylglucosamine 2-epimerase
PF03464	57	4	10	31	17	0	0	1	1.09792e-21	7.55921e-18	1.03693e-20	eRF1 domain 2
PF01965	151	70	152	134	133	56	28	26	1.1007e-21	7.57831e-18	1.03812e-20	DJ-1/PfpI family
PF10007	46	0	5	5	4	0	1	1	1.13859e-21	7.83922e-18	1.0724e-20	Uncharacterized protein conserved in archaea (DUF2250)
PF01282	41	0	10	4	1	0	0	0	1.18225e-21	8.13981e-18	1.112e-20	Ribosomal protein S24e
PF02390	0	10	120	160	112	22	13	7	1.20006e-21	8.26239e-18	1.12567e-20	Putative methyltransferase
PF02469	0	24	27	47	24	22	1	3	1.20006e-21	8.26239e-18	1.12567e-20	Fasciclin domain
PF04563	234	22	460	521	513	21	11	33	1.24225e-21	8.55287e-18	1.16366e-20	RNA polymerase beta subunit
PF00504	6	2	94	78	245	0	0	0	1.28643e-21	8.85707e-18	1.20341e-20	Chlorophyll A-B binding protein
PF06168	39	2	0	0	0	0	0	0	1.48073e-21	1.01948e-17	1.38329e-20	Protein of unknown function (DUF981)
PF05683	0	8	23	21	36	4	3	19	1.55874e-21	1.07319e-17	1.45222e-20	Fumarase C-terminus
PF09347	0	10	141	92	148	8	7	19	1.55874e-21	1.07319e-17	1.45222e-20	Domain of unknown function (DUF1989)
PF08308	53	7	17	17	9	5	0	1	1.57263e-21	1.08276e-17	1.46318e-20	PEGA domain
PF02685	74	18	46	26	37	3	6	2	1.59747e-21	1.09986e-17	1.48429e-20	Glucokinase
PF03458	0	28	20	14	12	18	3	9	1.70483e-21	1.17378e-17	1.58191e-20	UPF0126 domain
PF00303	0	32	163	209	154	17	9	6	1.73572e-21	1.19504e-17	1.6084e-20	Thymidylate synthase
PF04820	20	46	58	33	23	22	1	15	1.81376e-21	1.24877e-17	1.67846e-20	Tryptophan halogenase
PF01946	16	37	274	289	261	19	14	8	1.98495e-21	1.36664e-17	1.83441e-20	Thi4 family
PF00654	105	41	73	58	83	8	23	17	2.0684e-21	1.42409e-17	1.90897e-20	Voltage gated chloride channel
PF03934	25	24	16	22	4	13	6	9	2.12214e-21	1.46109e-17	1.95595e-20	Type II secretion system (T2SS), protein K
PF03460	21	28	44	35	57	28	18	10	2.22832e-21	1.5342e-17	2.05107e-20	Nitrite/Sulfite reductase ferredoxin-like half domain
PF01915	0	54	97	131	93	16	5	6	2.31984e-21	1.59721e-17	2.13246e-20	Glycosyl hydrolase family 3 C-terminal domain
PF04238	52	7	7	59	17	3	4	0	2.39631e-21	1.64986e-17	2.19981e-20	Protein of unknown function (DUF420)
PF00867	44	3	2	12	7	0	0	1	2.58549e-21	1.78011e-17	2.37032e-20	XPG I-region
PF02901	3	6	4	11	14	2	0	12	2.63121e-21	1.81159e-17	2.40903e-20	Pyruvate formate lyase
PF00330	470	148	1224	1142	1230	86	57	50	2.6622e-21	1.83293e-17	2.43417e-20	Aconitase family (aconitate hydratase)
PF03988	42	1	4	6	2	8	1	0	2.76409e-21	1.90307e-17	2.52397e-20	Repeat of Unknown Function (DUF347)
PF06733	70	14	21	46	25	4	2	7	2.82995e-21	1.94842e-17	2.58069e-20	DEAD_2
PF03232	2	3	210	174	205	2	7	0	2.87736e-21	1.98107e-17	2.62046e-20	Ubiquinone biosynthesis protein COQ7
PF03883	1	6	113	150	79	23	12	12	2.8814e-21	1.98384e-17	2.62066e-20	Protein of unknown function (DUF328)
PF01051	4	2	10	2	2	3	5	10	2.93204e-21	2.01871e-17	2.6632e-20	Initiator Replication protein
PF00135	4	52	207	228	158	6	6	2	3.13253e-21	2.15675e-17	2.84156e-20	Carboxylesterase family
PF05626	42	3	1	5	4	0	0	1	3.36713e-21	2.31827e-17	3.05035e-20	Protein of unknown function (DUF790)
PF02253	0	2	14	7	0	4	1	8	3.61248e-21	2.48719e-17	3.26832e-20	Phospholipase A1
PF00832	45	1	5	6	4	1	0	0	3.64263e-21	2.50795e-17	3.29128e-20	Ribosomal L39 protein
PF10985	0	1	198	110	154	3	0	1	3.86914e-21	2.6639e-17	3.49135e-20	Protein of unknown function (DUF2805)
PF01875	50	10	6	19	16	0	2	7	4.18267e-21	2.87977e-17	3.76933e-20	Memo-like protein
PF03144	362	105	988	997	976	67	55	57	4.94774e-21	3.40652e-17	4.45297e-20	Elongation factor Tu domain 2
PF04060	0	5	7	5	1	1	0	9	5.08414e-21	3.50043e-17	4.5638e-20	Putative Fe-S cluster
PF06798	0	12	7	5	1	4	1	9	5.08414e-21	3.50043e-17	4.5638e-20	PrkA serine protein kinase C-terminal domain
PF07549	19	31	288	265	286	15	15	14	5.16254e-21	3.55441e-17	4.62813e-20	SecD/SecF GG Motif
PF07883	51	128	215	256	201	31	34	29	5.24226e-21	3.6093e-17	4.6935e-20	Cupin domain
PF02517	0	43	72	106	83	10	17	4	5.30546e-21	3.65281e-17	4.73775e-20	CAAX protease self-immunity
PF05762	0	11	99	105	62	8	17	11	5.30546e-21	3.65281e-17	4.73775e-20	VWA domain containing CoxE-like protein
PF04403	0	5	17	6	7	7	12	6	6.07616e-21	4.18343e-17	5.41896e-20	Paraquat-inducible protein A
PF01061	363	160	468	435	448	35	36	38	6.32413e-21	4.35417e-17	5.63281e-20	ABC-2 type transporter
PF03976	36	53	94	142	66	31	18	34	6.87803e-21	4.73552e-17	6.11824e-20	Polyphosphate kinase 2 (PPK2)
PF02785	34	75	333	361	303	34	29	23	7.72083e-21	5.31579e-17	6.85908e-20	Biotin carboxylase C-terminal domain
PF09485	38	2	0	0	1	0	0	2	7.74386e-21	5.33165e-17	6.87068e-20	CRISPR-associated protein Cse2 (CRISPR_cse2)
PF01134	112	81	629	581	525	27	30	32	7.8309e-21	5.39158e-17	6.93897e-20	Glucose inhibited division protein A
PF09905	0	1	6	1	3	8	1	9	8.25492e-21	5.68351e-17	7.30529e-20	Uncharacterized conserved protein (DUF2132)
PF04333	1	3	200	188	188	10	3	4	8.37391e-21	5.76544e-17	7.40107e-20	VacJ like lipoprotein
PF04480	40	30	8	10	6	11	10	2	8.62111e-21	5.93564e-17	7.60979e-20	Protein of unknown function (DUF559)
PF08069	41	2	1	7	2	0	0	0	8.93954e-21	6.15487e-17	7.87068e-20	Ribosomal S13/S15 N-terminal domain
PF08706	41	3	1	3	2	1	0	0	8.93954e-21	6.15487e-17	7.87068e-20	D5 N terminal like
PF04357	0	11	49	19	49	21	3	6	9.79221e-21	6.74194e-17	8.59941e-20	Family of unknown function (DUF490)
PF11798	0	12	39	37	21	21	1	6	9.79221e-21	6.74194e-17	8.59941e-20	IMS family HHH motif
PF06365	0	10	163	201	196	1	2	2	1.00293e-20	6.9052e-17	8.79643e-20	CD34/Podocalyxin family
PF04034	46	2	4	11	6	0	0	0	1.12599e-20	7.75242e-17	9.86313e-20	Domain of unknown function (DUF367)
PF01957	47	14	7	20	6	7	4	2	1.17738e-20	8.10627e-17	1.03002e-19	NfeD-like C-terminal, partner-binding
PF02836	0	52	71	107	78	7	8	6	1.25267e-20	8.62465e-17	1.0945e-19	Glycosyl hydrolases family 2, TIM barrel domain
PF00270	539	303	848	966	765	149	120	153	1.33537e-20	9.194e-17	1.16527e-19	DEAD/DEAH box helicase
PF00453	21	21	292	261	272	7	9	7	1.42758e-20	9.82887e-17	1.24416e-19	Ribosomal protein L20
PF02669	37	12	3	2	0	1	0	1	1.56462e-20	1.07724e-16	1.35844e-19	K+-transporting ATPase, c chain
PF03079	37	4	1	0	0	0	2	1	1.56462e-20	1.07724e-16	1.35844e-19	ARD/ARD' family
PF07682	37	0	0	3	0	0	0	1	1.56462e-20	1.07724e-16	1.35844e-19	Sulphur oxygenase reductase
PF01423	70	10	26	59	25	8	4	7	1.5804e-20	1.0881e-16	1.37041e-19	LSM domain
PF05658	0	4	7	0	7	9	0	3	1.61816e-20	1.11411e-16	1.39963e-19	Head domain of trimeric autotransporter adhesin
PF10614	1	1	8	0	1	9	0	2	1.61816e-20	1.11411e-16	1.39963e-19	Type VIII secretion system (T8SS), CsgF protein
PF01593	173	158	614	706	858	48	39	19	1.704e-20	1.1732e-16	1.47202e-19	Flavin containing amine oxidoreductase
PF00710	72	19	27	76	27	13	8	15	1.80609e-20	1.24349e-16	1.55826e-19	Asparaginase
PF01980	0	14	5	2	7	11	0	4	1.98548e-20	1.367e-16	1.71089e-19	Uncharacterised protein family UPF0066
PF03992	71	26	68	39	86	20	10	26	2.17137e-20	1.49498e-16	1.86873e-19	Antibiotic biosynthesis monooxygenase
PF06204	0	22	5	0	0	3	0	0	2.27901e-20	1.5691e-16	1.95892e-19	Putative carbohydrate binding domain
PF09094	37	2	1	0	2	1	1	0	2.48666e-20	1.71207e-16	2.13475e-19	Domain of unknown function (DUF1925)
PF01613	3	27	151	115	162	20	20	10	2.55042e-20	1.75597e-16	2.18676e-19	Flavin reductase like domain
PF09966	1	23	0	4	1	4	3	0	2.55459e-20	1.75883e-16	2.1876e-19	Uncharacterized protein conserved in bacteria (DUF2200)
PF10136	2	1	1	1	2	10	0	0	2.59979e-20	1.78996e-16	2.22355e-19	Site-specific recombinase
PF02005	54	1	10	29	12	0	0	0	2.71724e-20	1.87082e-16	2.32112e-19	N2,N2-dimethylguanosine tRNA methyltransferase
PF01578	96	92	568	474	517	36	19	17	2.76356e-20	1.90271e-16	2.35776e-19	Cytochrome C assembly protein
PF07996	0	1	4	2	5	3	9	0	2.83337e-20	1.95078e-16	2.41433e-19	Type IV secretion system proteins
PF01510	0	29	189	177	142	5	9	8	2.99646e-20	2.06306e-16	2.55014e-19	N-acetylmuramoyl-L-alanine amidase
PF05203	2	7	5	3	0	0	7	1	3.16603e-20	2.17981e-16	2.69113e-19	Hom_end-associated Hint
PF00108	366	147	496	628	508	127	83	72	3.31585e-20	2.28296e-16	2.815e-19	Thiolase, N-terminal domain
PF01926	398	149	1008	1247	1125	73	57	94	3.34493e-20	2.30298e-16	2.83618e-19	50S ribosome-binding GTPase
PF07971	0	12	10	23	8	15	11	5	3.71432e-20	2.55731e-16	3.14373e-19	Glycosyl hydrolase family 92
PF00111	175	158	822	829	853	66	49	73	3.71676e-20	2.55899e-16	3.14373e-19	2Fe-2S iron-sulfur cluster binding domain
PF05101	17	5	2	2	1	3	8	2	3.91725e-20	2.69703e-16	3.30113e-19	Type IV secretory pathway, VirB3-like protein
PF08401	12	2	1	11	1	3	8	0	3.91725e-20	2.69703e-16	3.30113e-19	Domain of unknown function (DUF1738)
PF10569	0	12	1	2	1	5	8	2	3.91725e-20	2.69703e-16	3.30113e-19	Alpha-macro-globulin thiol-ester bond-forming region
PF05621	38	0	2	4	1	1	7	1	4.04425e-20	2.78446e-16	3.40399e-19	Bacterial TniB protein
PF07733	70	82	414	492	481	40	50	45	4.18542e-20	2.88166e-16	3.51851e-19	Bacterial DNA polymerase III alpha subunit
PF01569	97	63	63	86	54	21	5	8	4.44302e-20	3.05902e-16	3.73051e-19	PAP2 superfamily
PF08482	0	10	10	5	4	4	2	11	4.58861e-20	3.15926e-16	3.84806e-19	ATP-dependent helicase C-terminal
PF03653	0	12	163	129	196	12	5	8	4.74059e-20	3.2639e-16	3.97068e-19	Uncharacterised protein family (UPF0093)
PF05545	0	8	4	0	1	3	7	0	4.99475e-20	3.43888e-16	4.17847e-19	Cbb3-type cytochrome oxidase component FixQ
PF09943	36	1	2	0	0	0	0	0	5.08858e-20	3.50349e-16	4.2518e-19	Uncharacterized protein conserved in archaea (DUF2175)
PF01920	52	1	9	20	14	1	0	0	5.30179e-20	3.65028e-16	4.42458e-19	Prefoldin subunit
PF03100	2	9	197	142	173	10	7	3	5.51959e-20	3.80024e-16	4.60078e-19	CcmE
PF02773	33	39	335	293	300	16	14	16	5.9186e-20	4.07496e-16	4.9274e-19	S-adenosylmethionine synthetase, C-terminal domain
PF01746	32	22	314	249	346	19	17	5	6.02391e-20	4.14746e-16	5.00901e-19	tRNA (Guanine-1)-methyltransferase
PF09376	47	4	12	12	7	0	0	0	6.07831e-20	4.18492e-16	5.04815e-19	NurA domain
PF00207	0	18	3	1	9	7	8	5	6.22462e-20	4.28565e-16	5.16343e-19	Alpha-2-macroglobulin family
PF00127	4	40	168	214	168	6	9	3	6.68127e-20	4.60005e-16	5.53556e-19	Copper binding proteins, plastocyanin/azurin family
PF04237	0	14	20	18	7	8	12	9	7.13795e-20	4.91448e-16	5.90682e-19	YjbR
PF11969	5	16	179	174	221	0	4	17	7.44518e-20	5.12601e-16	6.14748e-19	Scavenger mRNA decapping enzyme C-term binding
PF03465	41	2	2	22	6	0	0	1	7.44662e-20	5.127e-16	6.14748e-19	eRF1 domain 3
PF07721	57	19	13	16	20	6	4	1	7.54169e-20	5.19245e-16	6.21851e-19	Tetratricopeptide repeat
PF09371	2	10	5	7	8	11	6	12	7.57336e-20	5.21426e-16	6.23715e-19	Tex-like protein N-terminal domain
PF03916	1	52	66	87	72	15	9	6	7.68685e-20	5.2924e-16	6.32306e-19	Polysulphide reductase, NrfD
PF02589	53	19	10	24	17	11	3	5	7.89535e-20	5.43595e-16	6.48681e-19	Uncharacterised ACR, YkgG family COG1556
PF10714	36	0	0	0	1	0	0	0	7.98779e-20	5.49959e-16	6.54836e-19	Late embryogenesis abundant protein 18
PF00930	0	36	75	89	39	20	3	10	7.9988e-20	5.50717e-16	6.54836e-19	Dipeptidyl peptidase IV (DPP IV) N-terminal region
PF04262	0	3	89	88	64	20	1	2	7.9988e-20	5.50717e-16	6.54836e-19	Glutamate-cysteine ligase
PF03120	1	31	131	197	178	8	6	12	8.16041e-20	5.61844e-16	6.67273e-19	NAD-dependent DNA ligase OB-fold domain
PF06508	105	20	61	89	64	5	4	14	8.20924e-20	5.65206e-16	6.7047e-19	Queuosine biosynthesis protein QueC
PF01225	43	71	311	375	389	25	23	25	8.98529e-20	6.18637e-16	7.32982e-19	Mur ligase family, catalytic domain
PF06258	0	1	184	128	169	0	5	5	9.34726e-20	6.43559e-16	7.61608e-19	Mitochondrial fission ELM1
PF11827	0	0	2	4	3	11	2	0	9.9557e-20	6.8545e-16	8.10224e-19	Protein of unknown function (DUF3347)
PF04885	1	24	3	5	2	1	1	0	1.06825e-19	7.35487e-16	8.68343e-19	Stigma-specific protein, Stig1
PF03618	0	17	146	120	192	4	4	7	1.12965e-19	7.77762e-16	9.17173e-19	Kinase/pyrophosphorylase
PF01758	5	39	128	145	168	26	15	19	1.13322e-19	7.80223e-16	9.18991e-19	Sodium Bile acid symporter family
PF01248	54	4	11	48	23	1	0	1	1.13536e-19	7.81697e-16	9.19644e-19	Ribosomal protein L7Ae/L30e/S12e/Gadd45 family
PF00717	74	72	482	466	506	30	25	19	1.17378e-19	8.08145e-16	9.49641e-19	Peptidase S24-like
PF01870	42	0	4	6	4	0	0	2	1.19022e-19	8.19464e-16	9.61812e-19	Archaeal holliday junction resolvase (hjc)
PF00849	101	110	532	518	516	85	47	53	1.20177e-19	8.27419e-16	9.7001e-19	RNA pseudouridylate synthase
PF03008	37	1	3	1	1	0	2	2	1.31356e-19	9.04383e-16	1.059e-18	Archaea bacterial proteins of unknown function
PF01527	205	104	501	670	633	129	60	50	1.33731e-19	9.20737e-16	1.07689e-18	Transposase
PF01676	98	39	89	118	148	44	21	28	1.34209e-19	9.2403e-16	1.07947e-18	Metalloenzyme superfamily
PF00406	19	25	259	282	240	13	17	24	1.5619e-19	1.07536e-15	1.2548e-18	Adenylate kinase
PF02446	0	49	47	44	60	1	0	3	1.57389e-19	1.08362e-15	1.26297e-18	4-alpha-glucanotransferase
PF11700	1	47	168	194	173	13	6	4	1.57592e-19	1.08502e-15	1.26312e-18	Vacuole effluxer Atg22 like
PF04342	2	21	1	2	0	0	1	0	1.62887e-19	1.12147e-15	1.30253e-18	Protein of unknown function, DUF486
PF08031	0	21	0	5	0	1	0	0	1.62887e-19	1.12147e-15	1.30253e-18	Berberine and berberine like
PF01012	270	39	429	390	400	13	22	15	1.64481e-19	1.13245e-15	1.31375e-18	Electron transfer flavoprotein domain
PF09999	35	1	0	2	0	0	0	0	1.65555e-19	1.13985e-15	1.3208e-18	Uncharacterized protein conserved in archaea (DUF2240)
PF02481	48	42	25	21	37	13	16	14	1.72759e-19	1.18945e-15	1.37667e-18	DNA recombination-mediator protein A
PF01722	3	20	197	150	204	9	8	5	1.79752e-19	1.23759e-15	1.43074e-18	BolA-like protein
PF05561	46	1	9	11	7	1	0	0	1.89782e-19	1.30665e-15	1.50883e-18	Borrelia burgdorferi protein of unknown function (DUF764)
PF01212	12	69	175	231	190	22	27	17	1.92177e-19	1.32314e-15	1.52514e-18	Beta-eliminating lyase
PF08267	42	0	5	4	13	2	0	7	1.92277e-19	1.32382e-15	1.52514e-18	Cobalamin-independent synthase, N-terminal domain
PF03588	0	13	42	29	37	10	14	17	1.96289e-19	1.35145e-15	1.5538e-18	Leucyl/phenylalanyl-tRNA protein transferase
PF01972	40	10	7	26	3	1	0	4	1.96567e-19	1.35336e-15	1.5538e-18	Serine dehydrogenase proteinase
PF08780	40	2	2	6	3	0	0	4	1.96567e-19	1.35336e-15	1.5538e-18	Nucleotidyltransferase substrate binding protein like
PF10432	43	1	13	32	5	1	0	0	2.15822e-19	1.48594e-15	1.70405e-18	Bacterial phospho-glucose isomerase C-terminal region
PF04011	0	27	7	14	13	12	10	13	2.26766e-19	1.56128e-15	1.78841e-18	LemA family
PF10090	0	2	0	1	1	7	7	0	2.28283e-19	1.57173e-15	1.79678e-18	Uncharacterized protein conserved in bacteria (DUF2328)
PF02910	77	50	491	359	420	23	17	24	2.2835e-19	1.57219e-15	1.79678e-18	Fumarate reductase flavoprotein C-term
PF05751	0	4	1	4	4	9	8	1	2.91418e-19	2.00641e-15	2.28987e-18	FixH
PF05992	0	3	179	115	182	3	0	2	2.9168e-19	2.00821e-15	2.28987e-18	SbmA/BacA-like family
PF02623	38	5	1	7	3	0	0	4	3.01587e-19	2.07643e-15	2.36456e-18	FliW protein
PF00692	48	47	385	384	339	18	13	11	3.01881e-19	2.07845e-15	2.36456e-18	dUTPase
PF00107	216	210	830	966	762	127	87	54	3.11084e-19	2.14181e-15	2.43388e-18	Zinc-binding dehydrogenase
PF01092	43	1	4	24	8	1	0	0	3.13878e-19	2.16105e-15	2.45295e-18	Ribosomal protein S6e
PF01205	1	13	9	4	9	12	7	3	3.19191e-19	2.19763e-15	2.49165e-18	Uncharacterized protein family UPF0029
PF05729	89	51	44	62	72	1	3	5	3.46997e-19	2.38907e-15	2.70563e-18	NACHT domain
PF04981	43	0	7	5	14	0	0	0	3.493e-19	2.40493e-15	2.72051e-18	NMD3 family
PF07021	0	4	178	139	175	4	3	2	3.66243e-19	2.52158e-15	2.84924e-18	Methionine biosynthesis protein MetW
PF10459	2	38	38	22	17	9	1	10	3.86334e-19	2.65991e-15	3.00216e-18	Peptidase S46
PF00562	241	55	666	669	665	43	29	46	3.88825e-19	2.67706e-15	3.01811e-18	RNA polymerase Rpb2, domain 6
PF00953	36	62	276	308	353	20	18	11	4.0174e-19	2.76598e-15	3.11484e-18	Glycosyl transferase family 4
PF03894	36	9	1	3	1	2	1	4	4.26763e-19	2.93827e-15	3.30142e-18	D-xylulose 5-phosphate/D-fructose 6-phosphate phosphoketolase
PF09363	36	8	2	2	1	0	1	1	4.26763e-19	2.93827e-15	3.30142e-18	XFP C-terminal domain
PF00557	226	135	961	924	956	73	55	55	4.3801e-19	3.0157e-15	3.38462e-18	Metallopeptidase family M24
PF02535	1	16	47	72	59	13	11	18	4.48217e-19	3.08597e-15	3.45961e-18	ZIP Zinc transporter
PF05368	29	74	69	98	83	30	17	10	4.56149e-19	3.14059e-15	3.5169e-18	NmrA-like family
PF00549	235	55	663	581	583	30	18	32	5.55656e-19	3.82569e-15	4.2793e-18	CoA-ligase
PF03186	67	10	51	25	45	6	3	13	5.89039e-19	4.05553e-15	4.53132e-18	CobD/Cbib protein
PF01052	38	11	42	36	39	7	5	24	6.08403e-19	4.18885e-15	4.67506e-18	Surface presentation of antigens (SPOA)
PF01138	159	57	674	625	549	19	21	29	6.11055e-19	4.20711e-15	4.68444e-18	3' exoribonuclease family, domain 1
PF00351	0	7	5	25	3	11	6	2	6.11665e-19	4.21131e-15	4.68444e-18	Biopterin-dependent aromatic amino acid hydroxylase
PF03724	0	4	10	4	3	11	1	4	6.11665e-19	4.21131e-15	4.68444e-18	META domain
PF01780	39	0	10	14	3	0	0	0	6.32179e-19	4.35255e-15	4.83617e-18	Ribosomal L37ae protein family
PF02579	36	0	3	1	4	1	0	8	6.61929e-19	4.55738e-15	5.04693e-18	Dinitrogenase iron-molybdenum cofactor
PF05130	36	0	9	1	3	0	1	1	6.61929e-19	4.55738e-15	5.04693e-18	FlgN protein
PF06029	36	6	7	1	2	0	0	3	6.61929e-19	4.55738e-15	5.04693e-18	AlkA N-terminal domain
PF01476	20	38	111	127	97	38	16	12	6.70949e-19	4.61948e-15	5.11005e-18	LysM domain
PF01042	35	87	273	342	336	36	37	39	7.89458e-19	5.43542e-15	6.00599e-18	Endoribonuclease L-PSP
PF00682	346	77	785	644	697	52	37	49	9.62766e-19	6.62864e-15	7.31638e-18	HMGL-like
PF02021	0	9	11	6	6	13	7	9	9.78246e-19	6.73522e-15	7.41765e-18	Uncharacterised protein family UPF0102
PF08463	0	5	9	11	6	13	4	3	9.78246e-19	6.73522e-15	7.41765e-18	EcoEI R protein C-terminal
PF07503	0	7	3	1	0	0	1	7	1.01557e-18	6.99223e-15	7.69222e-18	HypF finger
PF02617	0	17	70	67	82	9	15	8	1.02365e-18	7.04784e-15	7.73637e-18	ATP-dependent Clp protease adaptor protein ClpS
PF03710	0	30	40	37	39	17	15	16	1.02365e-18	7.04784e-15	7.73637e-18	Glutamate-ammonia ligase adenylyltransferase
PF08379	1	10	5	2	10	3	2	9	1.04551e-18	7.19836e-15	7.89294e-18	Bacterial transglutaminase-like N-terminal region
PF00484	51	46	50	28	57	17	13	17	1.06203e-18	7.3121e-15	8.00887e-18	Carbonic anhydrase
PF04886	1	8	100	85	187	0	0	0	1.12966e-18	7.7777e-15	8.50952e-18	PT repeat
PF01810	65	28	412	380	460	57	29	52	1.15267e-18	7.93613e-15	8.67336e-18	LysE type translocator
PF01948	43	0	5	20	6	0	0	3	1.15478e-18	7.95069e-15	8.67979e-18	Aspartate carbamoyltransferase regulatory chain, allosteric domain
PF04073	4	34	137	107	139	13	5	21	1.16834e-18	8.04403e-15	8.77212e-18	Aminoacyl-tRNA editing domain
PF05532	0	24	6	10	3	6	7	3	1.20326e-18	8.28445e-15	9.02445e-18	CsbD-like
PF03320	0	26	144	137	181	4	13	1	1.23155e-18	8.47919e-15	9.22654e-18	Bacterial fructose-1,6-bisphosphatase, glpX-encoded
PF07152	0	4	4	5	1	5	1	8	1.32746e-18	9.13953e-15	9.91273e-18	YaeQ protein
PF07196	0	1	2	8	1	1	0	8	1.32746e-18	9.13953e-15	9.91273e-18	Flagellin hook IN motif
PF12163	1	0	1	3	1	0	0	8	1.32746e-18	9.13953e-15	9.91273e-18	DNA replication regulator
PF01165	2	16	183	174	150	11	8	9	1.33163e-18	9.16828e-15	9.93314e-18	Ribosomal protein S21
PF11236	0	8	1	1	0	8	2	0	1.35894e-18	9.35633e-15	1.0115e-17	Protein of unknown function (DUF3037)
PF11730	0	6	0	2	0	8	1	4	1.35894e-18	9.35633e-15	1.0115e-17	Protein of unknown function (DUF3297)
PF05572	0	11	3	11	3	2	9	3	1.38649e-18	9.54599e-15	1.029e-17	Pregnancy-associated plasma protein-A
PF06224	0	16	4	10	3	7	9	3	1.38649e-18	9.54599e-15	1.029e-17	Winged helix DNA-binding domain
PF01990	35	6	5	13	1	0	0	0	1.38695e-18	9.54912e-15	1.029e-17	ATP synthase (F/14-kDa) subunit
PF05232	0	0	2	2	2	10	2	2	1.40878e-18	9.69945e-15	1.04295e-17	Bacterial Transmembrane Pair family
PF05235	29	8	2	2	2	10	0	0	1.40878e-18	9.69945e-15	1.04295e-17	CHAD domain
PF00533	1	29	135	184	148	14	9	12	1.41458e-18	9.73938e-15	1.04612e-17	BRCA1 C Terminus (BRCT) domain
PF02355	95	67	510	561	494	25	28	29	1.47267e-18	1.01393e-14	1.08791e-17	Protein export membrane protein
PF01228	0	4	3	6	4	1	2	10	1.50507e-18	1.03624e-14	1.11066e-17	Glycine radical
PF03880	0	9	18	6	19	13	7	10	1.5526e-18	1.06896e-14	1.1445e-17	DbpA RNA binding domain
PF04010	43	1	5	12	7	1	0	1	1.73826e-18	1.19679e-14	1.27999e-17	Protein of unknown function (DUF357)
PF05810	33	1	0	3	0	1	0	0	1.75448e-18	1.20796e-14	1.29056e-17	NinF protein
PF07497	10	10	208	229	213	6	7	9	1.75935e-18	1.21131e-14	1.29275e-17	Rho termination factor, RNA-binding domain
PF02626	0	14	171	115	160	9	6	11	1.80296e-18	1.24134e-14	1.32339e-17	Allophanate hydrolase subunit 2
PF00571	331	159	432	537	408	95	47	50	1.81089e-18	1.2468e-14	1.3278e-17	CBS domain
PF09424	7	23	190	214	154	16	10	9	1.88504e-18	1.29785e-14	1.38069e-17	Yqey-like protein
PF03445	0	4	13	5	8	7	3	11	2.0189e-18	1.39001e-14	1.47716e-17	Putative nucleotidyltransferase DUF294
PF03562	0	3	4	3	5	3	9	3	2.15231e-18	1.48187e-14	1.57311e-17	MltA specific insert domain
PF07837	41	13	7	32	5	1	1	3	2.16618e-18	1.49141e-14	1.58156e-17	Formiminotransferase domain, N-terminal subdomain
PF05552	0	1	7	2	3	10	0	5	2.17352e-18	1.49647e-14	1.58356e-17	Conserved TM helix
PF08367	5	2	8	2	10	10	0	3	2.17352e-18	1.49647e-14	1.58356e-17	Peptidase M16C associated
PF06280	0	2	44	52	81	0	3	16	2.20792e-18	1.52015e-14	1.60693e-17	Fn3-like domain (DUF1034)
PF02133	156	21	184	134	192	4	14	9	2.44075e-18	1.68045e-14	1.7745e-17	Permease for cytosine/purines, uracil, thiamine, allantoin
PF07195	45	2	19	9	8	3	0	11	2.79917e-18	1.92723e-14	2.03294e-17	Flagellar hook-associated protein 2 C-terminus
PF01940	56	5	15	28	20	0	0	0	2.80744e-18	1.93292e-14	2.0368e-17	Integral membrane protein DUF92
PF01864	36	1	1	9	4	1	0	0	2.85891e-18	1.96836e-14	2.07196e-17	Putative integral membrane protein DUF46
PF01467	196	58	654	690	603	31	29	42	3.03292e-18	2.08816e-14	2.19575e-17	Cytidylyltransferase
PF01751	316	110	933	988	963	80	48	66	3.30419e-18	2.27494e-14	2.38964e-17	Toprim domain
PF01583	1	26	166	180	177	11	9	13	3.40428e-18	2.34385e-14	2.45944e-17	Adenylylsulphate kinase
PF00438	16	32	245	235	227	13	6	12	3.53758e-18	2.43562e-14	2.55306e-17	S-adenosylmethionine synthetase, N-terminal domain
PF00293	172	186	699	810	643	77	71	54	3.68715e-18	2.5386e-14	2.65822e-17	NUDIX domain
PF01087	63	18	33	23	35	2	1	3	3.75751e-18	2.58704e-14	2.70611e-17	Galactose-1-phosphate uridyl transferase, N-terminal domain
PF02463	280	210	913	1143	1070	77	66	83	3.79354e-18	2.61185e-14	2.72921e-17	RecF/RecN/SMC N terminal domain
PF01090	39	2	15	21	4	0	0	0	3.87412e-18	2.66733e-14	2.78427e-17	Ribosomal protein S19e
PF08323	74	33	36	54	47	20	7	24	3.98936e-18	2.74667e-14	2.8641e-17	Starch synthase catalytic domain
PF02417	0	38	17	19	46	6	9	14	4.0287e-18	2.77376e-14	2.88933e-17	Chromate transporter
PF01430	0	16	30	13	36	12	8	15	4.15963e-18	2.8639e-14	2.98013e-17	Hsp33 protein
PF01008	184	23	209	175	232	2	4	5	4.27948e-18	2.94643e-14	3.06281e-17	Initiation factor 2 subunit family
PF02592	3	10	183	159	169	4	6	5	4.32219e-18	2.97583e-14	3.09017e-17	Uncharacterized ACR, YhhQ family COG1738
PF03594	0	3	21	11	5	12	1	6	4.46628e-18	3.07504e-14	3.18657e-17	Benzoate membrane transport protein
PF04536	0	16	6	5	5	12	5	7	4.46628e-18	3.07504e-14	3.18657e-17	TLP18.3, Psb32 and MOLO-1 founding proteins of phosphatase
PF09996	0	6	167	167	173	3	4	0	4.48421e-18	3.08738e-14	3.19604e-17	Uncharacterized protein conserved in bacteria (DUF2237)
PF03705	0	21	11	7	8	5	1	12	4.75892e-18	3.27651e-14	3.38833e-17	CheR methyltransferase, all-alpha domain
PF09801	36	0	5	2	4	0	2	1	4.85711e-18	3.34412e-14	3.45228e-17	Integral membrane protein S linking to the trans Golgi network
PF01912	45	2	7	17	9	0	0	0	4.85876e-18	3.34526e-14	3.45228e-17	eIF-6 family
PF02096	35	42	321	308	336	3	10	9	5.07279e-18	3.49262e-14	3.60064e-17	60Kd inner membrane protein
PF03547	0	12	114	68	128	18	10	14	5.35678e-18	3.68815e-14	3.7983e-17	Membrane transport protein
PF00520	9	14	120	219	175	21	10	18	5.36797e-18	3.69585e-14	3.80231e-17	Ion transport protein
PF01906	77	14	47	70	38	11	6	6	5.41425e-18	3.72771e-14	3.83115e-17	Putative heavy-metal-binding
PF00698	32	81	238	305	323	23	22	22	5.83885e-18	4.02005e-14	4.12736e-17	Acyl transferase domain
PF08487	0	8	11	6	2	5	8	7	6.24965e-18	4.30288e-14	4.41321e-17	Vault protein inter-alpha-trypsin domain
PF06080	0	5	16	12	23	16	4	1	6.36779e-18	4.38422e-14	4.49203e-17	Protein of unknown function (DUF938)
PF05991	37	1	5	9	3	0	0	0	6.53514e-18	4.49944e-14	4.60537e-17	YacP-like NYN domain
PF03275	42	8	10	13	14	0	13	4	7.5198e-18	5.17738e-14	5.29384e-17	UDP-galactopyranose mutase
PF04041	1	18	1	9	12	7	4	8	8.41371e-18	5.79284e-14	5.9171e-17	Domain of unknown function (DUF377)
PF01443	132	36	99	157	117	20	21	39	8.90849e-18	6.13349e-14	6.25867e-17	Viral (Superfamily 1) RNA helicase
PF00316	59	26	31	33	24	14	6	19	9.6647e-18	6.65415e-14	6.78302e-17	Fructose-1-6-bisphosphatase
PF00815	188	37	497	403	555	25	15	15	9.94039e-18	6.84396e-14	6.96941e-17	Histidinol dehydrogenase
PF07080	35	5	9	2	2	1	0	1	1.02503e-17	7.05736e-14	7.17941e-17	Protein of unknown function (DUF1348)
PF02464	0	28	100	139	171	11	12	5	1.08211e-17	7.45033e-14	7.57148e-17	Competence-damaged protein
PF00759	0	23	8	3	23	2	0	1	1.26701e-17	8.72334e-14	8.85618e-17	Glycosyl hydrolase family 9
PF06078	0	13	1	2	2	9	2	0	1.28028e-17	8.81475e-14	8.93991e-17	Bacterial protein of unknown function (DUF937)
PF05118	0	11	127	94	170	0	1	2	1.3449e-17	9.25963e-14	9.3816e-17	Aspartyl/Asparaginyl beta-hydroxylase
PF01757	39	72	303	267	347	20	30	19	1.36753e-17	9.41543e-14	9.52979e-17	Acyltransferase family
PF01545	81	81	325	286	357	60	60	39	1.41038e-17	9.71044e-14	9.81844e-17	Cation efflux family
PF00854	0	33	111	134	101	15	14	8	1.4262e-17	9.81939e-14	9.88861e-17	POT family
PF02074	0	25	51	57	89	1	14	3	1.4262e-17	9.81939e-14	9.88861e-17	Carboxypeptidase Taq (M32) metallopeptidase
PF03055	0	4	69	106	74	2	14	0	1.4262e-17	9.81939e-14	9.88861e-17	Retinal pigment epithelial membrane protein
PF05099	0	5	133	87	140	15	14	14	1.4262e-17	9.81939e-14	9.88861e-17	Tellurite resistance protein TerB
PF01599	33	0	2	6	1	0	0	0	1.46634e-17	1.00957e-13	1.01224e-16	Ribosomal protein S27a
PF11810	33	0	2	1	1	0	1	0	1.46634e-17	1.00957e-13	1.01224e-16	Domain of unknown function (DUF3332)
PF09931	0	1	3	1	0	4	6	0	1.46678e-17	1.00988e-13	1.01224e-16	Uncharacterized conserved protein (DUF2163)
PF12450	0	14	0	4	0	5	6	1	1.46678e-17	1.00988e-13	1.01224e-16	von Willebrand factor
PF02738	112	180	359	538	528	74	45	39	1.46727e-17	1.01022e-13	1.01224e-16	Molybdopterin-binding domain of aldehyde dehydrogenase
PF03552	35	1	6	2	4	1	0	0	1.55245e-17	1.06886e-13	1.06993e-16	Cellulose synthase
PF06339	26	0	4	2	1	1	7	5	1.6428e-17	1.13107e-13	1.12881e-16	Ectoine synthase
PF07858	6	6	4	8	1	3	7	0	1.6428e-17	1.13107e-13	1.12881e-16	Limonene-1,2-epoxide hydrolase catalytic domain
PF10129	0	9	4	1	1	2	7	0	1.6428e-17	1.13107e-13	1.12881e-16	OpgC protein
PF04255	24	21	1	10	7	1	1	0	1.71184e-17	1.1786e-13	1.17508e-16	Protein of unknown function (DUF433)
PF01747	98	9	59	78	74	7	5	8	1.75727e-17	1.20988e-13	1.20506e-16	ATP-sulfurylase
PF08666	0	17	161	142	165	6	4	7	1.75975e-17	1.21159e-13	1.20556e-16	SAF domain
PF02739	37	46	312	334	271	37	8	9	1.87089e-17	1.28811e-13	1.28043e-16	5'-3' exonuclease, N-terminal resolvase-like domain
PF04898	88	19	409	263	399	23	12	15	1.89515e-17	1.30481e-13	1.29574e-16	Glutamate synthase central domain
PF04268	0	2	133	98	168	0	6	2	2.07753e-17	1.43038e-13	1.41903e-16	Sarcosine oxidase, gamma subunit family
PF06325	96	32	57	79	68	27	17	13	2.12885e-17	1.46571e-13	1.45264e-16	Ribosomal protein L11 methyltransferase (PrmA)
PF11845	0	6	7	10	11	5	1	12	2.1546e-17	1.48344e-13	1.46876e-16	Protein of unknown function (DUF3365)
PF01667	39	0	6	9	5	0	2	0	2.16702e-17	1.49199e-13	1.47576e-16	Ribosomal protein S27
PF09429	7	0	4	0	1	4	6	0	2.16967e-17	1.49382e-13	1.47611e-16	WW domain binding protein 11
PF05193	108	114	193	231	195	64	24	36	2.2187e-17	1.52758e-13	1.50797e-16	Peptidase M16 inactive domain
PF02770	259	162	652	974	642	114	113	61	2.23569e-17	1.53927e-13	1.51802e-16	Acyl-CoA dehydrogenase, middle domain
PF02127	0	4	16	19	20	2	5	15	2.48813e-17	1.71307e-13	1.6861e-16	Aminopeptidase I zinc metalloprotease (M18)
PF11940	0	12	46	32	52	4	13	15	2.48813e-17	1.71307e-13	1.6861e-16	Domain of unknown function (DUF3458)
PF10013	0	1	156	143	167	6	0	0	2.58218e-17	1.77783e-13	1.74811e-16	Uncharacterized protein conserved in bacteria (DUF2256)
PF08229	31	0	3	0	2	0	0	0	2.7482e-17	1.89214e-13	1.85868e-16	ER membrane protein SH3
PF00487	44	90	303	315	363	35	29	5	2.77251e-17	1.90887e-13	1.87328e-16	Fatty acid desaturase
PF05138	0	33	18	24	14	8	10	7	2.77576e-17	1.91111e-13	1.87363e-16	Phenylacetic acid catabolic protein
PF08502	72	19	406	295	363	11	11	17	2.80573e-17	1.93175e-13	1.89201e-16	LeuA allosteric (dimerisation) domain
PF00306	177	56	633	658	589	23	28	22	2.89257e-17	1.99153e-13	1.94866e-16	ATP synthase alpha/beta chain, C terminal domain
PF08755	1	3	164	112	169	2	1	1	3.0302e-17	2.08629e-13	2.03938e-16	Hemimethylated DNA-binding protein YccV like
PF00771	71	33	89	69	59	18	9	29	3.22382e-17	2.2196e-13	2.16758e-16	FHIPEP family
PF06093	34	0	6	11	2	1	0	0	3.31726e-17	2.28394e-13	2.22823e-16	Spt4/RpoE2 zinc finger
PF03358	57	66	62	79	90	33	29	9	3.4693e-17	2.38861e-13	2.32808e-16	NADPH-dependent FMN reductase
PF02682	0	15	158	98	160	17	7	9	3.48686e-17	2.4007e-13	2.33759e-16	Allophanate hydrolase subunit 1
PF02616	4	26	178	179	187	9	9	5	3.7512e-17	2.5827e-13	2.51235e-16	ScpA/B protein
PF07183	0	1	2	3	5	2	8	2	3.81228e-17	2.62476e-13	2.54831e-16	Protein of unknown function (DUF1403)
PF09037	0	1	2	3	8	0	8	3	3.81228e-17	2.62476e-13	2.54831e-16	Stf0 sulphotransferase
PF04748	2	2	13	26	3	10	7	9	3.93375e-17	2.70839e-13	2.62441e-16	Divergent polysaccharide deacetylase
PF09899	0	20	22	10	3	3	8	9	3.93375e-17	2.70839e-13	2.62441e-16	Putative amidoligase enzyme (DUF2126)
PF00573	94	9	312	345	312	12	10	8	3.96558e-17	2.7303e-13	2.64308e-16	Ribosomal protein L4/L1 family
PF00231	76	48	459	450	406	25	21	4	4.15705e-17	2.86213e-13	2.76801e-16	ATP synthase
PF02926	32	8	13	11	22	15	3	7	4.18049e-17	2.87827e-13	2.78093e-16	THUMP domain
PF03118	12	25	213	178	226	10	9	11	4.19025e-17	2.88499e-13	2.78474e-16	Bacterial RNA polymerase, alpha chain C terminal domain
PF00076	0	34	87	163	94	2	6	4	4.21267e-17	2.90042e-13	2.79694e-16	RNA recognition motif. (a.k.a. RRM, RBD, or RNP domain)
PF06127	0	8	52	78	41	17	11	1	4.39297e-17	3.02456e-13	2.91384e-16	Protein of unknown function (DUF962)
PF00476	83	60	414	466	504	32	20	21	4.62936e-17	3.18732e-13	3.06768e-16	DNA polymerase family A
PF03861	32	3	10	1	1	0	5	2	4.77037e-17	3.2844e-13	3.15202e-16	ANTAR domain
PF09243	32	5	2	2	1	0	0	0	4.77037e-17	3.2844e-13	3.15202e-16	Mitochondrial small ribosomal subunit Rsm22
PF09520	32	0	1	2	1	0	0	0	4.77037e-17	3.2844e-13	3.15202e-16	Type II restriction endonuclease, TdeIII
PF03573	0	4	4	6	8	2	1	10	4.96073e-17	3.41546e-13	3.27465e-16	outer membrane porin, OprD family
PF00574	50	52	310	304	383	22	19	26	4.97275e-17	3.42374e-13	3.27944e-16	Clp protease
PF01197	16	19	216	241	219	7	5	7	5.13983e-17	3.53877e-13	3.38639e-16	Ribosomal protein L31
PF00708	60	30	21	51	28	0	2	6	5.3387e-17	3.6757e-13	3.51405e-16	Acylphosphatase
PF00463	77	46	461	418	401	31	10	13	5.36356e-17	3.69281e-13	3.52704e-16	Isocitrate lyase family
PF04279	0	8	156	114	159	10	8	3	5.50128e-17	3.78763e-13	3.61416e-16	Intracellular septation protein A
PF05958	0	42	63	119	53	14	6	14	5.81781e-17	4.00556e-13	3.81845e-16	tRNA (Uracil-5-)-methyltransferase
PF00230	19	55	245	235	223	17	6	3	5.86986e-17	4.0414e-13	3.84895e-16	Major intrinsic protein
PF01245	30	17	273	245	303	15	6	7	5.97682e-17	4.11504e-13	3.91536e-16	Ribosomal protein L19
PF11005	30	0	0	0	0	0	0	0	6.07303e-17	4.18128e-13	3.9746e-16	Protein of unknown function (DUF2844)
PF09994	17	9	18	8	3	10	7	2	6.14124e-17	4.22824e-13	4.01543e-16	Uncharacterized alpha/beta hydrolase domain (DUF2235)
PF01411	279	50	560	576	544	38	24	32	6.4325e-17	4.42877e-13	4.20187e-16	tRNA synthetases class II (A)
PF00154	66	24	422	430	426	13	33	14	6.50846e-17	4.48107e-13	4.24746e-16	recA bacterial DNA recombination protein
PF00889	19	34	214	253	217	12	4	13	6.71657e-17	4.62436e-13	4.37913e-16	Elongation factor TS
PF11761	35	2	3	8	3	1	1	0	6.74959e-17	4.64709e-13	4.39649e-16	Cobalamin biosynthesis central region
PF01790	32	47	297	291	272	16	19	24	6.84824e-17	4.71501e-13	4.45653e-16	Prolipoprotein diacylglyceryl transferase
PF01501	0	6	155	101	144	0	3	0	6.91021e-17	4.75768e-13	4.49261e-16	Glycosyl transferase family 8
PF01120	0	37	18	43	31	3	3	8	6.9273e-17	4.76944e-13	4.49947e-16	Alpha-L-fucosidase
PF00669	118	16	106	93	91	19	13	26	7.26732e-17	5.00355e-13	4.71588e-16	Bacterial flagellin N-terminal helical region
PF02347	338	72	581	590	566	70	33	21	7.35317e-17	5.06266e-13	4.7671e-16	Glycine cleavage system P-protein
PF03796	32	44	259	285	310	9	16	29	7.57518e-17	5.21551e-13	4.90641e-16	DnaB-like helicase C terminal domain
PF01981	41	1	6	16	16	0	0	0	7.88152e-17	5.42643e-13	5.10003e-16	Peptidyl-tRNA hydrolase PTH2
PF00118	374	86	634	741	632	34	38	24	7.89432e-17	5.43524e-13	5.10351e-16	TCP-1/cpn60 chaperonin family
PF07584	0	6	0	3	2	5	6	3	8.0011e-17	5.50876e-13	5.16769e-16	Aerotolerance regulator N-terminal
PF07452	0	18	10	0	6	1	1	1	8.72834e-17	6.00946e-13	5.63211e-16	CHRD domain
PF08242	10	58	51	52	57	11	11	13	8.90584e-17	6.13167e-13	5.74126e-16	Methyltransferase domain
PF02754	118	52	125	194	163	18	10	45	9.0782e-17	6.25034e-13	5.8469e-16	Cysteine-rich domain
PF04340	0	3	16	3	5	10	6	4	9.16689e-17	6.31141e-13	5.893e-16	Protein of unknown function, DUF484
PF05661	1	5	11	3	6	10	0	4	9.16689e-17	6.31141e-13	5.893e-16	Protein of unknown function (DUF808)
PF01493	88	26	443	347	449	28	16	29	9.32233e-17	6.41842e-13	5.98294e-16	GXGXG motif
PF05724	39	14	25	43	16	17	6	4	9.32417e-17	6.41969e-13	5.98294e-16	Thiopurine S-methyltransferase (TPMT)
PF00672	129	106	197	148	180	40	30	43	9.48682e-17	6.53167e-13	6.08163e-16	HAMP domain
PF08007	1	11	28	36	21	18	8	9	1.02078e-16	7.02806e-13	6.53773e-16	Cupin superfamily protein
PF01618	104	67	547	533	368	38	38	44	1.04684e-16	7.20747e-13	6.69839e-16	MotA/TolQ/ExbB proton channel family
PF02482	20	18	13	6	19	12	8	9	1.06737e-16	7.34885e-13	6.81079e-16	Sigma 54 modulation protein / S30EA ribosomal protein
PF07494	0	18	18	6	7	12	3	5	1.06737e-16	7.34885e-13	6.81079e-16	Two component regulator propeller
PF09382	0	15	8	6	9	12	7	8	1.06737e-16	7.34885e-13	6.81079e-16	RQC domain
PF01194	39	0	10	16	6	0	0	1	1.11315e-16	7.66406e-13	7.09635e-16	RNA polymerases N / 8 kDa subunit
PF01238	0	9	4	7	13	11	4	1	1.11456e-16	7.67372e-13	7.09872e-16	Phosphomannose isomerase type I
PF08608	43	1	12	13	9	2	1	0	1.14789e-16	7.90319e-13	7.30424e-16	Wyosine base formation
PF04442	1	6	158	112	152	4	9	0	1.18959e-16	8.19033e-13	7.56263e-16	Cytochrome c oxidase assembly protein CtaG/Cox11
PF00850	46	34	326	253	363	17	24	15	1.19077e-16	8.19844e-13	7.56314e-16	Histone deacetylase domain
PF01565	107	139	435	490	581	43	50	38	1.21931e-16	8.39494e-13	7.73727e-16	FAD binding domain
PF00223	1	0	69	42	161	1	0	0	1.26185e-16	8.68787e-13	7.99988e-16	Photosystem I psaA/psaB protein
PF07287	0	18	114	158	88	4	11	1	1.26478e-16	8.70801e-13	8.01105e-16	Protein of unknown function (DUF1446)
PF05673	58	13	20	25	25	5	4	6	1.26599e-16	8.71632e-13	8.01132e-16	Protein of unknown function (DUF815)
PF01813	46	1	10	23	17	0	0	2	1.31425e-16	9.04861e-13	8.3091e-16	ATP synthase subunit D
PF03922	0	2	20	16	8	13	5	3	1.38584e-16	9.54148e-13	8.75365e-16	OmpW family
PF00232	114	40	84	128	87	2	6	4	1.44619e-16	9.95701e-13	9.1265e-16	Glycosyl hydrolase family 1
PF03364	0	25	119	116	159	5	9	6	1.4715e-16	1.01313e-12	9.26926e-16	Polyketide cyclase / dehydrase and lipid transport
PF07103	0	4	131	134	159	8	9	9	1.4715e-16	1.01313e-12	9.26926e-16	Protein of unknown function (DUF1365)
PF00550	49	110	215	243	240	22	35	23	1.49389e-16	1.02854e-12	9.40167e-16	Phosphopantetheine attachment site
PF07277	0	2	10	4	2	9	5	6	1.58799e-16	1.09333e-12	9.98479e-16	SapC
PF01252	44	29	167	176	194	22	42	22	1.59573e-16	1.09866e-12	1.00243e-15	Signal peptidase (SPase) II
PF01136	0	31	18	17	13	10	10	14	1.63403e-16	1.12503e-12	1.02555e-15	Peptidase family U32
PF04464	0	5	15	35	12	15	0	5	1.71966e-16	1.18398e-12	1.07831e-15	CDP-Glycerol:Poly(glycerophosphate) glycerophosphotransferase
PF04434	48	7	23	13	19	0	1	1	1.73654e-16	1.19561e-12	1.08791e-15	SWIM zinc finger
PF04052	0	28	137	96	158	8	10	2	1.82923e-16	1.25942e-12	1.14389e-15	TolB amino-terminal domain
PF05698	0	6	116	103	158	6	4	7	1.82923e-16	1.25942e-12	1.14389e-15	Bacterial trigger factor protein (TF) C-terminus
PF09722	7	1	5	1	0	7	2	0	1.83579e-16	1.26394e-12	1.14488e-15	Protein of unknown function (DUF2384)
PF09836	0	2	3	0	0	7	3	1	1.83579e-16	1.26394e-12	1.14488e-15	Uncharacterized protein conserved in bacteria (DUF2063)
PF10906	3	0	1	1	0	7	0	0	1.83579e-16	1.26394e-12	1.14488e-15	Protein of unknown function (DUF2697)
PF06335	29	2	1	0	0	0	0	0	1.98119e-16	1.36405e-12	1.23215e-15	Protein of unknown function (DUF1054)
PF00962	0	29	73	138	86	14	13	7	1.99184e-16	1.37138e-12	1.23215e-15	Adenosine/AMP deaminase
PF01401	0	7	69	70	47	0	13	5	1.99184e-16	1.37138e-12	1.23215e-15	Angiotensin-converting enzyme
PF01614	0	12	23	23	16	14	13	5	1.99184e-16	1.37138e-12	1.23215e-15	Bacterial transcriptional regulator
PF01832	0	22	145	107	148	10	13	11	1.99184e-16	1.37138e-12	1.23215e-15	Mannosyl-glycoprotein endo-beta-N-acetylglucosaminidase
PF02104	0	12	85	63	102	3	13	2	1.99184e-16	1.37138e-12	1.23215e-15	SURF1 family
PF04773	0	27	37	58	22	13	13	12	1.99184e-16	1.37138e-12	1.23215e-15	FecR protein
PF05188	0	10	18	35	35	12	13	3	1.99184e-16	1.37138e-12	1.23215e-15	MutS domain II
PF10079	0	16	16	28	17	6	13	3	1.99184e-16	1.37138e-12	1.23215e-15	Uncharacterized protein conserved in bacteria (DUF2317)
PF04392	1	31	16	14	13	9	5	6	2.01711e-16	1.38878e-12	1.24666e-15	ABC transporter substrate binding protein
PF03707	34	8	5	6	3	9	3	0	2.16827e-16	1.49285e-12	1.33888e-15	Bacterial signalling protein N terminal repeat
PF06826	0	16	3	2	5	0	0	8	2.19465e-16	1.51102e-12	1.35396e-15	Predicted Permease Membrane Region
PF03918	0	12	139	99	157	16	4	4	2.27395e-16	1.56562e-12	1.40163e-15	Cytochrome C biogenesis protein
PF03537	3	11	7	2	8	9	3	4	2.33086e-16	1.6048e-12	1.43414e-15	Glycoside-hydrolase family GH114
PF09290	0	6	13	2	6	9	1	4	2.33086e-16	1.6048e-12	1.43414e-15	Prokaryotic acetaldehyde dehydrogenase, dimerisation
PF03876	37	0	4	15	6	0	0	0	2.412e-16	1.66066e-12	1.48273e-15	SHS2 domain found in N terminus of Rpb7p/Rpc25p/MJ0397
PF00745	44	6	21	10	18	6	2	3	2.42991e-16	1.67299e-12	1.49241e-15	Glutamyl-tRNAGlu reductase, dimerisation domain
PF02971	41	11	11	33	8	1	1	1	2.49358e-16	1.71683e-12	1.52995e-15	Formiminotransferase domain
PF01709	28	36	275	256	270	23	16	24	2.49547e-16	1.71813e-12	1.52995e-15	Transcriptional regulator
PF02748	32	2	1	17	5	1	0	0	2.579e-16	1.77564e-12	1.57975e-15	Aspartate carbamoyltransferase regulatory chain, metal binding domain
PF03929	2	4	15	6	1	8	0	1	2.60548e-16	1.79387e-12	1.59314e-15	PepSY-associated TM helix
PF10000	0	0	7	5	1	8	1	1	2.60548e-16	1.79387e-12	1.59314e-15	ACT domain
PF10995	0	0	0	0	2	7	0	0	2.64456e-16	1.82078e-12	1.6156e-15	Protein of unknown function (DUF2819)
PF04402	0	6	17	12	26	15	4	0	2.64767e-16	1.82292e-12	1.61607e-15	Protein of unknown function (DUF541)
PF05157	0	21	50	44	46	5	1	14	2.80977e-16	1.93453e-12	1.71349e-15	Type II secretion system (T2SS), protein E, N-terminal domain
PF06283	0	40	32	61	52	1	2	0	3.1577e-16	2.17408e-12	1.92396e-15	Trehalose utilisation
PF06480	4	9	145	93	177	6	1	4	3.26797e-16	2.25e-12	1.98939e-15	FtsH Extracellular
PF02239	1	11	9	22	7	5	2	11	3.28855e-16	2.26417e-12	1.99838e-15	Cytochrome D1 heme domain
PF07603	0	1	19	7	7	8	2	11	3.28855e-16	2.26417e-12	1.99838e-15	Protein of unknown function (DUF1566)
PF06834	0	5	7	4	1	4	1	7	3.43496e-16	2.36497e-12	2.08551e-15	TraU protein
PF01697	0	2	5	10	5	11	9	2	3.49019e-16	2.403e-12	2.11531e-15	Glycosyltransferase family 92
PF11138	1	23	6	12	5	11	1	0	3.49019e-16	2.403e-12	2.11531e-15	Protein of unknown function (DUF2911)
PF01124	0	12	57	57	57	16	10	4	3.60844e-16	2.48441e-12	2.18122e-15	MAPEG family
PF04972	0	30	116	67	110	16	5	2	3.60844e-16	2.48441e-12	2.18122e-15	BON domain
PF04973	0	6	57	56	33	16	6	6	3.60844e-16	2.48441e-12	2.18122e-15	Nicotinamide mononucleotide transporter
PF00481	2	44	35	62	48	1	4	8	3.66382e-16	2.52254e-12	2.21276e-15	Protein phosphatase 2C
PF01715	34	39	287	251	310	19	15	27	3.6775e-16	2.53196e-12	2.21907e-15	IPP transferase
PF04299	24	8	8	1	6	8	3	2	3.77511e-16	2.59917e-12	2.27399e-15	Putative FMN-binding domain
PF10071	2	0	1	1	3	8	0	1	3.77511e-16	2.59917e-12	2.27399e-15	Zn-ribbon-containing, possibly nucleic-acid-binding protein (DUF2310)
PF05524	0	12	14	15	3	3	8	4	3.95971e-16	2.72626e-12	2.3831e-15	PEP-utilising enzyme, N-terminal
PF02525	1	6	139	116	160	4	4	11	3.99837e-16	2.75288e-12	2.40426e-15	Flavodoxin-like fold
PF07470	1	28	21	12	10	3	2	3	4.17072e-16	2.87154e-12	2.50352e-15	Glycosyl Hydrolase Family 88
PF09587	0	28	9	33	10	4	3	3	4.17072e-16	2.87154e-12	2.50352e-15	Bacterial capsule synthesis protein PGA_cap
PF01229	0	17	2	6	0	0	0	0	4.30163e-16	2.96168e-12	2.57986e-15	Glycosyl hydrolases family 39
PF02308	0	23	4	6	7	10	6	2	4.47714e-16	3.08251e-12	2.68278e-15	MgtC family
PF02632	1	7	152	115	146	7	5	4	4.67318e-16	3.21748e-12	2.79781e-15	BioY family
PF05136	0	3	12	7	10	0	0	11	4.91757e-16	3.38575e-12	2.94157e-15	Phage portal protein, lambda family
PF03591	1	6	126	88	159	9	6	6	4.97035e-16	3.42209e-12	2.97056e-15	AzlC protein
PF11896	30	5	1	2	1	0	0	0	5.05467e-16	3.48014e-12	3.01834e-15	Domain of unknown function (DUF3416)
PF04685	0	22	12	8	4	1	0	3	5.08518e-16	3.50115e-12	3.0313e-15	Protein of unknown function, DUF608
PF05139	0	22	7	8	4	0	2	0	5.08518e-16	3.50115e-12	3.0313e-15	Erythromycin esterase
PF01743	34	29	265	280	308	12	7	19	5.42087e-16	3.73227e-12	3.2286e-15	Poly A polymerase head domain
PF01170	62	35	31	27	39	12	9	9	5.58292e-16	3.84384e-12	3.32225e-15	Putative RNA methylase family UPF0020
PF00560	0	21	54	151	105	12	11	9	5.8992e-16	4.0616e-12	3.50742e-15	Leucine Rich Repeat
PF04209	34	34	16	60	33	7	10	2	6.19248e-16	4.26352e-12	3.67862e-15	homogentisate 1,2-dioxygenase
PF02697	28	0	1	0	0	1	0	0	6.46683e-16	4.45241e-12	3.83828e-15	Uncharacterized ACR, COG1753
PF09397	16	33	221	154	184	10	10	4	6.6572e-16	4.58348e-12	3.94788e-15	Ftsk gamma domain
PF07750	0	8	145	103	136	6	8	0	6.76445e-16	4.65733e-12	4.00803e-15	GcrA cell cycle regulator
PF05768	39	4	6	7	18	5	2	3	6.94509e-16	4.78169e-12	4.11152e-15	Glutaredoxin-like domain (DUF836)
PF05272	30	4	1	1	4	3	0	1	7.27911e-16	5.01167e-12	4.30556e-15	Virulence-associated protein E
PF01835	0	17	2	4	3	6	6	8	7.89402e-16	5.43503e-12	4.66527e-15	MG2 domain
PF01028	0	17	23	15	7	12	0	1	8.27993e-16	5.70073e-12	4.88076e-15	Eukaryotic DNA topoisomerase I, catalytic core
PF04324	0	19	17	21	7	12	8	8	8.27993e-16	5.70073e-12	4.88076e-15	BFD-like [2Fe-2S] binding domain
PF04326	13	12	13	7	7	12	7	9	8.27993e-16	5.70073e-12	4.88076e-15	Divergent AAA domain
PF03389	0	2	2	3	4	9	2	1	8.37669e-16	5.76735e-12	4.93358e-15	MobA/MobL family
PF07508	2	23	16	5	7	9	1	2	8.76224e-16	6.0328e-12	5.15624e-15	Recombinase
PF10138	1	0	0	2	2	7	0	1	8.92873e-16	6.14743e-12	5.24973e-15	vWA found in TerF C terminus
PF04264	31	44	37	66	34	23	11	11	9.5821e-16	6.59728e-12	5.62907e-15	YceI-like domain
PF02729	257	46	409	426	422	18	28	21	1.01151e-15	6.96426e-12	5.93713e-15	Aspartate/ornithine carbamoyltransferase, carbamoyl-P binding domain
PF05496	49	96	215	286	223	41	30	46	1.04646e-15	7.20488e-12	6.13704e-15	Holliday junction DNA helicase ruvB N-terminus
PF01541	38	72	254	274	284	45	32	19	1.06312e-15	7.31956e-12	6.22942e-15	GIY-YIG catalytic domain
PF00460	78	17	53	45	53	13	8	8	1.13399e-15	7.80753e-12	6.63906e-15	Flagella basal body rod protein
PF00124	0	5	56	90	149	0	0	3	1.29776e-15	8.93509e-12	7.58496e-15	Photosynthetic reaction centre protein
PF03147	0	20	111	102	149	13	5	7	1.29776e-15	8.93509e-12	7.58496e-15	Ferredoxin-fold anticodon binding domain
PF06964	2	20	2	8	6	0	0	0	1.34347e-15	9.24979e-12	7.84546e-15	Alpha-L-arabinofuranosidase C-terminus
PF06675	0	1	0	1	1	0	0	6	1.37387e-15	9.45912e-12	8.00941e-15	Protein of unknown function (DUF1177)
PF12437	0	5	0	7	5	2	5	6	1.37387e-15	9.45912e-12	8.00941e-15	Glutamine synthetase type III N terminal
PF01553	81	89	456	435	407	57	44	36	1.41724e-15	9.75768e-12	8.25523e-15	Acyltransferase
PF02154	49	9	28	20	16	7	2	14	1.44855e-15	9.97328e-12	8.4305e-15	Flagellar motor switch protein FliM
PF03924	0	6	5	6	4	10	7	5	1.5562e-15	1.07145e-11	9.04937e-15	CHASE domain
PF01809	14	23	178	178	218	7	6	9	1.57556e-15	1.08478e-11	9.15422e-15	Haemolytic domain
PF04956	31	2	3	2	6	2	7	4	1.62166e-15	1.11651e-11	9.41411e-15	TrbC/VIRB2 family
PF09383	29	2	4	5	1	2	0	0	1.6464e-15	1.13355e-11	9.54968e-15	NIL domain
PF00140	37	39	274	213	314	16	12	9	1.68742e-15	1.16179e-11	9.77934e-15	Sigma-70 factor, region 1.2
PF04368	0	2	1	3	2	0	0	7	1.69067e-15	1.16403e-11	9.78997e-15	Protein of unknown function (DUF507)
PF03692	23	12	43	22	40	14	16	14	1.71907e-15	1.18358e-11	9.94607e-15	Putative zinc- or iron-chelating domain
PF01922	32	1	2	9	10	0	0	0	1.78851e-15	1.23139e-11	1.03391e-14	SRP19 protein
PF05544	75	12	53	81	43	7	5	9	1.84884e-15	1.27292e-11	1.06789e-14	Proline racemase
PF01391	1	40	81	145	123	3	4	2	1.92646e-15	1.32637e-11	1.11179e-14	Collagen triple helix repeat (20 copies)
PF02608	1	29	143	151	148	7	12	6	1.99722e-15	1.37509e-11	1.15166e-14	Basic membrane protein
PF05876	0	13	26	9	28	1	11	10	2.04315e-15	1.40671e-11	1.17716e-14	Phage terminase large subunit (GpA)
PF05443	0	9	3	6	10	3	8	1	2.05278e-15	1.41334e-11	1.18172e-14	ROS/MUCR transcriptional regulator protein
PF00752	38	3	6	18	13	0	0	0	2.0575e-15	1.41659e-11	1.18345e-14	XPG N-terminal domain
PF08827	27	0	0	0	0	0	0	0	2.11211e-15	1.45419e-11	1.21385e-14	Domain of unknown function (DUF1805)
PF05275	3	8	19	3	2	7	7	6	2.12494e-15	1.46302e-11	1.21918e-14	Copper resistance protein B precursor (CopB)
PF07484	0	10	3	5	2	2	7	3	2.12494e-15	1.46302e-11	1.21918e-14	Phage Tail Collar Domain
PF02119	61	19	40	34	28	10	10	10	2.18698e-15	1.50574e-11	1.25373e-14	Flagellar P-ring protein
PF00578	487	177	713	785	716	75	47	43	2.22244e-15	1.53015e-11	1.273e-14	AhpC/TSA family
PF12544	29	5	1	1	8	1	0	3	2.3418e-15	1.61233e-11	1.34025e-14	Lysine-2,3-aminomutase
PF07516	37	31	282	309	300	19	17	18	2.4128e-15	1.66121e-11	1.37974e-14	SecA Wing and Scaffold domain
PF02915	97	15	85	69	91	2	0	9	2.57573e-15	1.77339e-11	1.47169e-14	Rubrerythrin
PF04015	0	20	4	15	3	1	0	6	2.6672e-15	1.83637e-11	1.52269e-14	Domain of unknown function (DUF362)
PF02600	0	14	92	95	109	6	12	0	2.78958e-15	1.92063e-11	1.59124e-14	Disulfide bond formation protein DsbB
PF00501	879	692	2442	2576	2564	221	287	211	2.82639e-15	1.94597e-11	1.6109e-14	AMP-binding enzyme
PF01580	36	59	294	256	254	14	15	17	2.84046e-15	1.95565e-11	1.61758e-14	FtsK/SpoIIIE family
PF02311	0	5	17	19	6	9	7	10	2.84442e-15	1.95838e-11	1.6185e-14	AraC-like ligand binding domain
PF06969	41	18	34	36	41	21	20	11	2.85827e-15	1.96792e-11	1.62504e-14	HemN C-terminal domain
PF09707	27	0	0	0	1	0	0	4	2.96577e-15	2.04194e-11	1.68131e-14	CRISPR-associated protein (Cas_Cas2CT1978)
PF01081	0	16	51	24	36	15	9	8	2.96946e-15	2.04447e-11	1.68131e-14	KDPG and KHG aldolase
PF03450	0	32	81	108	107	15	6	4	2.96946e-15	2.04447e-11	1.68131e-14	CO dehydrogenase flavoprotein C-terminal domain
PF04892	0	6	28	39	40	15	2	0	2.96946e-15	2.04447e-11	1.68131e-14	VanZ like family
PF04955	0	14	105	132	87	15	8	8	2.96946e-15	2.04447e-11	1.68131e-14	HupE / UreJ protein
PF01027	30	12	266	207	283	7	7	5	3.06605e-15	2.11098e-11	1.73457e-14	Inhibitor of apoptosis-promoting Bax1
PF00848	0	14	105	143	145	12	11	7	3.10179e-15	2.13558e-11	1.75335e-14	Ring hydroxylating alpha subunit (catalytic domain)
PF02436	0	11	65	54	58	14	10	13	3.18062e-15	2.18985e-11	1.79644e-14	Conserved carboxylase domain
PF05161	53	11	26	20	21	4	5	4	3.2489e-15	2.23687e-11	1.8335e-14	MOFRL family
PF08713	0	21	6	8	4	2	7	5	3.38888e-15	2.33325e-11	1.91093e-14	DNA alkylation repair enzyme
PF07624	1	26	8	11	11	0	2	0	3.40574e-15	2.34485e-11	1.91887e-14	Protein of unknown function (DUF1585)
PF06253	0	7	82	143	102	11	11	2	3.43271e-15	2.36342e-11	1.93248e-14	Trimethylamine methyltransferase (MTTB)
PF04104	33	0	3	10	12	0	0	0	3.60645e-15	2.48304e-11	2.02863e-14	Eukaryotic and archaeal DNA primase, large subunit
PF00444	17	16	188	225	179	11	10	5	3.71109e-15	2.55509e-11	2.08578e-14	Ribosomal protein L36
PF07635	0	37	50	67	39	1	8	4	4.00177e-15	2.75522e-11	2.24732e-14	Planctomycete cytochrome C
PF04019	33	1	5	15	4	0	0	0	4.03991e-15	2.78148e-11	2.26689e-14	Protein of unknown function (DUF359)
PF01956	40	2	8	13	15	0	0	0	4.61759e-15	3.17921e-11	2.58893e-14	Integral membrane protein DUF106
PF07819	0	12	6	13	6	11	5	1	4.74002e-15	3.26351e-11	2.65542e-14	PGAP1-like protein
PF00753	757	412	1172	1307	1260	107	136	109	5.04227e-15	3.4716e-11	2.82244e-14	Metallo-beta-lactamase superfamily
PF04020	30	14	3	2	4	1	2	1	5.18539e-15	3.57014e-11	2.9002e-14	Membrane protein of unknown function
PF00225	0	2	77	141	108	0	0	1	5.33264e-15	3.67152e-11	2.98013e-14	Kinesin motor domain
PF07743	28	3	1	1	1	2	0	2	5.36506e-15	3.69384e-11	2.99339e-14	HSCB C-terminal oligomerisation domain
PF07869	28	0	3	5	1	5	0	0	5.36506e-15	3.69384e-11	2.99339e-14	Protein of unknown function (DUF1656)
PF02790	5	11	143	113	169	5	7	4	5.60481e-15	3.85891e-11	3.12463e-14	Cytochrome C oxidase subunit II, transmembrane domain
PF07864	0	0	41	15	99	0	0	0	5.67747e-15	3.90894e-11	3.16257e-14	Protein of unknown function (DUF1651)
PF02335	0	23	10	6	9	0	1	2	5.78766e-15	3.9848e-11	3.22135e-14	Cytochrome c552
PF03567	1	12	25	42	24	3	13	1	5.88977e-15	4.05511e-11	3.27553e-14	Sulfotransferase family
PF11399	0	0	7	4	3	9	0	0	5.91667e-15	4.07363e-11	3.28784e-14	Protein of unknown function (DUF3192)
PF07221	71	25	37	69	58	10	8	8	6.0466e-15	4.16308e-11	3.35733e-14	N-acylglucosamine 2-epimerase (GlcNAc 2-epimerase)
PF00700	96	10	120	89	85	10	14	33	6.20239e-15	4.27035e-11	3.44105e-14	Bacterial flagellin C-terminal helical region
PF06242	0	1	135	90	134	5	4	6	6.63624e-15	4.56905e-11	3.67879e-14	Protein of unknown function (DUF1013)
PF09079	34	0	6	17	5	0	0	0	6.7371e-15	4.6385e-11	3.73169e-14	CDC6, C terminal
PF01784	1	20	26	17	21	16	5	11	6.77313e-15	4.6633e-11	3.74782e-14	NIF3 (NGG1p interacting factor 3)
PF03428	0	3	2	1	1	5	6	4	6.78255e-15	4.66979e-11	3.74782e-14	Replication protein C N-terminal domain
PF05783	0	12	4	8	1	7	6	0	6.78255e-15	4.66979e-11	3.74782e-14	Dynein light intermediate chain (DLIC)
PF02462	6	2	3	3	0	0	5	0	6.88674e-15	4.74152e-11	3.7993e-14	Opacity family porin protein
PF10983	1	2	0	0	0	0	5	0	6.88674e-15	4.74152e-11	3.7993e-14	Protein of unknown function (DUF2793)
PF02872	1	28	40	26	39	7	12	14	6.9309e-15	4.77192e-11	3.82059e-14	5'-nucleotidase, C-terminal domain
PF03961	0	1	20	16	3	3	0	8	7.11831e-15	4.90096e-11	3.92077e-14	Protein of unknown function (DUF342)
PF01936	20	28	26	14	19	15	9	6	7.19588e-15	4.95436e-11	3.96032e-14	NYN domain
PF01475	97	38	454	405	505	18	16	25	7.28694e-15	5.01706e-11	4.00724e-14	Ferric uptake regulator family
PF07698	37	2	12	7	29	7	3	1	7.39437e-15	5.09102e-11	4.06307e-14	7TM receptor with intracellular HD hydrolase
PF04344	28	3	14	1	2	1	3	3	7.53731e-15	5.18943e-11	4.13831e-14	Chemotaxis phosphatase, CheZ
PF03993	0	5	4	5	6	10	0	0	7.8068e-15	5.37498e-11	4.27604e-14	Domain of Unknown Function (DUF349)
PF04087	0	3	4	9	10	10	4	3	7.8068e-15	5.37498e-11	4.27604e-14	Domain of unknown function (DUF389)
PF05592	1	18	4	7	9	10	3	3	7.8068e-15	5.37498e-11	4.27604e-14	Bacterial alpha-L-rhamnosidase
PF00413	2	35	62	150	66	6	12	3	8.17097e-15	5.62572e-11	4.47195e-14	Matrixin
PF07683	0	4	116	139	130	6	6	5	8.28491e-15	5.70416e-11	4.53071e-14	Cobalamin synthesis protein cobW C-terminal domain
PF10988	0	1	3	3	5	9	3	0	8.41395e-15	5.79301e-11	4.59763e-14	Protein of unknown function (DUF2807)
PF00886	20	11	210	206	236	8	4	4	9.02118e-15	6.21108e-11	4.92552e-14	Ribosomal protein S16
PF02225	0	36	61	70	36	11	6	6	9.33605e-15	6.42787e-11	5.08937e-14	PA domain
PF08530	0	36	27	48	62	6	9	1	9.33605e-15	6.42787e-11	5.08937e-14	X-Pro dipeptidyl-peptidase C-terminal non-catalytic domain
PF06277	1	8	3	1	3	0	6	0	9.49465e-15	6.53707e-11	5.15949e-14	Ethanolamine utilisation protein EutA
PF06568	0	0	3	1	3	3	6	1	9.49465e-15	6.53707e-11	5.15949e-14	Domain of unknown function (DUF1127)
PF06850	0	17	4	1	5	3	6	3	9.49465e-15	6.53707e-11	5.15949e-14	PHB de-polymerase C-terminus
PF11014	0	1	2	1	2	0	6	0	9.49465e-15	6.53707e-11	5.15949e-14	Protein of unknown function (DUF2852)
PF07237	0	8	2	0	2	2	5	2	9.55146e-15	6.57618e-11	5.18626e-14	Protein of unknown function (DUF1428)
PF02570	57	3	29	25	36	2	1	3	9.68353e-15	6.66711e-11	5.25383e-14	Precorrin-8X methylmutase
PF05494	0	5	133	95	123	4	3	0	1.04806e-14	7.2159e-11	5.68181e-14	Toluene tolerance, Ttg2
PF04493	35	6	5	13	6	0	0	0	1.04897e-14	7.22219e-11	5.68229e-14	Endonuclease V
PF06071	31	36	219	274	280	10	9	13	1.20546e-14	8.29957e-11	6.52482e-14	Protein of unknown function (DUF933)
PF04216	32	1	5	6	4	0	0	1	1.283e-14	8.83343e-11	6.93906e-14	Protein involved in formate dehydrogenase formation
PF08002	0	16	0	1	2	2	3	0	1.32433e-14	9.118e-11	7.15698e-14	Protein of unknown function (DUF1697)
PF00675	74	96	160	222	140	43	27	27	1.34964e-14	9.29229e-11	7.28807e-14	Insulinase (Peptidase family M16)
PF01566	41	43	60	39	34	19	9	8	1.38806e-14	9.55678e-11	7.48964e-14	Natural resistance-associated macrophage protein
PF01661	13	27	10	25	12	1	2	3	1.41544e-14	9.7453e-11	7.6314e-14	Macro domain
PF03725	120	46	524	496	480	13	12	24	1.473e-14	1.01416e-10	7.93554e-14	3' exoribonuclease family, domain 2
PF01196	18	30	215	197	224	9	10	10	1.51092e-14	1.04027e-10	8.13343e-14	Ribosomal protein L17
PF02896	155	85	324	295	346	21	29	71	1.54025e-14	1.06046e-10	8.28487e-14	PEP-utilising enzyme, TIM barrel domain
PF00542	25	8	176	212	254	2	3	11	1.65744e-14	1.14115e-10	8.90827e-14	Ribosomal protein L7/L12 C-terminal domain
PF02548	34	27	248	257	290	9	24	21	1.73992e-14	1.19793e-10	9.34426e-14	Ketopantoate hydroxymethyltransferase
PF04365	27	10	1	1	1	6	1	5	1.74913e-14	1.20428e-10	9.3791e-14	Protein of unknown function (DUF497)
PF06406	27	0	2	3	1	0	0	1	1.74913e-14	1.20428e-10	9.3791e-14	StbA protein
PF02868	0	18	2	2	6	0	1	0	1.77582e-14	1.22265e-10	9.51478e-14	Thermolysin metallopeptidase, alpha-helical domain
PF05015	32	9	5	4	15	3	6	1	1.83325e-14	1.2622e-10	9.81489e-14	Plasmid maintenance system killer protein
PF07691	0	22	5	18	11	2	2	0	1.94315e-14	1.33786e-10	1.03952e-13	PA14 domain
PF02797	33	3	4	6	5	2	3	0	2.00008e-14	1.37705e-10	1.06914e-13	Chalcone and stilbene synthases, C-terminal domain
PF02951	1	15	106	109	142	4	8	4	2.01491e-14	1.38726e-10	1.07623e-13	Prokaryotic glutathione synthetase, N-terminal domain
PF07521	108	17	92	87	124	11	3	14	2.07246e-14	1.42689e-10	1.10611e-13	RNA-metabolising metallo-beta-lactamase
PF00933	40	92	258	301	245	32	19	22	2.08672e-14	1.43671e-10	1.11286e-13	Glycosyl hydrolase family 3 N terminal domain
PF00724	188	74	200	265	212	53	53	55	2.20448e-14	1.51778e-10	1.17476e-13	NADH:flavin oxidoreductase / NADH oxidase family
PF06210	0	15	0	8	0	2	3	0	2.23101e-14	1.53605e-10	1.18797e-13	Protein of unknown function (DUF1003)
PF01761	233	49	267	276	280	16	21	14	2.26751e-14	1.56118e-10	1.20647e-13	3-dehydroquinate synthase
PF00428	30	0	3	14	3	0	0	0	2.3011e-14	1.58431e-10	1.2234e-13	60s Acidic ribosomal protein
PF02591	25	3	5	11	5	1	0	9	2.33742e-14	1.60931e-10	1.24175e-13	Putative zinc ribbon domain
PF09917	1	3	6	11	12	11	4	2	2.3606e-14	1.62527e-10	1.2531e-13	Uncharacterized protein conserved in bacteria (DUF2147)
PF02223	185	36	191	241	223	29	6	16	2.4005e-14	1.65274e-10	1.2733e-13	Thymidylate kinase
PF03695	0	4	18	2	4	8	2	2	2.43291e-14	1.67506e-10	1.2895e-13	Uncharacterised protein family (UPF0149)
PF01345	0	15	17	16	15	14	5	2	2.44872e-14	1.68595e-10	1.29489e-13	Domain of unknown function DUF11
PF03473	0	20	68	64	65	14	10	5	2.44872e-14	1.68595e-10	1.29489e-13	MOSC domain
PF05684	0	3	12	57	18	14	11	1	2.44872e-14	1.68595e-10	1.29489e-13	Protein of unknown function (DUF819)
PF04239	0	7	4	1	0	6	1	1	2.50423e-14	1.72416e-10	1.32018e-13	Protein of unknown function (DUF421)
PF09925	0	3	0	0	0	6	4	0	2.50423e-14	1.72416e-10	1.32018e-13	Predicted membrane protein (DUF2157)
PF11202	0	1	2	0	0	6	0	0	2.50423e-14	1.72416e-10	1.32018e-13	Phosphoribosyl transferase (PRTase)
PF12119	0	1	1	2	0	6	0	3	2.50423e-14	1.72416e-10	1.32018e-13	Protein of unknown function (DUF3581)
PF04335	13	3	3	11	5	9	5	3	2.72112e-14	1.87349e-10	1.43343e-13	VirB8 protein
PF11009	0	4	0	3	2	5	5	1	2.84191e-14	1.95665e-10	1.49591e-13	Protein of unknown function (DUF2847)
PF11817	12	13	141	142	195	0	6	0	2.88095e-14	1.98353e-10	1.51531e-13	Foie gras liver health family 1
PF05284	0	2	1	6	2	3	6	3	2.91376e-14	2.00613e-10	1.53139e-13	Protein of unknown function (DUF736)
PF05221	176	54	543	584	540	22	23	20	2.95707e-14	2.03594e-10	1.55297e-13	S-adenosyl-L-homocysteine hydrolase
PF01436	25	38	26	75	27	0	2	4	3.07043e-14	2.11399e-10	1.61127e-13	NHL repeat
PF06772	25	4	2	0	14	4	1	0	3.09236e-14	2.12909e-10	1.62154e-13	Bacterial low temperature requirement A protein (LtrA)
PF00415	6	46	40	101	54	0	0	0	3.11979e-14	2.14798e-10	1.63468e-13	Regulator of chromosome condensation (RCC1) repeat
PF03071	1	3	2	6	2	0	0	7	3.18318e-14	2.19162e-10	1.66663e-13	GNT-I family
PF11902	0	7	3	8	6	3	3	8	3.23679e-14	2.22853e-10	1.69341e-13	Protein of unknown function (DUF3422)
PF00670	24	18	226	244	212	6	13	6	3.24964e-14	2.23738e-10	1.69884e-13	S-adenosyl-L-homocysteine hydrolase, NAD binding domain
PF06628	1	14	12	2	1	7	2	4	3.27308e-14	2.25351e-10	1.70591e-13	Catalase-related immune-responsive
PF07063	0	0	2	1	1	7	0	2	3.27308e-14	2.25351e-10	1.70591e-13	Domain of unknown function (DUF1338)
PF10414	0	2	7	4	1	7	1	2	3.27308e-14	2.25351e-10	1.70591e-13	Sirohaem synthase dimerisation region
PF12261	0	2	6	3	1	7	0	2	3.27308e-14	2.25351e-10	1.70591e-13	Thermostable hemolysin
PF04349	1	12	15	5	6	10	3	9	3.30796e-14	2.27753e-10	1.72279e-13	Periplasmic glucan biosynthesis protein, MdoG
PF03576	34	38	25	73	38	4	8	10	3.32579e-14	2.28981e-10	1.73077e-13	Peptidase family S58
PF01974	31	0	3	16	9	0	0	0	3.33988e-14	2.29951e-10	1.73679e-13	tRNA intron endonuclease, catalytic C-terminal domain
PF08544	102	40	76	96	90	7	4	13	3.35006e-14	2.30652e-10	1.74077e-13	GHMP kinases C terminal
PF04138	34	6	5	20	17	0	1	1	3.3676e-14	2.3186e-10	1.74856e-13	GtrA-like protein
PF03382	1	1	62	138	59	0	9	12	3.49697e-14	2.40766e-10	1.81437e-13	Mycoplasma protein of unknown function, DUF285
PF00041	0	31	33	46	43	8	4	12	3.61042e-14	2.48577e-10	1.8662e-13	Fibronectin type III domain
PF00381	0	18	19	21	22	9	5	12	3.61042e-14	2.48577e-10	1.8662e-13	PTS HPr component phosphorylation site
PF05195	0	18	82	96	64	10	6	12	3.61042e-14	2.48577e-10	1.8662e-13	Aminopeptidase P, N-terminal domain
PF05343	0	27	34	47	40	11	7	12	3.61042e-14	2.48577e-10	1.8662e-13	M42 glutamyl aminopeptidase
PF08019	0	5	57	66	110	8	0	12	3.61042e-14	2.48577e-10	1.8662e-13	Domain of unknown function (DUF1705)
PF06445	0	7	7	5	15	10	6	7	3.61612e-14	2.4897e-10	1.86774e-13	GyrI-like small molecule binding domain
PF07755	57	5	34	54	27	3	9	7	3.79539e-14	2.61313e-10	1.95887e-13	Protein of unknown function (DUF1611)
PF00205	174	63	612	518	570	49	16	23	3.84646e-14	2.64829e-10	1.98374e-13	Thiamine pyrophosphate enzyme, central domain
PF02622	0	21	65	126	69	12	11	5	3.91959e-14	2.69863e-10	2.01843e-13	Uncharacterized ACR, COG1678
PF03379	0	15	36	30	29	13	11	6	3.91959e-14	2.69863e-10	2.01843e-13	CcmB protein
PF01890	52	3	20	29	43	3	2	1	4.03093e-14	2.7753e-10	2.07421e-13	Cobalamin synthesis G C-terminus
PF03911	31	1	4	11	4	0	0	0	4.07057e-14	2.80259e-10	2.09305e-13	Sec61beta family
PF01000	0	7	115	85	133	4	8	5	4.24434e-14	2.92223e-10	2.18077e-13	RNA polymerase Rpb3/RpoA insert domain
PF11583	1	18	106	137	114	2	7	0	4.35911e-14	3.00124e-10	2.23806e-13	P-aminobenzoate N-oxygenase AurF
PF08275	14	27	182	200	191	20	3	11	4.38612e-14	3.01984e-10	2.25025e-13	DNA primase catalytic core, N-terminal domain
PF10117	0	8	10	2	8	6	2	7	4.41646e-14	3.04073e-10	2.26414e-13	McrBC 5-methylcytosine restriction system component
PF10627	0	0	10	1	3	7	1	0	4.50794e-14	3.10372e-10	2.3076e-13	Curli assembly protein CsgE
PF11658	0	0	6	1	6	7	0	0	4.50794e-14	3.10372e-10	2.3076e-13	Protein of unknown function (DUF3260)
PF00707	25	17	238	215	230	8	8	4	4.61684e-14	3.1787e-10	2.36159e-13	Translation initiation factor IF-3, C-terminal domain
PF06738	0	3	8	9	7	11	0	1	4.80283e-14	3.30675e-10	2.45308e-13	Protein of unknown function (DUF1212)
PF07495	0	18	25	14	7	11	9	9	4.80283e-14	3.30675e-10	2.45308e-13	Y_Y_Y domain
PF02588	1	10	101	115	138	4	1	4	4.81916e-14	3.31799e-10	2.45959e-13	Uncharacterized BCR, YitT family COG1284
PF10566	2	14	39	54	11	13	4	2	4.87213e-14	3.35446e-10	2.48479e-13	Glycoside hydrolase 97
PF06315	1	1	24	13	16	14	0	2	5.05244e-14	3.47861e-10	2.57484e-13	Isocitrate dehydrogenase kinase/phosphatase (AceK)
PF00185	255	51	440	465	473	26	26	28	5.14401e-14	3.54165e-10	2.61956e-13	Aspartate/ornithine carbamoyltransferase, Asp/Orn binding domain
PF04140	6	41	30	59	36	12	11	2	5.37418e-14	3.70012e-10	2.73475e-13	Isoprenylcysteine carboxyl methyltransferase (ICMT) family
PF02590	1	11	79	105	83	15	5	10	5.52404e-14	3.8033e-10	2.80686e-13	Predicted SPOUT methyltransferase
PF04205	1	10	70	84	40	15	3	9	5.52404e-14	3.8033e-10	2.80686e-13	FMN-binding domain
PF02772	26	37	241	238	210	13	8	15	5.58485e-14	3.84517e-10	2.83567e-13	S-adenosylmethionine synthetase, central domain
PF02485	0	1	4	5	7	2	8	1	5.67815e-14	3.90941e-10	2.8788e-13	Core-2/I-Branching enzyme
PF10067	0	6	4	10	7	3	8	1	5.67815e-14	3.90941e-10	2.8788e-13	Predicted membrane protein (DUF2306)
PF10075	0	1	61	130	47	0	0	0	6.02379e-14	4.14738e-10	3.05179e-13	COP9 signalosome, subunit CSN8
PF02875	104	101	434	501	531	54	38	45	6.31509e-14	4.34794e-10	3.19701e-13	Mur ligase family, glutamate ligase domain
PF02551	0	8	125	129	72	13	6	9	6.52689e-14	4.49376e-10	3.30181e-13	Acyl-CoA thioesterase
PF10559	32	1	11	8	5	0	0	0	6.63097e-14	4.56542e-10	3.352e-13	Plug domain of Sec61p
PF09411	1	3	130	50	135	2	2	1	7.10043e-14	4.88864e-10	3.58668e-13	Lipid A 3-O-deacylase (PagL)
PF03288	27	0	1	3	2	0	0	1	7.23356e-14	4.98031e-10	3.65125e-13	Poxvirus D5 protein-like
PF00366	30	13	255	189	229	6	7	11	7.48932e-14	5.15639e-10	3.77758e-13	Ribosomal protein S17
PF02554	0	25	18	28	10	5	1	2	7.7196e-14	5.31494e-10	3.89088e-13	Carbon starvation protein CstA
PF10388	26	3	2	1	2	0	0	1	7.81971e-14	5.38387e-10	3.93846e-13	EAL-domain associated signalling protein domain
PF01807	17	30	203	200	196	22	6	13	8.11799e-14	5.58924e-10	4.0857e-13	CHC2 zinc finger
PF04473	0	0	4	8	0	0	2	5	8.29487e-14	5.71102e-10	4.15952e-13	Transglutaminase-like domain
PF04891	0	1	1	0	0	0	0	5	8.29487e-14	5.71102e-10	4.15952e-13	NifQ
PF06035	0	6	13	1	0	1	3	5	8.29487e-14	5.71102e-10	4.15952e-13	Bacterial transglutaminase-like cysteine proteinase BTLCP
PF10919	0	1	1	0	0	0	0	5	8.29487e-14	5.71102e-10	4.15952e-13	No Annotation!
PF11747	0	0	2	4	0	0	3	5	8.29487e-14	5.71102e-10	4.15952e-13	Killing trait
PF00584	9	16	143	114	176	3	4	6	8.34676e-14	5.74674e-10	4.18249e-13	SecE/Sec61-gamma subunits of protein translocation complex
PF01964	82	39	58	56	90	22	19	17	8.379e-14	5.76894e-10	4.19559e-13	ThiC family
PF07927	25	14	0	3	1	0	2	1	8.82796e-14	6.07805e-10	4.41719e-13	YcfA-like protein
PF00288	140	38	133	179	137	19	13	14	8.95725e-14	6.16707e-10	4.47862e-13	GHMP kinases N terminal domain
PF01098	139	77	586	629	642	56	21	35	9.06396e-14	6.24054e-10	4.52869e-13	Cell cycle protein
PF07542	0	2	6	7	7	3	9	1	9.45702e-14	6.51116e-10	4.72165e-13	ATP12 chaperone protein
PF07596	0	33	19	21	32	0	2	0	9.66811e-14	6.65649e-10	4.82354e-13	Protein of unknown function (DUF1559)
PF06674	0	0	0	1	1	6	0	1	9.74714e-14	6.71091e-10	4.85945e-13	Protein of unknown function (DUF1176)
PF04555	24	3	0	0	1	0	0	0	9.99632e-14	6.88247e-10	4.97648e-13	Restriction endonuclease XhoI
PF08745	24	0	0	0	4	0	0	1	9.99632e-14	6.88247e-10	4.97648e-13	UPF0278 family
PF01632	26	16	214	199	249	10	8	6	1.0012e-13	6.89324e-10	4.98067e-13	Ribosomal protein L35
PF04895	33	0	6	7	6	0	0	0	1.00738e-13	6.9358e-10	5.0078e-13	Archaeal protein of unknown function (DUF651)
PF07626	0	24	8	18	23	0	2	0	1.03382e-13	7.11782e-10	5.13551e-13	Protein of unknown function (DUF1587)
PF03412	28	11	7	6	3	0	7	1	1.03871e-13	7.15151e-10	5.14867e-13	Peptidase C39 family
PF05971	0	2	11	17	3	8	7	5	1.03871e-13	7.15151e-10	5.14867e-13	Protein of unknown function (DUF890)
PF06904	0	7	4	3	3	4	7	1	1.03871e-13	7.15151e-10	5.14867e-13	Extensin-like protein C-terminus
PF02624	0	2	5	6	8	0	7	9	1.05268e-13	7.24769e-10	5.21417e-13	YcaO-like family
PF00089	96	142	457	487	501	29	24	25	1.07004e-13	7.36721e-10	5.29634e-13	Trypsin
PF08529	24	12	230	153	200	12	8	9	1.07213e-13	7.38159e-10	5.30287e-13	NusA N-terminal domain
PF00465	104	31	418	350	386	39	28	25	1.0974e-13	7.55561e-10	5.42399e-13	Iron-containing alcohol dehydrogenase
PF06181	28	9	203	254	256	15	9	5	1.10601e-13	7.61487e-10	5.46261e-13	Protein of unknown function (DUF989)
PF10087	0	0	2	0	5	0	0	5	1.12091e-13	7.71746e-10	5.53223e-13	Uncharacterized protein conserved in bacteria (DUF2325)
PF02675	84	5	103	59	116	0	4	3	1.15834e-13	7.9752e-10	5.71289e-13	S-adenosylmethionine decarboxylase
PF03841	0	33	50	102	77	2	0	9	1.18814e-13	8.18032e-10	5.85564e-13	L-seryl-tRNA selenium transferase
PF00180	468	141	1006	848	1009	59	37	38	1.22895e-13	8.4613e-10	6.05243e-13	Isocitrate/isopropylmalate dehydrogenase
PF08071	27	0	4	3	2	0	0	0	1.23593e-13	8.50937e-10	6.08247e-13	RS4NT (NUC023) domain
PF07510	2	7	4	6	4	9	2	4	1.25962e-13	8.6725e-10	6.19464e-13	Protein of unknown function (DUF1524)
PF08943	0	0	121	69	128	0	0	0	1.26383e-13	8.70144e-10	6.21088e-13	CsiD
PF04997	200	37	445	469	448	19	21	37	1.28075e-13	8.81799e-10	6.28958e-13	RNA polymerase Rpb1, domain 1
PF00238	56	25	346	264	319	7	10	11	1.28915e-13	8.87578e-10	6.32628e-13	Ribosomal protein L14p/L23e
PF00258	3	13	53	43	69	12	3	15	1.29015e-13	8.88268e-10	6.32669e-13	Flavodoxin
PF00676	192	137	769	704	723	60	72	47	1.35478e-13	9.32764e-10	6.63889e-13	Dehydrogenase E1 component
PF12002	42	41	41	33	35	17	11	14	1.44655e-13	9.9595e-10	7.08357e-13	MgsA AAA+ ATPase C terminal
PF06504	28	0	2	3	3	0	0	0	1.58641e-13	1.09224e-09	7.76291e-13	Replication protein C (RepC)
PF04978	0	14	2	4	0	5	0	0	1.61153e-13	1.10954e-09	7.88025e-13	Protein of unknown function (DUF664)
PF11953	0	6	121	96	118	3	4	2	1.62992e-13	1.1222e-09	7.9645e-13	Domain of unknown function (DUF3470)
PF02401	45	38	285	274	320	19	20	12	1.65055e-13	1.1364e-09	8.05961e-13	LytB protein
PF01312	72	15	45	45	59	10	11	14	1.68533e-13	1.16035e-09	8.2236e-13	FlhB HrpN YscU SpaS Family
PF00468	23	20	217	212	234	5	9	7	1.70975e-13	1.17716e-09	8.33683e-13	Ribosomal protein L34
PF09365	0	12	7	4	7	9	2	2	1.74383e-13	1.20063e-09	8.497e-13	Conserved hypothetical protein (DUF2461)
PF05996	0	0	24	4	66	0	0	0	1.75643e-13	1.2093e-09	8.55235e-13	Ferredoxin-dependent bilin reductase
PF04341	3	3	6	14	4	1	1	8	1.77697e-13	1.22344e-09	8.64625e-13	Protein of unknown function, DUF485
PF00275	250	91	748	705	713	53	36	38	1.78179e-13	1.22676e-09	8.66355e-13	EPSP synthase (3-phosphoshikimate 1-carboxyvinyltransferase)
PF02870	31	13	4	5	5	0	2	1	1.81242e-13	1.24785e-09	8.80628e-13	6-O-methylguanine DNA methyltransferase, ribonuclease-like domain
PF07992	1157	465	2270	2135	2240	253	213	230	1.86738e-13	1.28569e-09	9.06692e-13	Pyridine nucleotide-disulphide oxidoreductase
PF00580	280	204	580	635	609	127	60	67	1.88669e-13	1.29898e-09	9.15422e-13	UvrD/REP helicase N-terminal domain
PF05033	0	1	98	120	126	0	0	0	1.95579e-13	1.34656e-09	9.47615e-13	Pre-SET motif
PF12100	0	1	105	69	126	5	6	2	1.95579e-13	1.34656e-09	9.47615e-13	Domain of unknown function (DUF3576)
PF01903	46	11	16	33	55	1	3	5	1.9685e-13	1.35531e-09	9.53101e-13	CbiX
PF04964	0	16	1	4	3	1	5	2	2.0192e-13	1.39022e-09	9.76963e-13	Flp/Fap pilin component
PF00148	47	9	56	52	95	0	0	24	2.02959e-13	1.39737e-09	9.81301e-13	Nitrogenase component 1 type Oxidoreductase
PF05943	11	19	7	4	10	5	2	6	2.06038e-13	1.41857e-09	9.95489e-13	Protein of unknown function (DUF877)
PF02568	118	11	128	120	107	14	5	18	2.10521e-13	1.44944e-09	1.01644e-12	Thiamine biosynthesis protein (ThiI)
PF10041	0	14	0	0	1	0	0	0	2.16265e-13	1.48899e-09	1.04344e-12	Uncharacterized conserved protein (DUF2277)
PF02684	46	42	219	258	322	13	19	18	2.25064e-13	1.54956e-09	1.08513e-12	Lipid-A-disaccharide synthetase
PF11243	23	0	0	1	0	0	0	0	2.42013e-13	1.66626e-09	1.16603e-12	Protein of unknown function (DUF3045)
PF06684	0	1	114	86	125	6	8	0	2.43309e-13	1.67518e-09	1.17146e-12	Amino acid synthesis
PF05359	0	2	22	4	7	5	0	8	2.44873e-13	1.68595e-09	1.17734e-12	Domain of Unknown Function (DUF748)
PF07085	1	3	9	4	24	6	0	8	2.44873e-13	1.68595e-09	1.17734e-12	DRTGG domain
PF00338	93	13	296	262	238	7	6	2	2.45404e-13	1.6896e-09	1.17907e-12	Ribosomal protein S10p/S20e
PF01921	91	6	246	188	240	8	5	3	2.47282e-13	1.70253e-09	1.18726e-12	tRNA synthetases class I (K)
PF00116	34	72	264	235	252	13	15	9	2.51515e-13	1.73168e-09	1.20675e-12	Cytochrome C oxidase subunit II, periplasmic domain
PF04967	25	0	1	1	2	0	0	0	2.52073e-13	1.73552e-09	1.20858e-12	HTH DNA binding domain
PF07517	91	62	458	439	438	34	21	24	2.54068e-13	1.74926e-09	1.2173e-12	SecA DEAD-like domain
PF07662	1	14	67	129	49	7	5	4	2.54355e-13	1.75123e-09	1.21783e-12	Na+ dependent nucleoside transporter C-terminus
PF01450	85	16	316	201	269	10	9	10	2.54839e-13	1.75457e-09	1.2193e-12	Acetohydroxy acid isomeroreductase, catalytic domain
PF06934	0	1	13	11	6	10	6	6	2.94655e-13	2.0287e-09	1.40882e-12	Fatty acid cis/trans isomerase (CTI)
PF00411	87	17	317	333	278	9	9	7	2.96961e-13	2.04458e-09	1.41886e-12	Ribosomal protein S11
PF06769	1	3	0	4	2	4	2	5	3.05825e-13	2.1056e-09	1.45817e-12	Plasmid encoded toxin Txe
PF10038	0	4	0	2	2	3	0	5	3.05825e-13	2.1056e-09	1.45817e-12	Protein of unknown function (DUF2274)
PF11843	5	2	0	2	3	1	4	5	3.05825e-13	2.1056e-09	1.45817e-12	Protein of unknown function (DUF3363)
PF01933	1	34	49	53	57	0	0	1	3.08988e-13	2.12738e-09	1.47224e-12	Uncharacterised protein family UPF0052
PF00150	2	36	28	81	39	5	3	1	3.0976e-13	2.1327e-09	1.4749e-12	Cellulase (glycosyl hydrolase family 5)
PF02538	130	45	118	251	159	13	24	4	3.1169e-13	2.14599e-09	1.48306e-12	Hydantoinase B/oxoprolinase
PF01292	1	14	20	5	17	8	8	8	3.21744e-13	2.21521e-09	1.52984e-12	Prokaryotic cytochrome b561
PF00004	876	379	1428	1599	1596	126	130	167	3.22677e-13	2.22163e-09	1.53322e-12	ATPase family associated with various cellular activities (AAA)
PF11783	0	2	1	5	2	0	3	6	3.35429e-13	2.30943e-09	1.59271e-12	Cytochrome c bacterial
PF00278	63	54	309	266	381	26	13	37	3.38074e-13	2.32764e-09	1.60416e-12	Pyridoxal-dependent decarboxylase, C-terminal sheet domain
PF00160	101	76	395	505	400	49	26	22	3.38516e-13	2.33068e-09	1.60515e-12	Cyclophilin type peptidyl-prolyl cis-trans isomerase/CLD
PF00970	89	32	136	131	101	38	25	19	3.42533e-13	2.35834e-09	1.62308e-12	Oxidoreductase FAD-binding domain
PF00690	24	17	2	8	5	0	0	5	3.52198e-13	2.42488e-09	1.66773e-12	Cation transporter/ATPase, N-terminus
PF01960	53	29	253	251	345	4	14	23	3.57731e-13	2.46298e-09	1.69277e-12	ArgJ family
PF04143	12	30	29	65	41	18	17	7	3.64016e-13	2.50625e-09	1.72133e-12	Sulphur transport
PF08922	0	15	3	1	1	0	3	0	3.66797e-13	2.5254e-09	1.7321e-12	Domain of unknown function (DUF1905)
PF11617	0	15	1	1	1	2	0	0	3.66797e-13	2.5254e-09	1.7321e-12	Protein metal binding site
PF05345	0	16	13	12	8	11	2	4	3.80236e-13	2.61792e-09	1.7931e-12	Putative Ig domain
PF10101	6	6	15	18	8	11	0	2	3.80236e-13	2.61792e-09	1.7931e-12	Predicted membrane protein (DUF2339)
PF06409	3	6	95	91	139	1	7	0	4.00601e-13	2.75814e-09	1.88784e-12	Nuclear pore complex interacting protein (NPIP)
PF03824	0	5	22	21	29	6	2	11	4.11164e-13	2.83086e-09	1.93629e-12	High-affinity nickel-transport protein
PF01871	24	9	11	6	12	2	0	9	4.14619e-13	2.85465e-09	1.95123e-12	AMMECR1
PF01513	194	32	264	254	282	11	15	15	4.23491e-13	2.91573e-09	1.99162e-12	ATP-NAD kinase
PF00164	60	31	319	305	369	6	7	7	4.29075e-13	2.95418e-09	2.01651e-12	Ribosomal protein S12/S23
PF01564	120	41	171	110	200	17	6	8	4.36257e-13	3.00363e-09	2.04886e-12	Spermine/spermidine synthase
PF03255	26	15	198	239	241	9	18	14	4.42526e-13	3.04679e-09	2.07689e-12	Acetyl co-enzyme A carboxylase carboxyltransferase alpha subunit
PF03737	1	29	96	118	89	14	3	7	4.50933e-13	3.10467e-09	2.1149e-12	Demethylmenaquinone methyltransferase
PF08238	99	25	77	128	114	19	17	24	4.51601e-13	3.10927e-09	2.11659e-12	Sel1 repeat
PF03092	0	1	106	70	122	0	1	0	4.68536e-13	3.22587e-09	2.19447e-12	BT1 family
PF00466	18	10	154	159	208	3	4	12	4.6934e-13	3.2314e-09	2.19674e-12	Ribosomal protein L10
PF10396	29	20	242	207	230	7	5	9	4.80554e-13	3.30862e-09	2.2477e-12	GTP-binding protein TrmE N-terminus
PF07689	0	15	10	1	20	0	0	1	4.92916e-13	3.39372e-09	2.30395e-12	KaiB domain
PF00421	1	3	57	30	119	0	0	0	4.94929e-13	3.40758e-09	2.31179e-12	Photosystem II protein
PF02812	68	55	92	193	76	20	25	27	5.1113e-13	3.51913e-09	2.38585e-12	Glu/Leu/Phe/Val dehydrogenase, dimerisation domain
PF06418	213	39	290	388	321	27	14	17	5.13413e-13	3.53485e-09	2.39488e-12	CTP synthase N-terminus
PF01367	30	42	235	218	186	36	5	5	5.26247e-13	3.62321e-09	2.45309e-12	5'-3' exonuclease, C-terminal SAM fold
PF07075	4	36	25	63	32	8	5	2	5.3891e-13	3.71039e-09	2.51041e-12	Protein of unknown function (DUF1343)
PF09209	26	3	2	2	3	0	0	0	5.42393e-13	3.73438e-09	2.52493e-12	Domain of unknown function (DUF1956)
PF00775	0	26	23	31	36	12	10	2	5.52868e-13	3.8065e-09	2.56676e-12	Dioxygenase
PF03713	0	21	56	65	25	10	10	1	5.52868e-13	3.8065e-09	2.56676e-12	Domain of unknown function (DUF305)
PF07370	0	5	10	15	11	3	10	4	5.52868e-13	3.8065e-09	2.56676e-12	Protein of unknown function (DUF1489)
PF10118	0	5	9	21	10	5	10	4	5.52868e-13	3.8065e-09	2.56676e-12	Predicted metal-dependent hydrolase
PF03200	1	27	16	14	14	0	1	0	5.78227e-13	3.98109e-09	2.68268e-12	Mannosyl oligosaccharide glucosidase
PF03169	3	32	34	97	21	1	3	7	5.84051e-13	4.02119e-09	2.70787e-12	OPT oligopeptide transporter protein
PF03129	160	57	554	572	524	33	29	29	5.9905e-13	4.12446e-09	2.77555e-12	Anticodon binding domain
PF07944	0	28	14	18	30	6	0	0	6.06042e-13	4.1726e-09	2.80605e-12	Putative glycosyl hydrolase of unknown function (DUF1680)
PF08897	24	2	1	2	1	0	0	0	6.08076e-13	4.1866e-09	2.81358e-12	Domain of unknown function (DUF1841)
PF11959	8	16	4	5	2	1	0	1	6.16087e-13	4.24176e-09	2.84858e-12	Domain of unknown function (DUF3473)
PF03354	0	19	4	10	9	2	3	2	6.16469e-13	4.24439e-09	2.84858e-12	Phage Terminase
PF00037	246	112	405	527	433	40	25	87	6.25329e-13	4.30539e-09	2.88759e-12	4Fe-4S binding domain
PF07994	1	31	18	65	26	0	1	6	6.30162e-13	4.33867e-09	2.90795e-12	Myo-inositol-1-phosphate synthase
PF07991	79	18	322	221	278	13	12	8	6.4857e-13	4.4654e-09	2.99085e-12	Acetohydroxy acid isomeroreductase, catalytic domain
PF08811	0	31	105	87	86	4	8	0	6.48995e-13	4.46833e-09	2.99085e-12	Protein of unknown function (DUF1800)
PF04963	35	19	44	51	26	18	10	9	6.77047e-13	4.66147e-09	3.11755e-12	Sigma-54 factor, core binding domain
PF10027	0	2	2	5	2	1	6	4	6.77394e-13	4.66386e-09	3.11755e-12	Predicted integral membrane protein (DUF2269)
PF02283	39	4	11	17	38	1	7	10	6.81082e-13	4.68925e-09	3.13243e-12	Cobinamide kinase / cobinamide phosphate guanyltransferase
PF00679	140	106	603	585	599	23	25	36	7.15259e-13	4.92456e-09	3.28742e-12	Elongation factor G C-terminus
PF01907	27	0	3	12	3	0	0	0	7.57052e-13	5.2123e-09	3.47487e-12	Ribosomal protein L37e
PF08068	27	1	6	3	3	0	0	0	7.57052e-13	5.2123e-09	3.47487e-12	DKCLD (NUC011) domain
PF01816	22	0	0	1	0	0	0	0	7.93421e-13	5.4627e-09	3.63937e-12	Leucine rich repeat variant
PF06421	39	61	269	286	278	7	10	18	8.00956e-13	5.51459e-09	3.67149e-12	GTP-binding protein LepA C-terminus
PF02805	21	17	10	6	3	0	6	1	8.36387e-13	5.75853e-09	3.83136e-12	Metal binding domain of Ada
PF03928	0	26	12	18	13	12	9	2	8.46358e-13	5.82717e-09	3.87445e-12	Domain of unknown function (DUF336)
PF11897	23	9	0	1	2	0	1	0	8.50078e-13	5.85279e-09	3.8889e-12	Protein of unknown function (DUF3417)
PF02537	1	25	84	85	97	9	8	12	8.65732e-13	5.96057e-09	3.95525e-12	CrcB-like protein
PF04377	1	12	16	27	23	4	11	12	8.65732e-13	5.96057e-09	3.95525e-12	Arginine-tRNA-protein transferase, C terminus
PF05187	18	10	196	128	162	9	9	9	8.71124e-13	5.99769e-09	3.97725e-12	Electron transfer flavoprotein-ubiquinone oxidoreductase
PF02774	172	40	454	356	414	33	28	19	9.08421e-13	6.25448e-09	4.14478e-12	Semialdehyde dehydrogenase, dimerisation domain
PF09721	31	6	13	14	6	7	3	3	9.58969e-13	6.6025e-09	4.37252e-12	Transmembrane exosortase (Exosortase_EpsH)
PF01116	90	32	85	86	87	24	7	31	1.00487e-12	6.91854e-09	4.57878e-12	Fructose-bisphosphate aldolase class-II
PF01740	35	60	96	71	107	25	23	26	1.08684e-12	7.48293e-09	4.94902e-12	STAS domain
PF00496	384	200	533	583	563	55	69	53	1.10935e-12	7.63788e-09	5.04817e-12	Bacterial extracellular solute-binding proteins, family 5 Middle
PF07893	0	6	82	81	118	1	3	0	1.12299e-12	7.73181e-09	5.10688e-12	Protein of unknown function (DUF1668)
PF04095	3	14	20	13	13	13	7	0	1.13026e-12	7.78186e-09	5.13654e-12	Nicotinate phosphoribosyltransferase (NAPRTase) family
PF02572	56	9	37	46	134	6	5	12	1.13937e-12	7.84459e-09	5.17453e-12	ATP:corrinoid adenosyltransferase BtuR/CobO/CobP
PF00877	4	33	97	82	137	14	14	6	1.1437e-12	7.87435e-09	5.19074e-12	NlpC/P60 family
PF07664	0	13	6	8	3	1	3	7	1.19102e-12	8.20021e-09	5.40198e-12	Ferrous iron transport protein B C terminus
PF01595	19	48	156	205	140	26	12	23	1.33031e-12	9.15915e-09	6.02972e-12	Domain of unknown function DUF21
PF01918	32	1	7	17	7	0	0	0	1.33587e-12	9.19748e-09	6.05098e-12	Alba
PF00923	171	76	226	190	234	20	9	12	1.36413e-12	9.39204e-09	6.17491e-12	Transaldolase
PF12139	0	0	76	76	117	1	0	1	1.3974e-12	9.6211e-09	6.32136e-12	Adenosine-5'-phosphosulfate reductase beta subunit
PF02965	27	30	34	72	45	10	8	19	1.45319e-12	1.00052e-08	6.56941e-12	Vitamin B12 dependent methionine synthase, activation domain
PF01201	39	0	13	25	13	0	0	0	1.46182e-12	1.00646e-08	6.60409e-12	Ribosomal protein S8e
PF01878	17	29	182	135	198	4	9	5	1.50495e-12	1.03616e-08	6.79448e-12	EVE domain
PF02073	0	30	30	43	53	3	3	4	1.51787e-12	1.04506e-08	6.84385e-12	Thermophilic metalloprotease (M29)
PF03160	0	30	48	47	34	2	4	4	1.51787e-12	1.04506e-08	6.84385e-12	Calx-beta domain
PF00893	14	14	173	183	184	14	4	10	1.54581e-12	1.06429e-08	6.96525e-12	Small Multidrug Resistance protein
PF11746	0	1	23	10	76	0	0	0	1.57311e-12	1.08309e-08	7.08364e-12	Protein of unknown function (DUF3303)
PF00347	41	29	280	238	212	13	10	11	1.58046e-12	1.08815e-08	7.11208e-12	Ribosomal protein L6
PF10590	1	14	97	92	122	8	6	9	1.58355e-12	1.09027e-08	7.1213e-12	Pyridoxine 5'-phosphate oxidase C-terminal dimerisation region
PF00705	29	1	4	13	11	0	0	0	1.63556e-12	1.12608e-08	7.35042e-12	Proliferating cell nuclear antigen, N-terminal domain
PF01232	0	8	18	21	20	12	4	3	1.67777e-12	1.15514e-08	7.52046e-12	Mannitol dehydrogenase Rossmann domain
PF04018	0	2	35	62	38	12	3	7	1.67777e-12	1.15514e-08	7.52046e-12	Domain of unknown function (DUF368)
PF06938	0	1	48	46	37	12	6	2	1.67777e-12	1.15514e-08	7.52046e-12	Protein of unknown function (DUF1285)
PF11306	0	8	14	12	15	12	9	3	1.67777e-12	1.15514e-08	7.52046e-12	Protein of unknown function (DUF3108)
PF02776	234	103	787	734	813	50	31	37	1.73194e-12	1.19244e-08	7.75822e-12	Thiamine pyrophosphate enzyme, N-terminal TPP binding domain
PF03237	1	31	116	90	86	10	5	9	1.7479e-12	1.20343e-08	7.82465e-12	Terminase-like family
PF11726	1	0	6	3	2	7	3	2	1.84131e-12	1.26774e-08	8.23743e-12	Protein of unknown function (DUF3296)
PF02803	321	144	438	590	450	91	64	55	1.87602e-12	1.29164e-08	8.38726e-12	Thiolase, C-terminal domain
PF01887	25	27	28	40	15	4	1	4	1.90908e-12	1.3144e-08	8.52954e-12	S-adenosyl-l-methionine hydroxide adenosyltransferase
PF02744	43	11	21	20	17	3	0	3	1.9262e-12	1.32619e-08	8.60043e-12	Galactose-1-phosphate uridyl transferase, C-terminal domain
PF00389	255	138	928	788	961	46	67	70	1.93024e-12	1.32897e-08	8.61292e-12	D-isomer specific 2-hydroxyacid dehydrogenase, catalytic domain
PF01055	48	21	28	22	22	10	2	0	1.93945e-12	1.33531e-08	8.6484e-12	Glycosyl hydrolases family 31
PF06475	23	0	1	3	1	0	0	0	1.98696e-12	1.36802e-08	8.85449e-12	Putative glycolipid-binding
PF09369	29	12	11	8	5	5	0	2	2.02157e-12	1.39185e-08	9.00294e-12	Domain of unknown function (DUF1998)
PF04560	118	12	252	283	222	15	9	22	2.0238e-12	1.39339e-08	9.00703e-12	RNA polymerase Rpb2, domain 7
PF04551	65	40	361	364	366	9	23	16	2.02695e-12	1.39556e-08	9.01521e-12	GcpE protein
PF05728	1	8	115	87	97	8	2	2	2.19784e-12	1.51321e-08	9.75635e-12	Uncharacterised protein family (UPF0227)
PF06434	1	2	115	99	87	9	1	8	2.19784e-12	1.51321e-08	9.75635e-12	Aconitate hydratase 2 N-terminus
PF06945	1	6	115	109	120	10	6	7	2.19784e-12	1.51321e-08	9.75635e-12	Protein of unknown function (DUF1289)
PF07090	1	16	2	8	5	3	5	3	2.24874e-12	1.54826e-08	9.97588e-12	Protein of unknown function (DUF1355)
PF03301	5	16	17	47	16	14	10	9	2.30737e-12	1.58863e-08	1.02294e-11	Tryptophan 2,3-dioxygenase
PF03749	82	0	122	104	165	6	11	4	2.32056e-12	1.5977e-08	1.02812e-11	Sugar fermentation stimulation protein
PF00312	33	16	249	231	213	5	8	9	2.34032e-12	1.61131e-08	1.03621e-11	Ribosomal protein S15
PF00208	85	76	116	194	108	24	27	29	2.37889e-12	1.63786e-08	1.05261e-11	Glutamate/Leucine/Phenylalanine/Valine dehydrogenase
PF03459	1	4	2	8	3	2	6	5	2.43196e-12	1.67441e-08	1.07334e-11	TOBE domain
PF05299	5	9	2	9	6	6	6	4	2.43196e-12	1.67441e-08	1.07334e-11	M61 glycyl aminopeptidase
PF07703	0	7	2	3	4	5	6	6	2.43196e-12	1.67441e-08	1.07334e-11	Alpha-2-macroglobulin family N-terminal region
PF11324	0	0	2	3	8	2	6	2	2.43196e-12	1.67441e-08	1.07334e-11	Protein of unknown function (DUF3126)
PF04954	0	2	8	2	5	7	2	3	2.44871e-12	1.68593e-08	1.07934e-11	Siderophore-interacting protein
PF06067	0	3	5	2	4	7	3	3	2.44871e-12	1.68593e-08	1.07934e-11	Domain of unknown function (DUF932)
PF00565	1	8	98	76	120	5	6	2	2.45154e-12	1.68788e-08	1.0799e-11	Staphylococcal nuclease homologue
PF02368	0	23	9	17	11	0	0	2	2.48293e-12	1.7095e-08	1.09303e-11	Bacterial Ig-like domain (group 2)
PF03061	103	88	331	353	299	70	55	44	2.48803e-12	1.71301e-08	1.09458e-11	Thioesterase superfamily
PF10391	1	0	3	3	1	0	5	1	2.73172e-12	1.88079e-08	1.20102e-11	Fingers domain of DNA polymerase lambda
PF05164	3	8	122	73	130	1	5	2	2.83545e-12	1.95221e-08	1.24583e-11	Cell division protein ZapA
PF01943	78	21	54	70	69	14	8	8	3.06376e-12	2.1094e-08	1.34528e-11	Polysaccharide biosynthesis protein
PF04353	0	0	3	2	0	4	4	1	3.29598e-12	2.26928e-08	1.44173e-11	Regulator of RNA polymerase sigma(70) subunit, Rsd/AlgQ
PF06243	0	5	3	6	0	2	4	0	3.29598e-12	2.26928e-08	1.44173e-11	Phenylacetic acid degradation B
PF07581	2	3	0	0	0	0	4	3	3.29598e-12	2.26928e-08	1.44173e-11	The GLUG motif
PF11011	0	1	0	0	0	2	4	0	3.29598e-12	2.26928e-08	1.44173e-11	Protein of unknown function (DUF2849)
PF11920	0	0	4	1	0	0	4	1	3.29598e-12	2.26928e-08	1.44173e-11	Protein of unknown function (DUF3438)
PF11994	1	1	1	0	0	0	4	0	3.29598e-12	2.26928e-08	1.44173e-11	Protein of unknown function (DUF3489)
PF02629	243	53	398	391	409	21	16	22	3.31639e-12	2.28333e-08	1.44973e-11	CoA binding domain
PF09982	1	1	8	4	13	1	7	4	3.34817e-12	2.30521e-08	1.4627e-11	Uncharacterized protein conserved in bacteria (DUF2219)
PF08245	249	160	738	873	948	76	55	75	3.38173e-12	2.32832e-08	1.47642e-11	Mur ligase middle domain
PF04315	0	0	3	1	0	5	2	1	3.46142e-12	2.38319e-08	1.50075e-11	Protein of unknown function, DUF462
PF09313	1	1	0	1	0	5	0	0	3.46142e-12	2.38319e-08	1.50075e-11	Domain of unknown function (DUF1971)
PF09557	0	3	0	1	0	5	0	2	3.46142e-12	2.38319e-08	1.50075e-11	Domain of unknown function (DUF2382)
PF09615	0	0	3	0	0	5	0	4	3.46142e-12	2.38319e-08	1.50075e-11	CRISPR-associated protein (Cas_Csy3)
PF10982	0	0	3	7	0	5	3	0	3.46142e-12	2.38319e-08	1.50075e-11	Protein of unknown function (DUF2789)
PF11013	1	10	1	2	0	5	0	1	3.46142e-12	2.38319e-08	1.50075e-11	Protein of unknown function (DUF2851)
PF11227	0	0	6	0	0	5	0	1	3.46142e-12	2.38319e-08	1.50075e-11	Protein of unknown function (DUF3025)
PF11739	0	1	2	1	0	5	1	1	3.46142e-12	2.38319e-08	1.50075e-11	Dicarboxylate transport
PF12019	0	1	8	8	0	5	1	2	3.46142e-12	2.38319e-08	1.50075e-11	Type II transport protein GspH
PF12065	0	0	7	5	0	5	0	0	3.46142e-12	2.38319e-08	1.50075e-11	Protein of unknown function (DUF3545)
PF12305	19	0	4	1	0	5	0	0	3.46142e-12	2.38319e-08	1.50075e-11	Protein of unknown function (DUF3630)
PF05201	78	15	66	68	58	7	1	7	3.48169e-12	2.39714e-08	1.50859e-11	Glutamyl-tRNAGlu reductase, N-terminal domain
PF00078	131	51	244	190	252	55	22	48	3.53389e-12	2.43308e-08	1.53024e-11	Reverse transcriptase (RNA-dependent DNA polymerase)
PF01281	14	18	142	179	159	10	7	1	3.56104e-12	2.45178e-08	1.54103e-11	Ribosomal protein L9, N-terminal domain
PF06170	0	3	1	1	4	3	5	4	3.59102e-12	2.47242e-08	1.55205e-11	Protein of unknown function (DUF983)
PF06793	0	1	7	1	14	2	5	2	3.59102e-12	2.47242e-08	1.55205e-11	Uncharacterised protein family (UPF0262)
PF03726	4	6	128	78	120	7	2	2	3.61712e-12	2.49039e-08	1.56235e-11	Polyribonucleotide nucleotidyltransferase, RNA binding domain
PF00036	1	17	51	73	107	13	3	7	3.68448e-12	2.53676e-08	1.58945e-11	EF hand
PF10604	1	23	36	46	30	13	9	4	3.68448e-12	2.53676e-08	1.58945e-11	Polyketide cyclase / dehydrase and lipid transport
PF10095	0	1	21	7	9	0	7	9	3.77961e-12	2.60226e-08	1.62947e-11	Uncharacterized protein conserved in bacteria (DUF2333)
PF04120	0	13	0	1	1	0	0	0	3.81732e-12	2.62822e-08	1.6447e-11	Low affinity iron permease
PF04717	5	20	6	16	17	3	5	6	3.84107e-12	2.64457e-08	1.65389e-11	Phage-related baseplate assembly protein
PF03951	78	20	321	283	300	5	13	14	3.8509e-12	2.65135e-08	1.65709e-11	Glutamine synthetase, beta-Grasp domain
PF01053	265	124	884	793	914	92	79	56	3.85663e-12	2.65529e-08	1.65852e-11	Cys/Met metabolism PLP-dependent enzyme
PF01655	31	2	6	8	8	0	0	0	3.92757e-12	2.70413e-08	1.68692e-11	Ribosomal protein L32
PF03524	31	1	6	12	8	8	7	6	3.92757e-12	2.70413e-08	1.68692e-11	Conjugal transfer protein
PF07043	0	8	3	1	1	6	4	2	4.06726e-12	2.80031e-08	1.74365e-11	Protein of unknown function (DUF1328)
PF09864	0	1	8	1	1	6	0	0	4.06726e-12	2.80031e-08	1.74365e-11	Membrane-bound lysozyme-inhibitor of c-type lysozyme
PF11015	0	0	1	1	1	6	4	1	4.06726e-12	2.80031e-08	1.74365e-11	Protein of unknown function (DUF2853)
PF07714	0	22	76	76	112	0	9	0	4.1712e-12	2.87187e-08	1.7871e-11	Protein tyrosine kinase
PF07055	0	0	3	4	5	2	0	7	4.27935e-12	2.94633e-08	1.83116e-11	Enoyl reductase FAD binding domain
PF12241	0	0	3	5	13	4	0	7	4.27935e-12	2.94633e-08	1.83116e-11	Trans-2-enoyl-CoA reductase catalytic region
PF06199	0	4	1	0	1	2	4	0	4.2861e-12	2.95098e-08	1.83177e-11	Phage major tail protein 2
PF10686	2	0	0	0	1	4	4	0	4.2861e-12	2.95098e-08	1.83177e-11	Protein of unknown function (DUF2493)
PF05198	24	22	212	177	184	8	7	4	4.38951e-12	3.02218e-08	1.8748e-11	Translation initiation factor IF-3, N-terminal domain
PF05360	1	0	5	0	7	5	0	0	4.49894e-12	3.09752e-08	1.91441e-11	yiaA/B two helix domain
PF05713	0	0	1	0	1	5	2	1	4.49894e-12	3.09752e-08	1.91441e-11	Bacterial mobilisation protein (MobC)
PF06693	1	0	3	0	7	5	0	0	4.49894e-12	3.09752e-08	1.91441e-11	Protein of unknown function (DUF1190)
PF06764	0	6	5	0	3	5	1	3	4.49894e-12	3.09752e-08	1.91441e-11	Protein of unknown function (DUF1223)
PF08476	1	0	0	0	2	5	0	0	4.49894e-12	3.09752e-08	1.91441e-11	Viral D10 N-terminal
PF11964	1	0	1	0	4	5	0	1	4.49894e-12	3.09752e-08	1.91441e-11	SpoIIAA-like
PF09286	25	1	2	3	3	0	1	0	4.58802e-12	3.15885e-08	1.95111e-11	Pro-kumamolisin, activation domain
PF01330	0	12	22	29	24	4	3	10	4.7005e-12	3.2363e-08	1.99525e-11	RuvA N terminal domain
PF03315	0	9	16	32	19	4	6	10	4.7005e-12	3.2363e-08	1.99525e-11	Serine dehydratase beta chain
PF07044	0	3	32	30	34	2	7	10	4.7005e-12	3.2363e-08	1.99525e-11	Protein of unknown function (DUF1329)
PF11368	28	1	4	5	5	1	0	0	4.90431e-12	3.37661e-08	2.08048e-11	Protein of unknown function (DUF3169)
PF08328	0	7	62	110	46	6	3	7	4.99035e-12	3.43586e-08	2.11568e-11	Adenylosuccinate lyase C-terminal
PF00206	410	161	946	960	1111	51	62	66	5.00536e-12	3.44619e-08	2.12073e-11	Lyase
PF06676	0	5	106	68	97	4	6	1	5.0664e-12	3.48822e-08	2.14528e-11	Protein of unknown function (DUF1178)
PF02580	3	15	55	126	73	13	6	3	5.07421e-12	3.4936e-08	2.14726e-11	D-Tyr-tRNA(Tyr) deacylase
PF04390	0	1	7	1	2	6	0	0	5.32587e-12	3.66686e-08	2.24823e-11	Lipopolysaccharide-assembly
PF07609	1	9	2	1	5	6	2	2	5.32587e-12	3.66686e-08	2.24823e-11	Protein of unknown function (DUF1572)
PF08888	0	1	4	1	2	6	2	1	5.32587e-12	3.66686e-08	2.24823e-11	HopJ type III effector protein
PF11872	1	0	14	1	2	6	0	0	5.32587e-12	3.66686e-08	2.24823e-11	Protein of unknown function (DUF3392)
PF01370	696	543	1698	1971	2187	145	131	152	5.35885e-12	3.68957e-08	2.26077e-11	NAD dependent epimerase/dehydratase family
PF03481	66	5	80	43	66	5	8	5	5.55896e-12	3.82735e-08	2.34375e-11	Putative GTP-binding controlling metal-binding
PF04465	11	15	5	2	4	3	0	2	5.66658e-12	3.90144e-08	2.38766e-11	Protein of unknown function (DUF499)
PF06175	9	6	25	22	25	16	2	1	5.9769e-12	4.1151e-08	2.51688e-11	tRNA-(MS[2]IO[6]A)-hydroxylase (MiaE)
PF02357	24	27	185	202	220	9	9	15	6.04411e-12	4.16137e-08	2.54362e-11	Transcription termination factor nusG
PF00579	301	88	640	722	705	46	34	28	6.17221e-12	4.24957e-08	2.59595e-11	tRNA synthetases class I (W and Y)
PF01712	0	11	64	109	60	7	8	4	6.22586e-12	4.2865e-08	2.61691e-11	Deoxynucleoside kinase
PF06940	0	4	2	4	3	7	1	0	6.33401e-12	4.36097e-08	2.66075e-11	Domain of unknown function (DUF1287)
PF02057	0	8	69	60	110	0	4	0	6.46169e-12	4.44887e-08	2.71107e-11	Glycosyl hydrolase family 59
PF05769	0	6	59	68	110	5	0	0	6.46169e-12	4.44887e-08	2.71107e-11	Protein of unknown function (DUF837)
PF01306	33	0	10	11	9	0	0	0	6.5958e-12	4.54121e-08	2.76566e-11	LacY proton/sugar symporter
PF02112	23	5	1	4	3	0	1	3	6.63215e-12	4.56624e-08	2.77921e-11	cAMP phosphodiesterases class-II
PF05742	1	7	20	12	19	9	7	11	6.7089e-12	4.61908e-08	2.80966e-11	NRDE protein
PF01103	92	54	185	228	199	55	23	35	6.79927e-12	4.6813e-08	2.84577e-11	Surface antigen
PF03721	85	85	321	433	383	41	32	42	7.07618e-12	4.87195e-08	2.95987e-11	UDP-glucose/GDP-mannose dehydrogenase family, NAD binding domain
PF09991	32	1	11	8	32	0	3	0	7.27025e-12	5.00557e-08	3.0392e-11	Predicted membrane protein (DUF2232)
PF08541	113	40	135	188	108	24	9	18	7.36753e-12	5.07255e-08	3.078e-11	3-Oxoacyl-[acyl-carrier-protein (ACP)] synthase III C terminal
PF10418	29	16	5	17	18	0	0	1	7.76279e-12	5.34468e-08	3.24116e-11	Iron-sulfur cluster binding domain of dihydroorotate dehydrogenase B
PF03606	0	2	11	12	16	8	9	2	7.8348e-12	5.39426e-08	3.26134e-11	C4-dicarboxylate anaerobic carrier
PF04379	0	13	38	58	32	5	9	2	7.8348e-12	5.39426e-08	3.26134e-11	Protein of unknown function (DUF525)
PF04408	0	15	23	32	17	4	9	5	7.8348e-12	5.39426e-08	3.26134e-11	Helicase associated domain (HA2)
PF07940	0	19	65	49	67	6	9	4	7.8348e-12	5.39426e-08	3.26134e-11	Heparinase II/III-like protein
PF12418	0	3	25	13	27	9	9	3	7.8348e-12	5.39426e-08	3.26134e-11	Acyl-CoA dehydrogenase N terminal
PF11026	0	6	104	54	95	9	2	3	8.01645e-12	5.51932e-08	3.33494e-11	Protein of unknown function (DUF2721)
PF04186	0	3	97	76	109	7	1	4	8.0429e-12	5.53754e-08	3.34191e-11	FxsA cytoplasmic membrane protein
PF06844	0	3	90	86	109	6	8	4	8.0429e-12	5.53754e-08	3.34191e-11	Protein of unknown function (DUF1244)
PF07887	21	1	0	8	3	0	0	0	8.2146e-12	5.65575e-08	3.41119e-11	Calmodulin binding protein-like
PF03595	21	18	15	5	9	0	2	7	8.51838e-12	5.86491e-08	3.53521e-11	Voltage-dependent anion channel
PF06525	20	1	0	1	0	0	2	0	8.55309e-12	5.8888e-08	3.54533e-11	Sulfocyanin (SoxE)
PF08268	20	0	7	5	0	0	0	0	8.55309e-12	5.8888e-08	3.54533e-11	F-box associated domain
PF00875	21	6	157	196	206	13	4	13	8.67684e-12	5.97401e-08	3.59447e-11	DNA photolyase
PF03054	83	51	400	425	362	33	17	28	8.83823e-12	6.08512e-08	3.65912e-11	tRNA methyl transferase
PF01183	0	9	1	13	13	4	5	1	8.93734e-12	6.15336e-08	3.69793e-11	Glycosyl hydrolases family 25
PF00403	67	21	168	184	193	43	20	28	9.10646e-12	6.2698e-08	3.76565e-11	Heavy-metal-associated domain
PF02581	106	22	155	97	165	22	5	17	9.19885e-12	6.33341e-08	3.80157e-11	Thiamine monophosphate synthase/TENI
PF06912	0	4	6	10	4	8	2	3	9.44561e-12	6.5033e-08	3.89886e-11	Protein of unknown function (DUF1275)
PF10099	0	6	4	6	4	8	6	2	9.44561e-12	6.5033e-08	3.89886e-11	Anti-sigma-K factor rskA
PF12345	1	5	9	10	19	11	4	1	9.54915e-12	6.57459e-08	3.93924e-11	Protein of unknown function (DUF3641)
PF00766	150	21	212	203	187	4	16	13	9.65385e-12	6.64668e-08	3.97792e-11	Electron transfer flavoprotein FAD-binding domain
PF00297	112	16	288	278	246	17	11	2	9.65448e-12	6.64711e-08	3.97792e-11	Ribosomal protein L3
PF03483	32	20	238	232	241	10	13	21	9.8655e-12	6.7924e-08	4.06227e-11	B3/4 domain
PF00153	5	2	71	133	57	0	0	0	9.87099e-12	6.79617e-08	4.06227e-11	Mitochondrial carrier protein
PF03073	0	16	92	67	108	11	3	5	1.00114e-11	6.89287e-08	4.11269e-11	TspO/MBR family
PF03959	0	1	84	60	108	0	0	0	1.00114e-11	6.89287e-08	4.11269e-11	Serine hydrolase (FSH1)
PF11874	0	1	91	59	108	2	5	2	1.00114e-11	6.89287e-08	4.11269e-11	Domain of unknown function (DUF3394)
PF02825	1	1	0	1	4	0	4	0	1.02889e-11	7.08392e-08	4.22165e-11	WWE domain
PF06073	0	6	0	1	4	5	4	0	1.02889e-11	7.08392e-08	4.22165e-11	Bacterial protein of unknown function (DUF934)
PF00067	115	91	367	495	532	32	47	12	1.07084e-11	7.37273e-08	4.39115e-11	Cytochrome P450
PF00254	57	56	237	276	262	39	21	43	1.07397e-11	7.39426e-08	4.40135e-11	FKBP-type peptidyl-prolyl cis-trans isomerase
PF04337	0	12	0	2	1	5	0	2	1.07815e-11	7.42306e-08	4.40799e-11	Protein of unknown function, DUF480
PF06993	0	5	0	6	4	5	2	0	1.07815e-11	7.42306e-08	4.40799e-11	Protein of unknown function (DUF1304)
PF09459	0	4	0	2	4	5	0	1	1.07815e-11	7.42306e-08	4.40799e-11	Ethylbenzene dehydrogenase
PF12290	0	0	0	3	1	5	0	1	1.07815e-11	7.42306e-08	4.40799e-11	Protein of unknown function (DUF3802)
PF07477	2	12	2	0	1	1	1	1	1.09091e-11	7.5109e-08	4.45751e-11	Glycosyl hydrolase family 67 C-terminus
PF00883	67	35	327	328	374	43	25	29	1.09314e-11	7.52628e-08	4.46398e-11	Cytosol aminopeptidase family, catalytic domain
PF01642	109	101	170	331	197	46	40	33	1.13406e-11	7.80803e-08	4.62835e-11	Methylmalonyl-CoA mutase
PF00709	184	46	438	483	387	23	18	14	1.13562e-11	7.81871e-08	4.63194e-11	Adenylosuccinate synthetase
PF08757	1	10	27	85	17	4	2	2	1.14187e-11	7.8618e-08	4.65471e-11	CotH protein
PF06803	30	7	6	11	14	0	2	6	1.14566e-11	7.88789e-08	4.66739e-11	Protein of unknown function (DUF1232)
PF00905	258	197	921	865	907	93	65	93	1.16811e-11	8.0424e-08	4.756e-11	Penicillin binding protein transpeptidase domain
PF00701	104	62	431	390	496	27	23	12	1.19596e-11	8.2342e-08	4.86655e-11	Dihydrodipicolinate synthetase family
PF00285	278	69	424	452	445	31	20	39	1.21642e-11	8.37503e-08	4.94685e-11	Citrate synthase
PF00246	92	67	148	200	103	34	31	17	1.27838e-11	8.80168e-08	5.1958e-11	Zinc carboxypeptidase
PF01344	24	22	9	28	23	1	8	0	1.284e-11	8.84037e-08	5.21556e-11	Kelch motif
PF08892	1	2	1	7	2	6	2	3	1.3084e-11	9.00831e-08	5.3115e-11	YqcI/YcgG family
PF09334	229	99	665	772	735	47	36	46	1.34443e-11	9.25639e-08	5.45456e-11	tRNA synthetases class I (M)
PF00245	0	10	74	43	37	11	4	4	1.39517e-11	9.60571e-08	5.61906e-11	Alkaline phosphatase
PF00267	0	3	20	54	22	11	1	0	1.39517e-11	9.60571e-08	5.61906e-11	Gram-negative porin
PF00576	0	8	84	73	77	11	7	0	1.39517e-11	9.60571e-08	5.61906e-11	HIUase/Transthyretin family
PF01219	0	4	17	10	40	11	5	4	1.39517e-11	9.60571e-08	5.61906e-11	Prokaryotic diacylglycerol kinase
PF02674	0	3	65	50	86	11	7	9	1.39517e-11	9.60571e-08	5.61906e-11	Colicin V production protein
PF04134	0	5	73	48	60	11	8	2	1.39517e-11	9.60571e-08	5.61906e-11	Protein of unknown function, DUF393
PF04445	0	0	31	13	17	11	2	2	1.39517e-11	9.60571e-08	5.61906e-11	Putative SAM-dependent methyltransferase
PF05170	0	11	28	22	20	11	5	3	1.39517e-11	9.60571e-08	5.61906e-11	AsmA family
PF06452	0	23	22	57	16	11	3	3	1.39517e-11	9.60571e-08	5.61906e-11	Domain of unknown function (DUF1083)
PF08032	0	7	96	51	103	11	0	6	1.39517e-11	9.60571e-08	5.61906e-11	RNA 2'-O ribose methyltransferase substrate binding
PF08411	0	5	59	44	60	11	5	3	1.39517e-11	9.60571e-08	5.61906e-11	Exonuclease C-terminal
PF10108	0	13	10	26	19	11	3	8	1.39517e-11	9.60571e-08	5.61906e-11	Predicted 3'-5' exonuclease related to the exonuclease domain of PolB
PF05833	51	1	37	27	52	0	0	6	1.39558e-11	9.60858e-08	5.61906e-11	Fibronectin-binding protein A N-terminus (FbpA)
PF03772	39	14	32	20	21	15	9	8	1.4278e-11	9.83038e-08	5.7454e-11	Competence protein
PF01968	107	35	95	141	119	10	19	3	1.50241e-11	1.03441e-07	6.04213e-11	Hydantoinase/oxoprolinase
PF00009	642	279	1502	1654	1564	98	109	113	1.50527e-11	1.03638e-07	6.05008e-11	Elongation factor Tu GTP binding domain
PF06007	1	0	46	16	40	1	10	4	1.54282e-11	1.06223e-07	6.19737e-11	Phosphonate metabolism protein PhnJ
PF04610	31	8	7	13	8	9	8	6	1.57134e-11	1.08186e-07	6.30825e-11	TrbL/VirB6 plasmid conjugal transfer protein
PF00639	70	42	115	214	97	24	13	26	1.69882e-11	1.16964e-07	6.81607e-11	PPIC-type PPIASE domain
PF08334	31	15	58	78	33	19	3	1	1.72153e-11	1.18528e-07	6.90318e-11	Type II secretion system (T2SS), protein G
PF06559	74	2	52	79	57	5	6	2	1.73409e-11	1.19392e-07	6.94949e-11	2'-deoxycytidine 5'-triphosphate deaminase (DCD)
PF02410	25	20	209	179	191	5	8	5	1.76173e-11	1.21295e-07	7.05615e-11	Oligomerisation domain
PF00467	113	20	309	249	307	8	11	10	1.76411e-11	1.21459e-07	7.06157e-11	KOW motif
PF01872	76	118	220	254	260	21	16	14	1.87114e-11	1.28828e-07	7.48566e-11	RibD C-terminal domain
PF00856	0	7	90	104	85	1	1	5	1.88275e-11	1.29627e-07	7.52336e-11	SET domain
PF08547	0	0	72	104	88	7	0	2	1.88275e-11	1.29627e-07	7.52336e-11	Complex I intermediate-associated protein 30 (CIA30)
PF00499	26	31	193	189	222	8	11	5	1.91775e-11	1.32037e-07	7.65876e-11	NADH-ubiquinone/plastoquinone oxidoreductase chain 6
PF02201	0	16	3	5	4	0	0	0	1.92218e-11	1.32342e-07	7.66758e-11	SWIB/MDM2 domain
PF06742	0	16	3	4	4	1	2	0	1.92218e-11	1.32342e-07	7.66758e-11	Protein of unknown function (DUF1214)
PF03668	40	18	25	16	23	10	11	9	1.93062e-11	1.32923e-07	7.69678e-11	P-loop ATPase protein family
PF01842	250	92	706	595	677	62	62	78	1.94648e-11	1.34015e-07	7.75551e-11	ACT domain
PF10503	0	27	45	58	23	7	2	3	1.94811e-11	1.34127e-07	7.75751e-11	Esterase PHB depolymerase
PF02245	41	24	28	17	19	3	1	1	1.98056e-11	1.36361e-07	7.88216e-11	Methylpurine-DNA glycosylase (MPG)
PF09674	0	11	8	15	8	4	2	9	1.99073e-11	1.37062e-07	7.91805e-11	Protein of unknown function (DUF2400)
PF04280	0	6	100	54	67	6	6	0	2.00802e-11	1.38252e-07	7.98224e-11	Tim44-like domain
PF01195	36	15	225	248	260	15	7	12	2.04011e-11	1.40461e-07	8.1051e-11	Peptidyl-tRNA hydrolase
PF11731	22	1	1	10	3	1	0	2	2.05549e-11	1.41521e-07	8.16152e-11	Pathogenicity locus
PF07973	170	40	427	419	414	14	17	19	2.11118e-11	1.45355e-07	8.37781e-11	Threonyl and Alanyl tRNA synthetase second additional domain
PF01750	0	7	4	4	1	1	0	5	2.18916e-11	1.50723e-07	8.67223e-11	Hydrogenase maturation protease
PF09962	2	5	2	2	1	3	2	5	2.18916e-11	1.50723e-07	8.67223e-11	Uncharacterized conserved protein (DUF2196)
PF12008	7	5	1	1	1	2	2	5	2.18916e-11	1.50723e-07	8.67223e-11	Type I restriction and modification enzyme - subunit R C terminal
PF05670	40	7	15	20	21	0	0	5	2.25651e-11	1.55361e-07	8.93391e-11	Domain of unknown function (DUF814)
PF02747	28	0	5	20	6	0	0	0	2.29155e-11	1.57773e-07	9.06741e-11	Proliferating cell nuclear antigen, C-terminal domain
PF04607	30	40	192	234	212	11	7	19	2.40683e-11	1.65711e-07	9.51812e-11	Region found in RelA / SpoT proteins
PF04226	0	13	1	1	2	0	2	0	2.42398e-11	1.66891e-07	9.57506e-11	Transglycosylase associated protein
PF03262	1	1	1	2	0	0	0	4	2.43236e-11	1.67468e-07	9.57506e-11	Coronavirus 6B/7B protein
PF04351	0	4	10	5	0	0	0	4	2.43236e-11	1.67468e-07	9.57506e-11	Pilus assembly protein, PilP
PF06147	0	1	1	1	0	0	0	4	2.43236e-11	1.67468e-07	9.57506e-11	Protein of unknown function (DUF968)
PF06718	1	0	0	0	0	0	0	4	2.43236e-11	1.67468e-07	9.57506e-11	Protein of unknown function (DUF1203)
PF09626	0	1	2	0	0	0	1	4	2.43236e-11	1.67468e-07	9.57506e-11	Dihaem cytochrome c
PF10767	0	0	1	1	0	0	0	4	2.43236e-11	1.67468e-07	9.57506e-11	Protein of unknown function (DUF2593)
PF11299	2	1	3	1	0	1	0	4	2.43236e-11	1.67468e-07	9.57506e-11	Protein of unknown function (DUF3100)
PF00831	10	8	147	131	138	5	4	3	2.44483e-11	1.68327e-07	9.61867e-11	Ribosomal L29 protein
PF09538	0	4	11	16	7	0	8	2	2.49041e-11	1.71465e-07	9.79241e-11	Protein of unknown function (FYDLN_acid)
PF00332	0	0	99	79	84	1	1	0	2.52647e-11	1.73947e-07	9.9285e-11	Glycosyl hydrolases family 17
PF03479	27	9	13	5	20	1	0	1	2.59939e-11	1.78968e-07	1.02092e-10	Domain of unknown function (DUF296)
PF02768	64	4	166	168	206	11	5	12	2.6192e-11	1.80332e-07	1.02812e-10	DNA polymerase III beta subunit, C-terminal domain
PF04545	90	82	404	393	445	30	19	26	2.72872e-11	1.87872e-07	1.0705e-10	Sigma-70, region 4
PF06566	19	0	0	0	0	0	0	0	2.81295e-11	1.93672e-07	1.10291e-10	Chondroitin sulphate attachment domain
PF00975	14	30	22	37	22	5	0	5	2.81626e-11	1.93899e-07	1.10346e-10	Thioesterase domain
PF00081	68	19	48	48	54	5	5	8	2.81754e-11	1.93988e-07	1.10346e-10	Iron/manganese superoxide dismutases, alpha-hairpin domain
PF07602	0	10	65	102	31	4	7	8	2.93195e-11	2.01865e-07	1.14761e-10	Protein of unknown function (DUF1565)
PF11329	0	14	3	4	2	2	4	0	2.98016e-11	2.05184e-07	1.16582e-10	Protein of unknown function (DUF3131)
PF07209	0	3	9	4	6	2	2	7	3.01282e-11	2.07432e-07	1.17685e-10	Protein of unknown function (DUF1415)
PF01062	1	3	14	20	19	12	7	3	3.01348e-11	2.07478e-07	1.17685e-10	Bestrophin, RFP-TM, chloride channel
PF01322	1	3	35	17	36	12	3	3	3.01348e-11	2.07478e-07	1.17685e-10	Cytochrome C'
PF03571	0	20	12	8	14	8	6	2	3.09378e-11	2.13007e-07	1.20693e-10	Peptidase family M49
PF01244	47	48	285	242	221	20	23	9	3.09402e-11	2.13023e-07	1.20693e-10	Membrane dipeptidase (Peptidase family M19)
PF07308	0	0	8	0	1	3	2	4	3.0979e-11	2.1329e-07	1.20708e-10	Protein of unknown function (DUF1456)
PF12088	0	4	0	0	1	0	3	4	3.0979e-11	2.1329e-07	1.20708e-10	Protein of unknown function (DUF3565)
PF01944	29	5	6	14	15	4	1	1	3.33276e-11	2.2946e-07	1.29785e-10	Integral membrane protein DUF95
PF01084	20	9	143	193	180	12	7	3	3.44115e-11	2.36923e-07	1.33931e-10	Ribosomal protein S18
PF01687	21	19	162	186	199	7	6	11	3.4606e-11	2.38262e-07	1.34612e-10	Riboflavin kinase
PF02833	0	1	6	7	5	1	7	2	3.53856e-11	2.4363e-07	1.37566e-10	DHHA2 domain
PF08861	19	1	1	0	3	0	0	0	3.5772e-11	2.46291e-07	1.38833e-10	Domain of unknown function DUF1828
PF11447	19	0	0	0	3	0	0	0	3.5772e-11	2.46291e-07	1.38833e-10	Protein of unknown function (DUF3201)
PF12398	19	2	1	0	1	0	0	0	3.5772e-11	2.46291e-07	1.38833e-10	Receptor serine/threonine kinase
PF00156	453	174	1036	1125	1151	74	68	91	3.61175e-11	2.48669e-07	1.40095e-10	Phosphoribosyl transferase domain
PF00722	0	17	50	101	42	7	0	3	3.65903e-11	2.51924e-07	1.41849e-10	Glycosyl hydrolases family 16
PF07541	29	0	9	12	7	0	0	0	3.67694e-11	2.53157e-07	1.42463e-10	Eukaryotic translation initiation factor 2 alpha subunit
PF03663	40	8	21	41	17	0	2	1	3.69539e-11	2.54428e-07	1.43098e-10	Glycosyl hydrolase family 76
PF04800	0	9	93	65	102	3	6	2	3.72704e-11	2.56606e-07	1.44161e-10	ETC complex I subunit conserved region
PF11249	0	1	94	58	102	0	3	3	3.72704e-11	2.56606e-07	1.44161e-10	Protein of unknown function (DUF3047)
PF00764	230	52	380	312	412	26	24	39	3.80781e-11	2.62167e-07	1.47202e-10	Arginosuccinate synthase
PF03461	38	17	41	50	37	17	17	13	3.83703e-11	2.6418e-07	1.48249e-10	TRCF domain
PF00961	4	17	6	7	5	0	0	2	3.95302e-11	2.72165e-07	1.52645e-10	LAGLIDADG endonuclease
PF02631	0	6	97	81	97	3	4	1	4.00005e-11	2.75403e-07	1.54374e-10	RecX family
PF08309	0	16	5	21	4	2	5	5	4.09087e-11	2.81656e-07	1.57791e-10	LVIVD repeat
PF00694	260	64	463	424	496	40	24	27	4.1535e-11	2.85969e-07	1.60117e-10	Aconitase C-terminal domain
PF02472	83	50	401	365	304	37	35	25	4.19844e-11	2.89063e-07	1.61759e-10	Biopolymer transport protein ExbD/TolR
PF04468	23	8	2	7	7	4	3	5	4.32305e-11	2.97642e-07	1.66466e-10	PSP1 C-terminal conserved region
PF03023	94	33	347	277	398	8	16	7	4.36343e-11	3.00422e-07	1.67927e-10	MviN-like protein
PF04966	0	2	33	10	69	2	2	1	4.37033e-11	3.00897e-07	1.68099e-10	Carbohydrate-selective porin, OprB family
PF10878	37	1	36	14	31	1	0	0	4.74379e-11	3.2661e-07	1.82362e-10	Protein of unknown function (DUF2672)
PF04029	29	12	26	7	34	0	5	5	4.92575e-11	3.39138e-07	1.89251e-10	2-phosphosulpholactate phosphatase
PF08712	0	9	96	83	99	7	8	3	5.03352e-11	3.46558e-07	1.93284e-10	Scaffold protein Nfu/NifU N terminal
PF02261	43	7	23	20	21	6	3	5	5.04253e-11	3.47178e-07	1.93522e-10	Aspartate decarboxylase
PF01182	18	39	36	64	38	18	5	10	5.12038e-11	3.52538e-07	1.964e-10	Glucosamine-6-phosphate isomerases/6-phosphogluconolactonase
PF00881	135	62	231	304	215	57	28	42	5.17426e-11	3.56248e-07	1.98356e-10	Nitroreductase family
PF01814	18	30	21	25	24	7	3	9	5.25539e-11	3.61833e-07	2.01354e-10	Hemerythrin HHE cation binding domain
PF00633	0	20	35	37	40	2	6	9	5.39869e-11	3.717e-07	2.06271e-10	Helix-hairpin-helix motif
PF03848	0	15	8	12	11	9	4	9	5.39869e-11	3.717e-07	2.06271e-10	Tellurite resistance protein TehB
PF04348	0	5	43	31	45	8	7	9	5.39869e-11	3.717e-07	2.06271e-10	LppC putative lipoprotein
PF05861	0	1	58	17	41	2	8	9	5.39869e-11	3.717e-07	2.06271e-10	Bacterial phosphonate metabolism protein (PhnI)
PF05896	0	5	61	75	50	8	2	9	5.39869e-11	3.717e-07	2.06271e-10	Na(+)-translocating NADH-quinone reductase subunit A (NQRA)
PF01931	31	0	12	9	9	1	1	0	5.64639e-11	3.88754e-07	2.15615e-10	Protein of unknown function DUF84
PF02874	148	55	501	504	438	21	28	18	5.99695e-11	4.1289e-07	2.28875e-10	ATP synthase alpha/beta family, beta-barrel domain
PF09828	8	11	0	0	0	1	0	1	6.17092e-11	4.24868e-07	2.35384e-10	Chromate resistance exported protein
PF02777	69	27	48	55	57	14	7	7	6.18514e-11	4.25847e-07	2.35796e-10	Iron/manganese superoxide dismutases, C-terminal domain
PF02465	18	2	1	6	3	1	0	5	6.52043e-11	4.48932e-07	2.48303e-10	Flagellar hook-associated protein 2 N-terminus
PF02943	0	1	1	2	2	0	0	5	6.52043e-11	4.48932e-07	2.48303e-10	Ferredoxin thioredoxin reductase catalytic beta chain
PF09173	32	0	9	21	10	0	0	0	6.60031e-11	4.54431e-07	2.51206e-10	Initiation factor eIF2 gamma, C terminal
PF01409	143	37	384	414	345	28	25	28	6.77872e-11	4.66715e-07	2.57853e-10	tRNA synthetases class II core domain (F)
PF02934	148	34	381	396	349	10	16	18	6.85129e-11	4.71712e-07	2.6047e-10	GatB/GatE catalytic domain
PF04383	2	1	0	2	3	2	3	4	6.93834e-11	4.77705e-07	2.63343e-10	KilA-N domain
PF05675	0	1	0	3	6	1	3	4	6.93834e-11	4.77705e-07	2.63343e-10	Protein of unknown function (DUF817)
PF08357	0	1	0	7	1	0	1	4	6.93834e-11	4.77705e-07	2.63343e-10	SEFIR domain
PF11513	20	0	1	1	1	0	0	0	6.96172e-11	4.79314e-07	2.64085e-10	Thermoplasma acidophilum protein TA0956
PF00977	191	61	531	501	554	38	31	53	7.64926e-11	5.26652e-07	2.90006e-10	Histidine biosynthesis protein
PF06262	0	11	0	0	1	1	1	1	7.78365e-11	5.35905e-07	2.94939e-10	Possibl zinc metallo-peptidase
PF11146	27	12	6	10	6	1	0	0	8.40855e-11	5.78929e-07	3.18443e-10	Protein of unknown function (DUF2905)
PF05746	60	14	258	186	229	6	12	25	8.59846e-11	5.92004e-07	3.25456e-10	DALR anticodon binding domain
PF11913	20	0	3	1	3	1	0	0	8.85932e-11	6.09965e-07	3.35145e-10	Protein of unknown function (DUF3431)
PF11932	0	0	89	97	57	7	2	1	8.87979e-11	6.11373e-07	3.35735e-10	Protein of unknown function (DUF3450)
PF06792	0	14	2	4	3	0	2	0	9.11803e-11	6.27776e-07	3.44553e-10	Uncharacterised protein family (UPF0261)
PF02673	47	37	279	254	237	7	8	14	9.17398e-11	6.31628e-07	3.46477e-10	Bacitracin resistance protein BacA
PF07104	18	0	2	0	0	0	0	0	9.26309e-11	6.37764e-07	3.4946e-10	Protein of unknown function (DUF1366)
PF08394	18	0	2	1	0	0	0	0	9.26309e-11	6.37764e-07	3.4946e-10	Archaeal TRASH domain
PF00420	30	51	204	216	229	9	11	13	9.58051e-11	6.59618e-07	3.61237e-10	NADH-ubiquinone/plastoquinone oxidoreductase chain 4L
PF03446	107	67	444	407	491	30	13	19	9.75858e-11	6.71878e-07	3.67749e-10	NAD binding domain of 6-phosphogluconate dehydrogenase
PF01514	28	12	24	20	21	7	7	13	9.99141e-11	6.87908e-07	3.76318e-10	Secretory protein of YscJ/FliF family
PF06450	0	2	93	77	46	1	6	7	1.00328e-10	6.90758e-07	3.7767e-10	Bacterial Na+/H+ antiporter B (NhaB)
PF00344	136	51	474	444	404	20	15	22	1.05917e-10	7.2924e-07	3.98492e-10	SecY translocase
PF07786	0	25	28	61	19	7	3	4	1.0712e-10	7.37519e-07	4.02796e-10	Protein of unknown function (DUF1624)
PF05430	1	7	32	26	27	8	7	10	1.08452e-10	7.4669e-07	4.07229e-10	S-adenosyl-L-methionine-dependent methyltransferase
PF05523	1	0	22	42	25	10	1	10	1.08452e-10	7.4669e-07	4.07229e-10	WxcM-like, C-terminal
PF00623	137	22	307	305	285	11	18	17	1.08476e-10	7.46859e-07	4.07229e-10	RNA polymerase Rpb1, domain 2
PF00585	0	1	69	67	60	1	8	6	1.11666e-10	7.68822e-07	4.18293e-10	C-terminal regulatory domain of Threonine dehydratase
PF04214	0	7	60	24	40	8	8	2	1.11666e-10	7.68822e-07	4.18293e-10	Protein of unknown function, DUF
PF07298	0	19	16	13	30	3	8	5	1.11666e-10	7.68822e-07	4.18293e-10	NnrU protein
PF07831	0	5	12	8	13	1	8	2	1.11666e-10	7.68822e-07	4.18293e-10	Pyrimidine nucleoside phosphorylase C-terminal domain
PF07885	95	18	83	122	90	14	4	13	1.12176e-10	7.7233e-07	4.19973e-10	Ion channel
PF01928	0	13	25	43	24	10	2	1	1.1646e-10	8.01829e-07	4.3436e-10	CYTH domain
PF02412	0	2	16	50	14	10	3	1	1.1646e-10	8.01829e-07	4.3436e-10	Thrombospondin type 3 repeat
PF02652	0	11	14	14	13	10	5	5	1.1646e-10	8.01829e-07	4.3436e-10	L-lactate permease
PF03994	0	3	19	18	12	10	0	1	1.1646e-10	8.01829e-07	4.3436e-10	Domain of Unknown Function (DUF350)
PF04960	0	6	19	12	19	10	7	4	1.1646e-10	8.01829e-07	4.3436e-10	Glutaminase
PF06189	0	4	55	54	34	10	3	6	1.1646e-10	8.01829e-07	4.3436e-10	5'-nucleotidase
PF10977	0	1	21	10	10	10	3	2	1.1646e-10	8.01829e-07	4.3436e-10	Protein of unknown function (DUF2797)
PF00202	582	218	1019	1335	1171	131	96	128	1.25716e-10	8.65556e-07	4.68628e-10	Aminotransferase class-III
PF07993	1	19	13	17	8	4	7	2	1.28422e-10	8.84189e-07	4.78457e-10	Male sterility protein
PF03816	0	16	4	5	8	0	1	1	1.3121e-10	9.0338e-07	4.88314e-10	Cell envelope-related transcriptional attenuator domain
PF08531	0	16	4	5	5	1	1	0	1.3121e-10	9.0338e-07	4.88314e-10	Alpha-L-rhamnosidase N-terminal domain
PF02784	81	55	331	286	405	43	25	35	1.33707e-10	9.20576e-07	4.9734e-10	Pyridoxal-dependent decarboxylase, pyridoxal binding domain
PF02796	22	7	12	5	6	8	1	3	1.37094e-10	9.4389e-07	5.0966e-10	Helix-turn-helix domain of resolvase
PF02887	2	17	58	97	74	11	5	11	1.38949e-10	9.56663e-07	5.16278e-10	Pyruvate kinase, alpha/beta domain
PF00012	378	121	829	816	823	28	42	53	1.39277e-10	9.5892e-07	5.17217e-10	Hsp70 protein
PF02195	37	51	242	216	224	33	28	19	1.43777e-10	9.89905e-07	5.33642e-10	ParB-like nuclease domain
PF00237	51	10	227	193	223	13	7	8	1.48509e-10	1.02249e-06	5.50909e-10	Ribosomal protein L22p/L17e
PF00361	469	212	925	1038	1055	42	46	47	1.52999e-10	1.0534e-06	5.6726e-10	NADH-Ubiquinone/plastoquinone (complex I), various chains
PF12127	0	6	19	65	10	0	4	3	1.58015e-10	1.08793e-06	5.8554e-10	SigmaW regulon antibacterial
PF10712	9	22	11	14	12	1	9	3	1.59813e-10	1.10031e-06	5.91885e-10	NAD-specific glutamate dehydrogenase
PF05491	33	22	26	87	48	7	2	15	1.61313e-10	1.11064e-06	5.97118e-10	Holliday junction DNA helicase ruvB C-terminus
PF03544	83	27	108	113	72	15	6	11	1.62288e-10	1.11735e-06	6.00403e-10	Gram-negative bacterial TonB protein C-terminal
PF02830	0	11	0	1	2	0	3	0	1.68794e-10	1.16215e-06	6.24139e-10	V4R domain
PF03808	0	19	11	8	12	1	7	5	1.69763e-10	1.16882e-06	6.2705e-10	Glycosyl transferase WecB/TagA/CpsF family
PF05448	0	19	11	8	13	1	1	1	1.69763e-10	1.16882e-06	6.2705e-10	Acetyl xylan esterase (AXE1)
PF09335	55	59	258	202	316	24	35	23	1.70773e-10	1.17577e-06	6.30441e-10	SNARE associated Golgi protein
PF09020	0	1	63	94	39	0	0	0	1.72742e-10	1.18933e-06	6.37369e-10	YopE, N terminal
PF02912	0	8	79	84	95	7	6	8	1.73079e-10	1.19165e-06	6.38271e-10	Aminoacyl tRNA synthetase class II, N-terminal domain
PF03975	4	5	4	6	3	1	2	6	1.79533e-10	1.23608e-06	6.61006e-10	CheD chemotactic sensory transduction
PF04345	0	1	7	3	3	4	1	6	1.79533e-10	1.23608e-06	6.61006e-10	Chorismate lyase
PF09588	0	2	3	12	3	2	1	6	1.79533e-10	1.23608e-06	6.61006e-10	YqaJ-like viral recombinase domain
PF04699	0	0	16	10	66	0	0	0	1.80055e-10	1.23968e-06	6.62575e-10	ARP2/3 complex 16 kDa subunit (p16-Arc)
PF04336	0	1	7	2	2	6	1	2	1.84989e-10	1.27365e-06	6.79278e-10	Protein of unknown function, DUF479
PF04381	0	6	16	3	2	6	3	4	1.84989e-10	1.27365e-06	6.79278e-10	Putative exonuclease, RdgC
PF09831	0	0	10	4	2	6	1	0	1.84989e-10	1.27365e-06	6.79278e-10	Uncharacterized protein conserved in bacteria (DUF2058)
PF10029	0	5	12	8	2	6	2	2	1.84989e-10	1.27365e-06	6.79278e-10	Predicted periplasmic protein (DUF2271)
PF01503	49	17	215	198	284	25	19	12	1.86935e-10	1.28705e-06	6.86059e-10	Phosphoribosyl-ATP pyrophosphohydrolase
PF04199	50	39	51	44	40	4	7	7	1.8951e-10	1.30477e-06	6.95138e-10	Putative cyclase
PF02706	48	16	35	27	38	9	4	3	1.94001e-10	1.3357e-06	7.11234e-10	Chain length determinant protein
PF09820	0	1	7	4	2	1	5	3	1.96874e-10	1.35548e-06	7.1985e-10	Predicted AAA-ATPase
PF10135	15	3	6	3	2	0	5	0	1.96874e-10	1.35548e-06	7.1985e-10	Rod binding protein
PF11335	0	2	3	2	2	1	5	0	1.96874e-10	1.35548e-06	7.1985e-10	Protein of unknown function (DUF3137)
PF11838	1	4	2	10	2	4	5	2	1.96874e-10	1.35548e-06	7.1985e-10	ERAP1-like C-terminal domain
PF11892	0	2	8	8	2	4	5	0	1.96874e-10	1.35548e-06	7.1985e-10	Domain of unknown function (DUF3412)
PF03745	26	6	5	13	19	0	1	0	1.98273e-10	1.36511e-06	7.24581e-10	Domain of unknown function (DUF309)
PF02867	246	87	617	680	630	55	42	38	1.98416e-10	1.3661e-06	7.24719e-10	Ribonucleotide reductase, barrel domain
PF06414	87	45	82	77	81	15	13	19	2.01137e-10	1.38483e-06	7.34267e-10	Zeta toxin
PF07143	43	14	31	33	22	2	0	2	2.05183e-10	1.41269e-06	7.48641e-10	Hydroxyneurosporene synthase (CrtC)
PF01220	39	17	247	230	216	11	12	16	2.0873e-10	1.43711e-06	7.6118e-10	Dehydroquinase class II
PF12327	32	13	177	230	167	7	6	9	2.09885e-10	1.44506e-06	7.64985e-10	FtsZ family, C-terminal domain
PF02494	1	18	27	30	24	3	9	1	2.12817e-10	1.46525e-06	7.74854e-10	HYR domain
PF03937	1	6	47	41	50	7	9	6	2.12817e-10	1.46525e-06	7.74854e-10	Flavinator of succinate dehydrogenase
PF01464	78	76	289	296	252	43	46	29	2.14593e-10	1.47747e-06	7.80906e-10	Transglycosylase SLT domain
PF02441	160	41	188	189	218	21	12	16	2.16585e-10	1.49119e-06	7.87739e-10	Flavoprotein
PF04552	36	42	88	115	60	25	10	10	2.20643e-10	1.51913e-06	8.02074e-10	Sigma-54, DNA binding domain
PF02445	68	40	291	164	248	14	15	21	2.22589e-10	1.53252e-06	8.0872e-10	Quinolinate synthetase A protein
PF02150	19	1	1	4	1	0	0	1	2.28167e-10	1.57093e-06	8.27242e-10	RNA polymerases M/15 Kd subunit
PF02267	19	0	2	1	1	0	0	0	2.28167e-10	1.57093e-06	8.27242e-10	ADP-ribosyl cyclase
PF07026	19	1	1	1	1	0	0	0	2.28167e-10	1.57093e-06	8.27242e-10	Protein of unknown function (DUF1317)
PF09492	19	11	4	1	1	0	0	0	2.28167e-10	1.57093e-06	8.27242e-10	Pectic acid lyase
PF02627	94	75	112	143	118	23	21	12	2.33036e-10	1.60445e-06	8.44448e-10	Carboxymuconolactone decarboxylase family
PF08000	0	2	10	2	4	6	0	2	2.34348e-10	1.61349e-06	8.47866e-10	Bacterial PH domain
PF08021	2	3	11	2	6	6	1	5	2.34348e-10	1.61349e-06	8.47866e-10	Siderophore-interacting FAD-binding domain
PF11159	0	1	2	2	3	6	0	0	2.34348e-10	1.61349e-06	8.47866e-10	Protein of unknown function (DUF2939)
PF02055	0	21	10	17	17	0	0	0	2.43157e-10	1.67414e-06	8.79274e-10	O-Glycosyl hydrolase family 30
PF01782	2	7	17	20	45	6	10	7	2.44947e-10	1.68646e-06	8.8528e-10	RimM N-terminal domain
PF02594	18	10	0	3	1	0	2	2	2.48781e-10	1.71286e-06	8.98668e-10	Uncharacterised ACR, YggU family COG1872
PF02128	1	13	2	2	4	3	5	0	2.49063e-10	1.7148e-06	8.98742e-10	Fungalysin metallopeptidase (M36)
PF10881	0	7	4	2	9	4	5	0	2.49063e-10	1.7148e-06	8.98742e-10	Protein of unknown function (DUF2726)
PF06089	0	24	37	54	47	2	3	1	2.51455e-10	1.73127e-06	9.06899e-10	L-asparaginase II
PF10431	101	107	392	431	465	35	43	53	2.61312e-10	1.79913e-06	9.41954e-10	C-terminal, D2-small domain, of ClpB protein
PF09856	0	5	87	60	93	4	7	1	2.68517e-10	1.84874e-06	9.67422e-10	Predicted transcriptional regulator (DUF2083)
PF04007	0	5	10	23	5	0	1	7	2.71359e-10	1.86831e-06	9.76638e-10	Protein of unknown function (DUF354)
PF04317	0	5	26	12	5	5	6	7	2.71359e-10	1.86831e-06	9.76638e-10	YcjX-like family, DUF463
PF02779	294	160	991	923	989	65	83	52	2.78845e-10	1.91985e-06	1.00306e-09	Transketolase, pyrimidine binding domain
PF02542	24	26	174	191	200	3	16	11	2.9055e-10	2.00044e-06	1.04461e-09	YgbB family
PF11784	17	0	0	0	0	0	0	0	3.05467e-10	2.10314e-06	1.0971e-09	Protein of unknown function (DUF3320)
PF11839	17	0	0	1	0	0	0	0	3.05467e-10	2.10314e-06	1.0971e-09	Protein of unknown function (DUF3359)
PF02033	13	18	148	113	151	11	7	6	3.10632e-10	2.1387e-06	1.11507e-09	Ribosome-binding factor A
PF09190	0	9	88	85	85	8	3	7	3.17055e-10	2.18293e-06	1.13694e-09	DALR domain
PF12073	0	0	88	67	75	1	4	0	3.17055e-10	2.18293e-06	1.13694e-09	Protein of unknown function (DUF3553)
PF03703	2	14	31	3	10	6	1	2	3.20655e-10	2.20771e-06	1.14806e-09	Bacterial PH domain
PF05731	0	14	3	3	4	0	0	0	3.20655e-10	2.20771e-06	1.14806e-09	TROVE domain
PF10022	0	14	4	3	6	0	1	2	3.20655e-10	2.20771e-06	1.14806e-09	Uncharacterized protein conserved in bacteria (DUF2264)
PF01852	0	0	59	91	42	1	2	0	3.36197e-10	2.31472e-06	1.20308e-09	START domain
PF00749	129	64	388	545	452	38	38	56	3.43947e-10	2.36808e-06	1.23017e-09	tRNA synthetases class I (E and Q), catalytic domain
PF03702	76	16	260	235	238	12	19	3	3.53724e-10	2.43539e-06	1.26448e-09	Uncharacterised protein family (UPF0075)
PF01658	0	12	1	15	3	0	0	0	3.7132e-10	2.55654e-06	1.32669e-09	Myo-inositol-1-phosphate synthase
PF04917	17	0	0	0	1	0	0	0	3.7895e-10	2.60907e-06	1.35325e-09	Bacterial shufflon protein, N-terminal constant region
PF03575	0	20	87	88	59	2	3	1	3.99164e-10	2.74824e-06	1.4247e-09	Peptidase family S51
PF04266	21	6	2	11	5	4	0	2	4.07249e-10	2.80391e-06	1.4528e-09	ASCH domain
PF00132	56	35	296	311	284	19	19	20	4.0981e-10	2.82154e-06	1.46118e-09	Bacterial transferase hexapeptide (six repeats)
PF03561	0	3	83	76	91	2	0	1	4.16668e-10	2.86876e-06	1.48487e-09	Allantoicase repeat
PF08442	199	44	351	342	348	29	27	25	4.26507e-10	2.9365e-06	1.51914e-09	ATP-grasp domain
PF10006	0	10	2	0	0	0	0	0	4.51203e-10	3.10653e-06	1.60627e-09	Uncharacterized conserved protein (DUF2249)
PF04168	53	12	58	34	80	7	12	15	4.63908e-10	3.19401e-06	1.65065e-09	A predicted alpha-helical domain with a conserved ER motif.
PF08016	29	1	10	10	9	0	0	0	4.73632e-10	3.26096e-06	1.68438e-09	Polycystin cation channel
PF00252	61	25	313	264	287	5	9	17	4.8668e-10	3.35079e-06	1.7224e-09	Ribosomal protein L16p/L10e
PF11930	114	25	313	318	316	26	16	12	4.8668e-10	3.35079e-06	1.7224e-09	No Annotation!
PF04173	0	4	0	1	0	4	1	1	4.87575e-10	3.35696e-06	1.7224e-09	TQO small subunit DoxD
PF04562	0	0	0	0	0	4	0	0	4.87575e-10	3.35696e-06	1.7224e-09	Dictyostelium spore coat protein, N terminus
PF05531	0	0	2	0	0	4	0	0	4.87575e-10	3.35696e-06	1.7224e-09	Nucleopolyhedrovirus P10 protein
PF07311	0	7	1	2	0	4	2	0	4.87575e-10	3.35696e-06	1.7224e-09	Dodecin
PF07920	0	9	2	3	0	4	2	0	4.87575e-10	3.35696e-06	1.7224e-09	Protein of unknown function (DUF1684)
PF08882	0	1	0	2	0	4	1	0	4.87575e-10	3.35696e-06	1.7224e-09	Acetone carboxylase gamma subunit
PF09673	0	2	4	4	0	4	0	2	4.87575e-10	3.35696e-06	1.7224e-09	Type-F conjugative transfer system pilin assembly protein
PF10636	0	2	0	2	0	4	1	0	4.87575e-10	3.35696e-06	1.7224e-09	Hemin uptake protein hemP
PF10981	0	0	2	2	0	4	1	1	4.87575e-10	3.35696e-06	1.7224e-09	Protein of unknown function (DUF2788)
PF11286	0	0	6	3	0	4	0	2	4.87575e-10	3.35696e-06	1.7224e-09	Protein of unknown function (DUF3087)
PF11294	0	4	1	2	0	4	1	1	4.87575e-10	3.35696e-06	1.7224e-09	Protein of unknown function (DUF3095)
PF02863	0	5	8	3	1	5	0	3	4.96579e-10	3.41895e-06	1.75151e-09	Arginine repressor, C-terminal domain
PF04612	12	3	7	3	1	5	1	1	4.96579e-10	3.41895e-06	1.75151e-09	Type II secretion system (T2SS), protein M
PF06044	1	1	1	1	1	5	1	2	4.96579e-10	3.41895e-06	1.75151e-09	Dam-replacing family
PF00817	55	41	296	289	259	40	13	16	5.08057e-10	3.49797e-06	1.79108e-09	impB/mucB/samB family
PF08349	1	1	3	5	5	2	0	6	5.12078e-10	3.52565e-06	1.80433e-09	Protein of unknown function (DUF1722)
PF10073	0	5	2	6	3	6	1	1	5.15604e-10	3.54993e-06	1.81582e-09	Uncharacterized protein conserved in bacteria (DUF2312)
PF00384	281	208	570	648	603	79	45	103	5.17524e-10	3.56315e-06	1.82165e-09	Molybdopterin oxidoreductase
PF00189	39	12	231	233	210	11	8	12	5.18266e-10	3.56826e-06	1.82333e-09	Ribosomal protein S3, C-terminal domain
PF06689	17	19	152	149	169	2	13	6	5.21028e-10	3.58728e-06	1.83211e-09	ClpX C4-type zinc finger
PF00119	81	34	365	373	354	11	13	12	5.21755e-10	3.59228e-06	1.83373e-09	ATP synthase A chain
PF08545	93	41	116	166	89	20	17	12	5.40449e-10	3.72099e-06	1.898e-09	3-Oxoacyl-[acyl-carrier-protein (ACP)] synthase III
PF06725	0	4	6	4	12	5	6	4	5.40868e-10	3.72388e-06	1.898e-09	3D domain
PF07219	0	1	18	4	5	3	6	0	5.40868e-10	3.72388e-06	1.898e-09	HemY protein N-terminus
PF02683	47	40	269	245	243	26	16	13	5.49127e-10	3.78074e-06	1.926e-09	Cytochrome C biogenesis protein transmembrane region
PF02610	1	10	3	0	5	1	1	0	5.57483e-10	3.83827e-06	1.95232e-09	L-arabinose isomerase
PF06134	0	10	1	0	1	4	0	0	5.57483e-10	3.83827e-06	1.95232e-09	L-rhamnose isomerase (RhaA)
PF10963	0	10	0	0	1	0	0	0	5.57483e-10	3.83827e-06	1.95232e-09	Protein of unknown function (DUF2765)
PF02645	0	13	2	21	6	0	0	0	5.78508e-10	3.98303e-06	2.02492e-09	Uncharacterised protein, DegV family COG1307
PF05437	1	2	74	62	95	7	4	2	5.8538e-10	4.03034e-06	2.04794e-09	Branched-chain amino acid transport protein (AzlD)
PF00302	4	1	0	0	2	4	0	3	6.0194e-10	4.14436e-06	2.09841e-09	Chloramphenicol acetyltransferase
PF02426	1	0	3	0	1	4	3	1	6.0194e-10	4.14436e-06	2.09841e-09	Muconolactone delta-isomerase
PF02530	0	9	9	0	3	4	1	2	6.0194e-10	4.14436e-06	2.09841e-09	Porin subfamily
PF04456	13	6	0	0	5	4	0	1	6.0194e-10	4.14436e-06	2.09841e-09	Protein of unknown function (DUF503)
PF08222	0	1	1	0	3	4	0	0	6.0194e-10	4.14436e-06	2.09841e-09	CodY helix-turn-helix domain
PF09929	0	0	2	0	1	4	2	0	6.0194e-10	4.14436e-06	2.09841e-09	Uncharacterized conserved protein (DUF2161)
PF11322	0	2	2	0	3	4	3	2	6.0194e-10	4.14436e-06	2.09841e-09	Protein of unknown function (DUF3124)
PF00075	38	40	225	246	229	14	19	21	6.11974e-10	4.21344e-06	2.13231e-09	RNase H
PF03400	0	7	4	1	2	5	0	2	6.18407e-10	4.25773e-06	2.15363e-09	IS1 transposase
PF00416	49	22	275	264	209	14	3	7	6.2048e-10	4.272e-06	2.15976e-09	Ribosomal protein S13/S18
PF04962	0	6	49	57	47	8	2	8	6.23599e-10	4.29348e-06	2.16952e-09	KduI/IolB family
PF02325	31	6	180	123	197	4	6	6	6.28105e-10	4.3245e-06	2.18409e-09	YGGT family
PF05071	0	3	85	59	88	1	6	3	6.32794e-10	4.35679e-06	2.19929e-09	NADH ubiquinone oxidoreductase subunit NDUFA12
PF00253	37	17	234	235	203	8	5	8	6.41651e-10	4.41777e-06	2.22894e-09	Ribosomal protein S14p/S29e
PF11325	0	2	7	16	4	7	2	0	6.42822e-10	4.42583e-06	2.23189e-09	Domain of unknown function (DUF3127)
PF11812	0	6	84	46	89	4	1	2	6.46701e-10	4.45253e-06	2.24422e-09	Domain of unknown function (DUF3333)
PF04860	0	22	26	13	41	7	4	6	6.7029e-10	4.61494e-06	2.32491e-09	Phage portal protein
PF00091	88	20	261	290	222	10	5	14	6.73998e-10	4.64047e-06	2.33659e-09	Tubulin/FtsZ family, GTPase domain
PF00216	120	51	357	387	478	17	29	17	6.7867e-10	4.67264e-06	2.35161e-09	Bacterial DNA-binding protein
PF00077	1	5	11	9	8	9	2	2	6.89863e-10	4.74971e-06	2.38679e-09	Retroviral aspartyl protease
PF02265	0	13	30	27	8	9	1	1	6.89863e-10	4.74971e-06	2.38679e-09	S1/P1 Nuclease
PF02583	10	14	21	15	8	9	4	2	6.89863e-10	4.74971e-06	2.38679e-09	Metal-sensitive transcriptional repressor
PF08264	242	82	585	640	631	71	38	54	7.12627e-10	4.90644e-06	2.46431e-09	Anticodon-binding domain of tRNA
PF03548	24	14	72	38	97	19	12	5	7.14446e-10	4.91896e-06	2.46936e-09	Outer membrane lipoprotein carrier protein LolA
PF08484	1	11	71	58	94	2	2	6	7.29129e-10	5.02005e-06	2.51884e-09	C-methyltransferase C-terminal domain
PF01582	8	16	5	7	6	0	1	2	7.38579e-10	5.08511e-06	2.54959e-09	TIR domain
PF00984	70	60	270	354	321	36	27	29	7.38769e-10	5.08643e-06	2.54959e-09	UDP-glucose/GDP-mannose dehydrogenase family, central domain
PF11999	18	4	2	1	1	3	2	3	7.48492e-10	5.15337e-06	2.58185e-09	Protein of unknown function (DUF3494)
PF02780	347	115	512	571	531	41	52	46	7.74047e-10	5.32931e-06	2.66866e-09	Transketolase, C-terminal domain
PF05690	148	26	227	199	232	25	13	12	7.96655e-10	5.48497e-06	2.74523e-09	Thiazole biosynthesis protein ThiG
PF06574	32	26	195	216	225	10	10	12	8.01729e-10	5.51991e-06	2.76133e-09	FAD synthetase
[truncated: 9,111 more rows]
