# Supplementary material for: MetaComp: comprehensive analysis software for comparative meta-omics including comparative metagenomics
Source: BMC Bioinformatics. 2017 Oct 2;18:434. doi: 10.1186/s12859-017-1849-8 (PMC5625784; doi:10.1186/s12859-017-1849-8)
Supplement: Supplementary file 3 — Table S3. The input functional gene APM data of Acid Mine Drainage metaproteomic samples. (XLS 83kb) [file 12859_2017_1849_MOESM3_ESM.xls]

## Sheet: Input metaproteomic data
Protein ID	GS0	GS1	GS2	Abundance Stage	KO#	Annotation
Cellular processes (Transcription - RNA degradation)
LeptoII_Cont_10776_GENE_10	2.38333	6.94271	0.0604348	Early (SAM)	K04077	Chaperonin GroEL
LeptoII_Scaffold_8062_GENE_149	1.57102	10.1003	0.0630206	Early (SAM)	K01689	Enolase
LeptoII_Scaffold_8062_GENE_338	9.8878	1.40666	0.0718968	Early (SAM)	K05592	Putative ATP-dependent RNA helicase
LeptoII_Scaffold_8241_GENE_10	4.35378	4.34972	0.0528047	Early (SAM)	K04043	Chaperone protein (HscA)
LeptoII_Scaffold_8524_GENE_108	2.93083	5.701	0.0598493	Early (SAM)	K04043	Chaperone DnaK
LeptoII_Scaffold_7931_GENE_42	0.879789	0.110391	10.2964	Late (SAM)	K00962	Polyribonucleotide nucleotidyltransferase
LeptoII_Scaffold_8241_GENE_296	0.197722	0.361965	13.9727	Late (SAM)	K12573	Exoribonuclease II
Cellular processes (Transcription)
LeptoII_Scaffold_7931_GENE_48	5.29788	2.95737	0.0638253	Early (SAM)	K02600	Transcription termination factor (NusA)
LeptoII_Scaffold_8049_GENE_62	4.74953	4.32788	0.048649	Early (SAM)	K03624	Putative transcription elongation factor GreA
LeptoII_Scaffold_8062_GENE_351	4.4497	4.76691	0.0471446	Early (SAM)	K03086	RNA polymerase_ sigma 70 subunit_ RpoD
LeptoII_Scaffold_8062_GENE_371	4.02142	4.77451	0.0520825	Early (SAM)	K03628	Transcription termination factor Rho
LeptoII_Scaffold_8692_GENE_112	3.86455	5.31605	0.0486757	Early (SAM)	K02946	Ribosomal protein S10 (NusE)
LeptoII_Scaffold_8692_GENE_124	2.44836	6.28167	0.0650205	Early (SAM)	K02601	Transcription antitermination protein (NusG)
Cellular processes (Translation - protein folding)
LeptoII_Cont_10776_GENE_10	2.38333	6.94271	0.0604348	Early (SAM)	K04077	Chaperonin GroEL
LeptoII_Scaffold_7931_GENE_28	3.71256	5.44794	0.0494418	Early (SAM)	N/A	Probable thioredoxin
LeptoII_Scaffold_7931_GENE_9	10.2504	0.219361	0.444733	Early (SAM)	K03106	Signal recognition particle protein
LeptoII_Scaffold_8027_GENE_1	2.84183	5.77942	0.0608859	Early (SAM)	K03671	Thioredoxin
LeptoII_Scaffold_8049_GENE_86	4.84676	4.24421	0.0486129	Early (SAM)	N/A	Putative heat shock protein (Hsp20)
LeptoII_Scaffold_8241_GENE_10	4.35378	4.34972	0.0528047	Early (SAM)	K04043	Chaperone protein (HscA)
LeptoII_Scaffold_8241_GENE_244	4.43058	3.84784	0.0586574	Early (SAM)	N/A	NHL repeat domain protein
LeptoII_Scaffold_8241_GENE_546	3.28102	6.17313	0.0493725	Early (SAM)	K03686	Putative heat shock protein DnaJ_ N-terminal
LeptoII_Scaffold_8241_GENE_548	2.97443	6.8194	0.0493004	Early (SAM)	K03695	Chaperone clpB
LeptoII_Scaffold_8241_GENE_93	2.66888	4.60551	0.0813567	Early (SAM)	K03671	Putative thioredoxin
LeptoII_Scaffold_8524_GENE_107	2.89663	4.3823	0.0787779	Early (SAM)	K03687	Putative GrpE protein
LeptoII_Scaffold_8524_GENE_108	2.93083	5.701	0.0598493	Early (SAM)	K04043	Chaperone DnaK
LeptoII_Scaffold_8524_GENE_109	2.70962	6.02323	0.0612719	Early (SAM)	K03686	Chaperone DnaJ
LeptoII_Scaffold_8524_GENE_128	2.4218	4.09698	0.100785	Early (SAM)	N/A	Putative outer membrane protein (OmpH)
LeptoII_Scaffold_8524_GENE_82	3.59755	4.59262	0.0605247	Early (SAM)	K03696	Putative ATP-dependent Clp protease_ ATPase subunit
LeptoII_Scaffold_8241_GENE_472	2.6079	1.01869	0.376417	Late (SOTA)	N/A	Protein of unknown function
LeptoII_Scaffold_8692_GENE_151	0.600298	11.1614	0.14925	Mid (SAM)	N/A	Probable trigger factor
Cellular processes (Translation - ribosome)
LeptoII_Scaffold_7931_GENE_11	6.02613	1.34329	0.123535	Early (SAM)	K02945	Ribosomal protein S1
LeptoII_Scaffold_7931_GENE_4	5.39569	3.43388	0.0539719	Early (SAM)	K02884	Ribosomal protein L19
LeptoII_Scaffold_7931_GENE_43	3.88828	5.44181	0.0472606	Early (SAM)	K02956	Ribosomal protein S15
LeptoII_Scaffold_7931_GENE_44	7.4677	1.81967	0.0735901	Early (SAM)	K03177	TRNA pseudouridine synthase B
LeptoII_Scaffold_7931_GENE_8	2.98871	6.31262	0.0530037	Early (SAM)	K02959	Ribosomal protein S16
LeptoII_Scaffold_8049_GENE_85	4.33791	4.16289	0.0553763	Early (SAM)	K02836	Peptide chain release factor 2
LeptoII_Scaffold_8062_GENE_343	4.14542	4.92998	0.0489313	Early (SAM)	K00989	Ribonuclease PH
LeptoII_Scaffold_8062_GENE_356	3.30486	5.95348	0.0508248	Early (SAM)	K02970	Ribosomal protein S21
LeptoII_Scaffold_8062_GENE_369	7.5925	2.50718	0.0525326	Early (SAM)	K02835	Peptide chain release factor 1
LeptoII_Scaffold_8062_GENE_370	7.06114	1.90054	0.074516	Early (SAM)	K02909	Ribosomal protein L31
LeptoII_Scaffold_8241_GENE_320	3.08967	5.40954	0.0598312	Early (SAM)	K02899	Ribosomal protein L27
LeptoII_Scaffold_8241_GENE_331	3.08799	6.1157	0.0529514	Early (SAM)	K02887	Ribosomal protein L20
LeptoII_Scaffold_8241_GENE_333	4.03502	4.56872	0.0542451	Early (SAM)	K02520	Translation initiation factor 3 (IF-3)
LeptoII_Scaffold_8241_GENE_488	4.94275	4.34841	0.0465265	Early (SAM)	K02939	Ribosomal protein L9
LeptoII_Scaffold_8241_GENE_499	4.87923	3.17947	0.0644606	Early (SAM)	K03685	Ribonuclease III
LeptoII_Scaffold_8241_GENE_594	4.25391	3.52781	0.0666357	Early (SAM)	K02871	Ribosomal protein L13
LeptoII_Scaffold_8241_GENE_595	4.22785	4.94779	0.0478045	Early (SAM)	K02996	Ribosomal protein S9
LeptoII_Scaffold_8241_GENE_598	5.24637	3.77154	0.0505385	Early (SAM)	K02967	Ribosomal protein S2
LeptoII_Scaffold_8241_GENE_599	3.91434	5.36363	0.0476303	Early (SAM)	K02357	Elongation factor Ts (EF-Ts)
LeptoII_Scaffold_8692_GENE_100	4.77455	4.38977	0.0477118	Early (SAM)	K02895	Ribosomal protein L24
LeptoII_Scaffold_8692_GENE_101	7.7652	2.24864	0.0572699	Early (SAM)	K02874	Ribosomal protein L14
LeptoII_Scaffold_8692_GENE_102	3.95831	5.37811	0.0469742	Early (SAM)	K02961	Ribosomal protein S17
LeptoII_Scaffold_8692_GENE_104	3.83753	5.08665	0.051229	Early (SAM)	K02878	Ribosomal protein L16/L10E
LeptoII_Scaffold_8692_GENE_106	4.85508	4.2303	0.0486892	Early (SAM)	K02890	Ribosomal protein L22
LeptoII_Scaffold_8692_GENE_107	2.60218	6.3778	0.0602548	Early (SAM)	K02965	Ribosomal protein S19
LeptoII_Scaffold_8692_GENE_108	4.89707	3.78271	0.0539834	Early (SAM)	K02886	Ribosomal protein L2
LeptoII_Scaffold_8692_GENE_109	4.06843	5.21327	0.047148	Early (SAM)	K02892	Ribosomal protein L23
LeptoII_Scaffold_8692_GENE_110	4.13299	3.17703	0.0761577	Early (SAM)	K02926	Ribosomal protein L4
LeptoII_Scaffold_8692_GENE_111	4.61066	4.52375	0.0479444	Early (SAM)	K02906	Ribosomal protein L3
LeptoII_Scaffold_8692_GENE_115	3.4633	4.37161	0.0660492	Early (SAM)	K02992	Ribosomal protein S7
LeptoII_Scaffold_8692_GENE_116	5.04741	3.78875	0.052292	Early (SAM)	K02950	Ribosomal protein S12
LeptoII_Scaffold_8692_GENE_120	4.89782	4.06913	0.050176	Early (SAM)	K02935	Ribosomal protein L7/L12
LeptoII_Scaffold_8692_GENE_121	4.24928	4.0003	0.0588291	Early (SAM)	K02864	Ribosomal protein L10
LeptoII_Scaffold_8692_GENE_122	4.09435	4.71539	0.0517961	Early (SAM)	K02863	Ribosomal protein L1
LeptoII_Scaffold_8692_GENE_123	4.53814	4.31434	0.051075	Early (SAM)	K02867	Ribosomal protein L11
LeptoII_Scaffold_8692_GENE_137a	5.82872	3.50508	0.0489473	Early (SAM)	K02963	Ribosomal protein S18
LeptoII_Scaffold_8692_GENE_142	5.28441	3.99147	0.0474101	Early (SAM)	K02897	Ribosomal protein L25
LeptoII_Scaffold_8692_GENE_36	3.94081	5.10716	0.049686	Early (SAM)	K02356	Translation elongation factor P
LeptoII_Scaffold_8692_GENE_84	6.03157	3.19035	0.0519675	Early (SAM)	K02879	Ribosomal protein L17
LeptoII_Scaffold_8692_GENE_87	6.87023	1.93831	0.0750941	Early (SAM)	K02948	Ribosomal protein S11
LeptoII_Scaffold_8692_GENE_89	1.74226	7.45613	0.0769794	Early (SAM)	K02518	Translation initiation factor 1 (IF-1)
LeptoII_Scaffold_8692_GENE_93	5.57987	3.65195	0.0490739	Early (SAM)	K02876	Ribosomal protein L15
LeptoII_Scaffold_8692_GENE_96	5.24796	3.87719	0.0491464	Early (SAM)	K02881	Ribosomal protein L18
LeptoII_Scaffold_8692_GENE_97	4.61717	4.61554	0.0469247	Early (SAM)	K02933	Ribosomal protein L6P/L9E
LeptoII_Scaffold_8692_GENE_98	8.21841	1.47443	0.0825254	Early (SAM)	K02994	Ribosomal protein S8
LeptoII_Scaffold_8692_GENE_98a	6.10167	3.41869	0.0479393	Early (SAM)	K02954	Ribosomal protein S14
LeptoII_Scaffold_8692_GENE_99	5.08307	4.14616	0.0474491	Early (SAM)	K02931	Ribosomal protein L5
LeptoII_Scaffold_8692_GENE_105	0.648263	0.115346	13.3735	Late (SAM)	K02982	Ribosomal protein S3
Cellular processes (Cell division)
LeptoII_Scaffold_7931_GENE_230	4.76006	3.75176	0.0559954	Early (SAM)	K03531	Cell division protein (FtsZ)
LeptoII_Scaffold_7931_GENE_64	3.29132	5.20164	0.0584102	Early (SAM)	K03110	Cell division protein (FtsY)
LeptoII_Scaffold_8062_GENE_254	8.98655	1.54741	0.071912	Early (SAM)	K03496	Putative cobyrinic acid a_c-diamide synthase
LeptoII_Scaffold_8241_GENE_495	2.82552	4.82586	0.0733377	Early (SAM)	K03497	ParB-like partition protein
LeptoII_Scaffold_8049_GENE_87	0.22169	0.217622	20.7277	Late (SAM)	K01338	ATP-dependent protease La
LeptoII_Scaffold_8241_GENE_301	0.387437	0.13843	18.6453	Late (SAM)	K01338	ATP-dependent protease La
LeptoII_Scaffold_8241_GENE_449	0.246815	0.198841	20.3762	Late (SAM)	K02313	Chromosomal replication initiator protein (DnaA)
Cellular processes (SOS response)
LeptoII_Scaffold_7931_GENE_107	2.77875	6.68833	0.0538063	Early (SAM)	K01356	LexA repressor
LeptoII_Scaffold_7931_GENE_151	4.49297	2.27463	0.0978489	Early (SAM)	K01356	LexA repressor
LeptoII_Scaffold_8027_GENE_3	3.58949	2.63505	0.105725	Early (SAM)	K03631	Putative DNA repair protein (RecN)
LeptoII_Scaffold_8241_GENE_164	3.70524	5.44903	0.0495296	Early (SAM)	K03667	Heat shock protein (HslU)
LeptoII_Scaffold_8241_GENE_165	2.9627	5.86872	0.0575134	Early (SAM)	K01419	Putative heat shock protein (HslV); (KEGG: Proteasome)
LeptoII_Scaffold_8027_GENE_13	0.372103	0.266762	10.0743	Late (SAM)	K03553	RecA protein
Cellular processes (DNA repair)
LeptoII_Scaffold_8241_GENE_123	9.90403	1.18873	0.0849388	Early (SAM)	K03550	Probable holliday junction DNA helicase (RuvA)
LeptoII_Scaffold_8692_GENE_138	3.95976	4.89802	0.0515597	Early (SAM)	K03111	Single-stranded DNA-binding protein
LeptoII_Scaffold_7931_GENE_187	0.192723	0.250946	20.677	Late (SAM)	K03701	Excinuclease ABC_ A subunit (UvrA)
LeptoII_Scaffold_8027_GENE_13	0.372103	0.266762	10.0743	Late (SAM)	K03553	RecA protein
LeptoII_Scaffold_8027_GENE_51	0.273387	0.221922	16.4824	Late (SAM)	K03572	DNA mismatch repair protein MutL
LeptoII_Scaffold_8062_GENE_156	0.163497	0.323044	18.9334	Late (SAM)	K03657	Putative ATP-dependent DNA helicase_ UvrD/REP family
LeptoII_Scaffold_8241_GENE_124	0.639987	0.182599	8.55718	Late (SAM)	K03551	Holliday junction DNA helicase (RuvB)
LeptoII_Scaffold_8241_GENE_448	0.214577	0.239653	19.4462	Late (SAM)	K02338	DNA polymerase III_ beta chain
LeptoII_Scaffold_8524_GENE_92	0.21808	0.250124	18.3328	Late (SAM)	K07462	Putative RecJ exonuclease
LeptoII_Scaffold_8241_GENE_306	0.954163	6.42388	0.163147	Late (SOTA)	K02335	DNA polymerase I
Cellular processes (Turnover - tRNA)
LeptoII_Scaffold_8062_GENE_155	2.10728	7.60221	0.0624221	Early (SAM)	K02435	Glutamyl-tRNA(Gln) amidotransferase_ C subunit
LeptoII_Scaffold_8135_GENE_72	7.84344	2.35533	0.0541305	Early (SAM)	K01866	Tyrosyl-tRNA synthetase
LeptoII_Scaffold_8241_GENE_22	2.2455	6.68502	0.0666168	Early (SAM)	K01875	Seryl-tRNA synthetase
LeptoII_Scaffold_8524_GENE_187	3.50105	4.46925	0.0639097	Early (SAM)	K04567	Lysyl-tRNA synthetase
LeptoII_Scaffold_8062_GENE_179	2.14014	0.389051	1.20102	Early (SOTA)	K01874	Methionyl-tRNA synthetase
LeptoII_Scaffold_8692_GENE_19	0.289687	8.21716	0.420097	Early (SOTA)	K01879	Glycyl-tRNA synthetase_ beta subunit
LeptoII_Scaffold_8027_GENE_19	0.357613	0.198432	14.0921	Late (SAM)	K01873	Valyl-tRNA synthetase
LeptoII_Scaffold_8049_GENE_71	0.168038	0.296447	20.0745	Late (SAM)	K01876	Aspartyl-tRNA synthetase
LeptoII_Scaffold_8049_GENE_93	0.236597	0.20107	21.0205	Late (SAM)	K01892	Histidyl-tRNA synthetase
LeptoII_Scaffold_8062_GENE_152	0.552189	0.10762	16.8276	Late (SAM)	K02434	Glutamyl-tRNA(Gln) amidotransferase B subunit
LeptoII_Scaffold_8062_GENE_153	0.221637	0.219291	20.5749	Late (SAM)	K02433	Glutamyl-tRNA(Gln) amidotransferase A subunit
LeptoII_Scaffold_8062_GENE_230	0.180494	0.262572	21.1004	Late (SAM)	K01881	Prolyl-tRNA synthetase
LeptoII_Scaffold_8241_GENE_329	0.197373	0.253769	19.9652	Late (SAM)	K01889	Phenylalanyl-tRNA synthetase alpha chain
LeptoII_Scaffold_8241_GENE_334	0.273886	0.178769	20.4239	Late (SAM)	K01868	Threonyl-tRNA synthetase
LeptoII_Scaffold_8241_GENE_516	0.245148	0.23896	17.0705	Late (SAM)	K01870	Isoleucyl-tRNA synthetase
LeptoII_Scaffold_8241_GENE_543	0.154654	0.359535	17.9845	Late (SAM)	K01885	Glutamyl-tRNA synthetase
LeptoII_Scaffold_8524_GENE_214	0.261777	0.181963	20.9935	Late (SAM)	K01883	Cysteinyl-tRNA synthetase_ class Ia
LeptoII_Scaffold_8524_GENE_87	0.307371	0.163522	19.8958	Late (SAM)	K01887	Arginyl-tRNA synthetase
LeptoII_Scaffold_8241_GENE_579	0.717508	5.05335	0.2758	Late (SOTA)	K00604	Methionyl-tRNA formyltransferase
Cellular processes (Turnover - protein)
LeptoII_Scaffold_8241_GENE_73	1.08108	8.22493	0.112463	Early (SAM)	K03433	Putative 20S proteasome beta-subunit
LeptoII_Scaffold_8241_GENE_72	0.091722	6.78003	1.60803	Late (SAM)	K03432	Probable 20S proteasome alpha-subunit
LeptoII_Scaffold_8062_GENE_6	2.29755	1.4927	0.291584	Late (SOTA)	N/A	Probable 20S proteasome alpha-subunit
LeptoII_Scaffold_8062_GENE_7	0.737506	2.05942	0.658399	Late (SOTA)	K03433	Putative 20S proteasome beta-subunit
LeptoII_Scaffold_8241_GENE_601	0.200258	2.41227	2.07007	Late (SOTA)	K02838	Ribosome recycling factor
Environmental sensing (Stress - general)
LeptoII_Scaffold_7931_GENE_60	3.00616	6.27098	0.0530459	Early (SAM)	N/A	Probable universal stress protein (UspA)
LeptoII_Scaffold_8062_GENE_263	2.34075	7.42598	0.0575296	Early (SAM)	K03969	Putative phage shock protein A (PspA)
Environmental sensing (Stress - metal)
LeptoII_Scaffold_8135_GENE_70	3.53216	5.81744	0.0486663	Early (SAM)	K07239	Heavy metal efflux pump_ CzcA family
LeptoII_Scaffold_8241_GENE_253	7.45985	1.72041	0.0779178	Early (SAM)	K07798	Secretion protein (HlyD), (Cu(I)/Ag(I) efflux system, CusB)
LeptoII_Scaffold_7931_GENE_99	0.21369	0.258641	18.0933	Late (SAM)	K03741	Putative transcriptional regulator_ ArsR family
LeptoII_Scaffold_8241_GENE_237	0.0572804	3.69403	4.726	Late (SAM)	K02020	Probable ABC transporter_ periplasmic component
Environmental sensing (Chemotaxis and motility)
LeptoII_Scaffold_8241_GENE_209	2.56576	6.7789	0.0574944	Early (SAM)	K02389	Probable flagellar hook capping protein (FlgD)
LeptoII_Scaffold_8241_GENE_653	1.31881	7.83886	0.096731	Early (SAM)	K02407	Putative flagellar hook-associated protein (FliD)
LeptoII_Scaffold_8524_GENE_249	1.4326	8.33074	0.08379	Early (SAM)	K02557	Putative OmpA family protein
LeptoII_Scaffold_7904_GENE_5	0.771123	7.62583	0.170055	Early (SOTA)	K02400	probable flagellar biosynthesis protein FlhA
LeptoII_Scaffold_8241_GENE_197	0.126409	1.5688	5.04256	Early (SOTA)	K03412	Protein-glutamate methylesterase (CheB)
LeptoII_Scaffold_8062_GENE_198	0.0955177	3.79086	2.76172	Late (SAM)	N/A	Methyl-accepting chemotaxis sensory transducer
LeptoII_Scaffold_8135_GENE_49	0.311469	0.176719	18.1678	Late (SAM)	N/A	Putative methyl-accepting chemotaxis sensory transducer
LeptoII_Scaffold_8241_GENE_195	0.0884093	2.64809	4.27139	Late (SAM)	K03408	Putative chemotaxis protein (CheW)
LeptoII_Scaffold_8241_GENE_196	0.301552	0.223379	14.8455	Late (SAM)	K03406	Putative methyl-accepting chemotaxis sensory transducer
LeptoII_Scaffold_8241_GENE_378	0.0878773	1.02396	11.1132	Late (SAM)	N/A	Putative methyl-accepting chemotaxis sensory transducer
LeptoII_Scaffold_8241_GENE_648	0.0809521	0.912639	13.5354	Late (SAM)	K02396	Flagellar hook-associated protein (FlgK)
LeptoII_Scaffold_8241_GENE_649	0.0767162	0.951365	13.7014	Late (SAM)	K02397	Flagellar hook-associated protein (FlgL)
LeptoII_Scaffold_8241_GENE_652	0.0610197	5.14803	3.18338	Late (SAM)	K02406	Putative flagellin
LeptoII_Scaffold_7931_GENE_54	0.931125	3.97056	0.270483	Late (SOTA)	K03415	Putative response regulator receiver protein
LeptoII_Scaffold_8135_GENE_98	0.174572	5.70577	1.00395	Late (SOTA)	N/A	Putative methyl-accepting chemotaxis sensory transducer
LeptoII_Scaffold_8241_GENE_198	0.180004	10.2107	0.544081	Mid (SAM)	K03407	Putative signal transduction histidine kinase (CheA)
LeptoII_Scaffold_8241_GENE_206	0.446196	17.5642	0.127598	Mid (SAM)	K02417	Flagellar motor switch protein (FliN)
LeptoII_Scaffold_8241_GENE_215	1.60438	8.70575	0.0715954	Mid (SAM)	K02410	Flagellar motor switch protein (FliG)
Environmental sensing (Stress - nutrient)
LeptoII_Scaffold_7931_GENE_148	2.51974	7.19629	0.0551488	Early (SAM)	K04751	Putative nitrogen regulatory protein P-II
LeptoII_Scaffold_8241_GENE_697	2.32149	6.22381	0.0692113	Early (SAM)	K02039	Phosphate uptake regulator (PhoU)
LeptoII_Scaffold_8049_GENE_70	0.0813513	1.21389	10.1265	Late (SAM)	K01915	Glutamine synthetase_ type I
LeptoII_Scaffold_8241_GENE_671	0.144124	0.388825	17.8447	Late (SAM)	K02584	Transcriptional regulator_ NifA_ Fis Family
LeptoII_Scaffold_8241_GENE_693	0.0823449	0.960114	12.6485	Late (SAM)	K02040	Periplasmic phosphate binding protein
LeptoII_Scaffold_8241_GENE_696	0.248741	0.262513	15.3145	Late (SAM)	K02036	Phosphate import ATP-binding protein (PstB)
LeptoII_Scaffold_8135_GENE_24	5.21469	1.19564	0.160388	Late (SOTA)	K01420	Putative transcriptional regulator_ Crp/Fnr family
LeptoII_Scaffold_8241_GENE_469	0.134944	1.23293	6.01047	Late (SOTA)	K02040	Periplasmic phosphate binding protein
Environmental sensing (Chemical warfare)
LeptoII_Scaffold_8062_GENE_125	4.83168	3.54995	0.0583015	Early (SAM)	N/A	Putative transcriptional regulator_ MarR family
LeptoII_Scaffold_8027_GENE_29	2.71494	4.40487	0.0836194	Early (SAM)	K03543	Probable secretion protein (HlyD)
LeptoII_Scaffold_8524_GENE_102	1.82334	8.36164	0.0655906	Early (SAM)	K03543	Putative secretion protein HlyD
LeptoII_Scaffold_8524_GENE_233	0.98434	8.0966	0.125474	Early (SAM)	K01993	Secretion protein (HlyD)
LeptoII_Scaffold_8062_GENE_37	0.186853	0.666234	8.0329	Early (SOTA)	N/A	Putative secretion protein (HlyD)
LeptoII_Scaffold_8135_GENE_71	0.162396	0.566087	10.8778	Late (SAM)	N/A	Secretion protein HlyD
LeptoII_Scaffold_8241_GENE_519	0.784429	0.108903	11.7059	Late (SAM)	N/A	Putative aminoglycoside phosphotransferase
LeptoII_Scaffold_8241_GENE_569	0.387652	0.198095	13.0222	Late (SAM)	N/A	Probable secretion protein HlyD
LeptoII_Scaffold_8241_GENE_669	0.145413	0.357771	19.2218	Late (SAM)	K02005	Secretion protein HlyD
LeptoII_Scaffold_8241_GENE_565	0.158735	2.28045	2.76254	Late (SOTA)	K02005	Secretion protein HlyD
LeptoII_Scaffold_8241_GENE_573	0.129547	1.9506	3.95734	Late (SOTA)	N/A	Streptogramin lyase
LeptoII_Scaffold_8524_GENE_99	0.913645	5.56143	0.196805	Mid (SOTA)	K03543	Putative secretion protein HlyD
General metabolism (Formate)
LeptoII_Scaffold_8062_GENE_237	6.39983	1.815	0.0860904	Early (SAM)	K01938	Formate--tetrahydrofolate ligase
LeptoII_Scaffold_8241_GENE_231	28840.3	383.119	2.81838	Early (SAM)	K02437	Glycine cleavage system H protein
LeptoII_Scaffold_8241_GENE_567	3.49578	4.85142	0.0589639	Early (SAM)	K06980	Glycine cleavage system T protein
LeptoII_Scaffold_8135_GENE_92	1.12013	2.73688	0.326194	Early (SOTA)	K01491	Methenyltetrahydrofolate cyclohydrolase
General metabolism (Acetate)
LeptoII_Scaffold_7931_GENE_206	2.99668	4.89475	0.0681757	Early (SAM)	K01738	Cysteine synthase
LeptoII_Scaffold_7931_GENE_252	3.53485	2.90087	0.0975215	Early (SAM)	K01647	Probable citrate synthase
LeptoII_Scaffold_8062_GENE_226	4.31853	4.43423	0.052221	Early (SAM)	K00645	Malonyl CoA-acyl carrier protein transacylase
LeptoII_Scaffold_8241_GENE_340	1.96493	6.35102	0.0801327	Early (SAM)	K01895	Acetyl-CoA synthetase
LeptoII_Scaffold_8241_GENE_460	12.7863	0.817964	0.0956136	Early (SAM)	N/A	Putative ferredoxin oxidoreductase
LeptoII_Scaffold_8241_GENE_533	5.71052	2.7719	0.0631752	Early (SAM)	K00172	Putative ferredoxin oxidoreductase gamma subunit
LeptoII_Scaffold_8241_GENE_538	5.34092	2.80342	0.0667877	Early (SAM)	K00170	Putative ferredoxin oxidoreductase beta subunit
LeptoII_Scaffold_8241_GENE_539	5.26965	3.7412	0.0507233	Early (SAM)	K00172	Ferredoxin oxidoreductase gamma subunit
LeptoII_Scaffold_8692_GENE_37	3.80736	4.93761	0.0531936	Early (SAM)	K02160	Acetyl-CoA biotin carboxyl carrier protein
LeptoII_Scaffold_8692_GENE_38	3.68189	4.04477	0.0671483	Early (SAM)	K01946	Acetyl-CoA carboxylase_ biotin carboxylase
LeptoII_Scaffold_8049_GENE_29	0.387386	0.16768	15.3949	Late (SAM)	K01963	Acetyl-CoA carboxylase carboxyltransferase_ beta subunit
LeptoII_Scaffold_8241_GENE_532	2.56722	0.0917836	4.24396	Late (SAM)	K00170	Pyruvate synthase beta subunit
General metabolism (Amino & nucleotide sugars)
LeptoII_Scaffold_7931_GENE_84	0.557403	9.13484	0.196395	Early (SAM)	K01835	Phosphomannomutase
LeptoII_Scaffold_7931_GENE_106	0.185613	0.264604	20.3608	Late (SAM)	K01810	Glucose-6-phosphate isomerase
LeptoII_Scaffold_7931_GENE_197	0.291753	0.173792	19.7221	Late (SAM)	K01784	UDP-glucose 4-epimerase
LeptoII_Scaffold_7931_GENE_261	0.234149	0.201832	21.1601	Late (SAM)	K01784	UDP-glucose 4-epimerase
LeptoII_Scaffold_8049_GENE_188	0.172979	0.300307	19.2504	Late (SAM)	K00845	Glucokinase
LeptoII_Scaffold_8062_GENE_137	0.34857	0.14802	19.3816	Late (SAM)	K03431	Phosphoglucosamine mutase
LeptoII_Scaffold_8062_GENE_158	0.177978	0.298026	18.853	Late (SAM)	K00820	Glucosamine--fructose-6-phosphate aminotransferase
LeptoII_Scaffold_8062_GENE_159	0.287611	0.241077	14.4225	Late (SAM)	K04042	Glucosamine-1-phosphate n-acetyltransferase]
LeptoII_Scaffold_8062_GENE_366	0.840536	0.108768	10.9381	Late (SAM)	K00790	UDP-N-acetylglucosamine 1-carboxyvinyltransferase
LeptoII_Scaffold_8135_GENE_78	0.212822	0.257019	18.2818	Late (SAM)	K00012	UDP-glucose 6-dehydrogenase
LeptoII_Scaffold_8241_GENE_302	0.418672	0.205351	11.6313	Late (SAM)	K00963	UTP-glucose-1-phosphate uridylyltransferase (GalU)
LeptoII_Scaffold_8241_GENE_559	0.651244	0.143464	10.7032	Late (SAM)	K00975	Glucose-1-phosphate adenylyltransferase
LeptoII_Scaffold_8692_GENE_157	0.183832	0.352192	15.4454	Late (SAM)	K00845	Glucokinase
LeptoII_Scaffold_8692_GENE_55	0.231012	0.20836	20.7756	Late (SAM)	K00523	Putative oxidoreductase FAD/NAD(P)-binding
General metabolism (Amino acids)
LeptoII_Scaffold_7931_GENE_146	1.79756	5.36649	0.103664	Early (SAM)	K00318	Probable proline dehydrogenase
LeptoII_Scaffold_7931_GENE_344	4.92478	2.99706	0.0677513	Early (SAM)	K01704	3-isopropylmalate dehydratase small subunit
LeptoII_Scaffold_8027_GENE_6	3.9579	3.20075	0.0789374	Early (SAM)	K00797	Spermidine synthase
LeptoII_Scaffold_8062_GENE_197	1.2737	11.2373	0.0698671	Early (SAM)	K00619	Amino-acid N-acetyltransferase
LeptoII_Scaffold_8241_GENE_163	2.74861	4.31453	0.0843244	Early (SAM)	K00930	Acetylglutamate kinase
LeptoII_Scaffold_8241_GENE_452	2.98925	5.40767	0.0618624	Early (SAM)	K00053	Acetohydroxy acid isomeroreductase
LeptoII_Scaffold_8241_GENE_701	2.52239	3.75283	0.10564	Early (SAM)	K00128	Aldehyde dehydrogenase
LeptoII_Scaffold_8241_GENE_597	1.11246	0.233374	3.8518	Early (SOTA)	K00620	Arginine biosynthesis protein (ArgJ)
LeptoII_Scaffold_8241_GENE_62	0.529398	1.1803	1.60039	Early (SOTA)	K00818	Diaminobutyrate--pyruvate aminotransferase
LeptoII_Cont_10065_GENE_4	0.49111	0.116283	17.5108	Late (SAM)	K01653	acetolactate synthase small subunit
LeptoII_Cont_10065_GENE_5	0.208874	0.247765	19.3231	Late (SAM)	K01652	acetolactate synthase_ large subunit
LeptoII_Scaffold_7931_GENE_227	0.133878	0.382603	19.5229	Late (SAM)	K00286	Pyrroline-5-carboxylate reductase
LeptoII_Scaffold_7931_GENE_335	0.17927	0.412276	13.5302	Late (SAM)	K01580	Glutamate decarboxylase
LeptoII_Scaffold_8049_GENE_151	1.37386	0.0806355	9.02675	Late (SAM)	K01687	Dihydroxy-acid dehydratase
LeptoII_Scaffold_8049_GENE_153	0.207043	0.232743	20.7522	Late (SAM)	K01687	Dihydroxy-acid dehydratase
LeptoII_Scaffold_8049_GENE_34	0.232423	0.22941	18.7546	Late (SAM)	K00266	Glutamate synthase_ small subunit
LeptoII_Scaffold_8049_GENE_57	0.250712	0.202735	19.6741	Late (SAM)	K00609	Aspartate carbamoyltransferase
LeptoII_Scaffold_8049_GENE_61	0.227987	0.211596	20.7292	Late (SAM)	K01955	Carbamoyl-phosphate synthase_ large subunit
LeptoII_Scaffold_8049_GENE_70	0.0813513	1.21389	10.1265	Late (SAM)	K01915	Glutamine synthetase_ type I
LeptoII_Scaffold_8062_GENE_158	0.177978	0.298026	18.853	Late (SAM)	K00820	Glucosamine--fructose-6-phosphate aminotransferase
LeptoII_Scaffold_8135_GENE_101	0.200095	0.257301	19.4232	Late (SAM)	K00265	Glutamate synthase [NADPH] large subunit
LeptoII_Scaffold_8241_GENE_158	0.180037	0.324587	17.1123	Late (SAM)	K13566	Putative carbon-nitrogen hydrolase
LeptoII_Scaffold_8241_GENE_307	0.34416	0.147056	19.7586	Late (SAM)	K00826	Branched-chain amino acid aminotransferase
LeptoII_Scaffold_8241_GENE_450	0.8132	0.152808	8.0474	Late (SAM)	K01652	Acetolactate synthase_ large subunit
LeptoII_Scaffold_8241_GENE_451	0.108875	0.949243	9.67593	Late (SAM)	K01653	Acetolactate synthase_ small subunit
LeptoII_Scaffold_8241_GENE_456	0.156875	0.686436	9.28636	Late (SAM)	K00052	3-isopropylmalate dehydrogenase
LeptoII_Scaffold_8241_GENE_545	0.270371	0.176375	20.9702	Late (SAM)	K00278	L-aspartate oxidase
LeptoII_Scaffold_8241_GENE_596	0.72267	0.119867	11.5441	Late (SAM)	K00145	N-acetyl-gamma-glutamyl-phosphate reductase
LeptoII_Scaffold_8241_GENE_631	0.208673	0.294313	16.2827	Late (SAM)	K00818	Acetylornithine aminotransferase
LeptoII_Scaffold_8241_GENE_633	0.175033	0.367409	15.55	Late (SAM)	K01940	Argininosuccinate synthase
LeptoII_Scaffold_8241_GENE_634	0.265038	0.201238	18.7491	Late (SAM)	K01755	Argininosuccinate lyase
LeptoII_Scaffold_8524_GENE_183	0.373598	0.162007	16.522	Late (SAM)	K00812	Aspartate aminotransferase
LeptoII_Scaffold_8524_GENE_207	0.337516	0.280927	10.5466	Late (SAM)	K01649	2-isopropylmalate synthase
LeptoII_Scaffold_8692_GENE_6	0.25405	0.19113	20.5945	Late (SAM)	K01687	Dihydroxy-acid dehydratase
LeptoII_Scaffold_8692_GENE_73	0.237234	0.204176	20.6451	Late (SAM)	K00764	Amidophosphoribosyltransferase
LeptoII_Scaffold_8241_GENE_317	4.79681	0.502965	0.414486	Late (SOTA)	K00147	Gamma-glutamyl phosphate reductase
General metabolism (Electron transfer)
LeptoII_Scaffold_8049_GENE_3	1.36719	0.32605	2.2433	Early (SOTA)	K00405	Probable cytochrome C oxidase mono-heme subunit
LeptoII_Scaffold_7931_GENE_112	0.426539	0.143177	16.3745	Late (SAM)	N/A	Putative cytochrome C_ class I
LeptoII_Scaffold_8135_GENE_81	0.0947035	1.58788	6.64991	Late (SAM)	K00405	Probable cytochrome C oxidase mono-heme subunit
LeptoII_Scaffold_8241_GENE_149	1.16589	0.109487	7.83395	Late (SAM)	N/A	Cytochrome 572
General metabolism (Lipopolysaccharides)
LeptoII_Scaffold_8241_GENE_527	0.761476	2.78661	0.471268	Early (SOTA)	K03271	Phosphoheptose isomerase
LeptoII_Scaffold_8049_GENE_104	0.241763	0.20807	19.8794	Late (SAM)	K03270	Phosphatase kdsC
LeptoII_Scaffold_8049_GENE_99	0.560689	0.11588	15.3911	Late (SAM)	K03272	Carbohydrate kinase_ PfkB
LeptoII_Scaffold_8524_GENE_159	0.121928	0.653323	12.5536	Late (SAM)	K02849	Putative heptosyltransferase family protein
LeptoII_Scaffold_8692_GENE_76	0.178142	0.271202	20.6986	Late (SAM)	K03274	ADP-L-glycero-D-mannoheptose-6-epimerase
LeptoII_Scaffold_8049_GENE_100	2.90944	0.853916	0.402509	Late (SOTA)	K00979	3-deoxy-D-manno-octulosonate cytidylyltransferase
LeptoII_Scaffold_8524_GENE_134	0.140645	2.3514	3.02378	Late (SOTA)	K00748	Lipid A disaccharide synthase (LpxB)
General metabolism (Pentose phosphate pathway)
LeptoII_Scaffold_7931_GENE_84	0.557403	9.13484	0.196395	Early (SAM)	K01835	Phosphomannomutase
LeptoII_Scaffold_8049_GENE_187	0.164967	5.45934	1.11036	Early (SOTA)	K01057	6-phosphogluconolactonase
LeptoII_Scaffold_7931_GENE_106	0.185613	0.264604	20.3608	Late (SAM)	K01810	Glucose-6-phosphate isomerase
LeptoII_Scaffold_8049_GENE_184	0.202787	0.335774	14.6863	Late (SAM)	K00036	Glucose-6-phosphate 1-dehydrogenase
LeptoII_Scaffold_8049_GENE_185	0.12767	0.432834	18.0962	Late (SAM)	K00616	Transaldolase
LeptoII_Scaffold_8049_GENE_186	0.943318	0.0974033	10.8835	Late (SAM)	K00615	Transketolase
LeptoII_Scaffold_8062_GENE_201	0.260435	0.365433	10.5073	Late (SAM)	K00036	Glucose-6-phosphate dehydrogenase
LeptoII_Scaffold_8062_GENE_202	0.147872	0.331918	20.3743	Late (SAM)	K00033	6-phosphogluconate dehydrogenase (decarboxylating)
LeptoII_Scaffold_8692_GENE_143	0.217356	0.227439	20.2285	Late (SAM)	K00948	Ribose-phosphate pyrophosphokinase
LeptoII_Scaffold_8692_GENE_153	0.114481	0.547502	15.9544	Late (SAM)	K00036	Glucose-6-phosphate 1-dehydrogenase
LeptoII_Scaffold_8692_GENE_154	0.198322	0.291294	17.31	Late (SAM)	K00616	Transaldolase
LeptoII_Scaffold_8241_GENE_581	1.3083	8.1442	0.0938521	Mid (SAM)	K01783	Ribulose-phosphate 3-epimerase
LeptoII_Scaffold_8524_GENE_237	0.700874	3.26425	0.437097	Mid (SOTA)	K01623	Fructose-bisphosphate aldolase
General metabolism (Starch and sucrose)
LeptoII_Scaffold_7931_GENE_84	0.557403	9.13484	0.196395	Early (SAM)	K01835	Phosphomannomutase
LeptoII_Scaffold_7931_GENE_106	0.185613	0.264604	20.3608	Late (SAM)	K01810	Glucose-6-phosphate isomerase
LeptoII_Scaffold_7931_GENE_331	0.178718	0.295904	18.9096	Late (SAM)	K05343	Trehalose synthase
LeptoII_Scaffold_8049_GENE_188	0.172979	0.300307	19.2504	Late (SAM)	K00845	Glucokinase
LeptoII_Scaffold_8135_GENE_78	0.212822	0.257019	18.2818	Late (SAM)	K00012	UDP-glucose 6-dehydrogenase
LeptoII_Scaffold_8241_GENE_302	0.418672	0.205351	11.6313	Late (SAM)	K00963	UTP-glucose-1-phosphate uridylyltransferase (GalU)
LeptoII_Scaffold_8241_GENE_559	0.651244	0.143464	10.7032	Late (SAM)	K00975	Glucose-1-phosphate adenylyltransferase
LeptoII_Scaffold_8692_GENE_157	0.183832	0.352192	15.4454	Late (SAM)	K00845	Glucokinase
LeptoII_Scaffold_8241_GENE_117	1.38486	1.07629	0.670908	Late (SOTA)	K01838	Putative haloacid dehalogenase-like hydrolase
