# Supplementary material for: MetaComp: comprehensive analysis software for comparative meta-omics including comparative metagenomics
Source: BMC Bioinformatics. 2017 Oct 2;18:434. doi: 10.1186/s12859-017-1849-8 (PMC5625784; doi:10.1186/s12859-017-1849-8)
Supplement: Supplementary file 4 — Table S4. The detailed analysis results of Acid Mine Drainage metaproteomic samples. (XLS 132 kb) [file 12859_2017_1849_MOESM4_ESM.xls]

## Sheet: GS0 v.s. GS1
Feature	GS0	GS1	p.value	q.value	bonferroni.p	Results of Mueller et al.
LeptoII_Cont_10065_GENE_4	0.49111	0.116283	NA	NA	NA	Late (SAM)
LeptoII_Cont_10065_GENE_5	0.208874	0.247765	NA	NA	NA	Late (SAM)
LeptoII_Cont_10776_GENE_10	2.38333	6.94271	4.88e-32	2.5e-31	6e-30	Early (SAM)
LeptoII_Scaffold_7904_GENE_5	0.771123	7.62583	4.51e-43	4.27e-42	5.55e-41	Early (SOTA)
LeptoII_Scaffold_7931_GENE_106	0.185613	0.264604	NA	NA	NA	Late (SAM)
LeptoII_Scaffold_7931_GENE_107	2.77875	6.68833	2.75e-29	1.13e-28	3.38e-27	Early (SAM)
LeptoII_Scaffold_7931_GENE_11	6.02613	1.34329	0.0297478	0.031543	1	Early (SAM)
LeptoII_Scaffold_7931_GENE_146	1.79756	5.36649	2.67e-25	8.88e-25	3.28e-23	Early (SAM)
LeptoII_Scaffold_7931_GENE_148	2.51974	7.19629	5.69e-33	3.18e-32	7e-31	Early (SAM)
LeptoII_Scaffold_7931_GENE_151	4.49297	2.27463	2.05e-05	2.36e-05	0.00252674	Early (SAM)
LeptoII_Scaffold_7931_GENE_187	0.192723	0.250946	NA	NA	NA	Late (SAM)
LeptoII_Scaffold_7931_GENE_197	0.291753	0.173792	NA	NA	NA	Late (SAM)
LeptoII_Scaffold_7931_GENE_206	2.99668	4.89475	3.89e-19	8.87e-19	4.79e-17	Early (SAM)
LeptoII_Scaffold_7931_GENE_227	0.133878	0.382603	NA	NA	NA	Late (SAM)
LeptoII_Scaffold_7931_GENE_230	4.76006	3.75176	1.22e-10	1.68e-10	1.5e-08	Early (SAM)
LeptoII_Scaffold_7931_GENE_252	3.53485	2.90087	NA	NA	NA	Early (SAM)
LeptoII_Scaffold_7931_GENE_261	0.234149	0.201832	NA	NA	NA	Late (SAM)
LeptoII_Scaffold_7931_GENE_331	0.178718	0.295904	NA	NA	NA	Late (SAM)
LeptoII_Scaffold_7931_GENE_335	0.17927	0.412276	NA	NA	NA	Late (SAM)
LeptoII_Scaffold_7931_GENE_344	4.92478	2.99706	1.49e-07	1.79e-07	1.83e-05	Early (SAM)
LeptoII_Scaffold_7931_GENE_4	5.39569	3.43388	1.08e-08	1.35e-08	1.33e-06	Early (SAM)
LeptoII_Scaffold_7931_GENE_42	0.879789	0.110391	NA	NA	NA	Late (SAM)
LeptoII_Scaffold_7931_GENE_43	3.88828	5.44181	8.53e-20	2.14e-19	1.05e-17	Early (SAM)
LeptoII_Scaffold_7931_GENE_44	7.4677	1.81967	0.00767072	0.0082763	0.943498	Early (SAM)
LeptoII_Scaffold_7931_GENE_48	5.29788	2.95737	4.42e-07	5.23e-07	5.44e-05	Early (SAM)
LeptoII_Scaffold_7931_GENE_54	0.931125	3.97056	NA	NA	NA	Late (SOTA)
LeptoII_Scaffold_7931_GENE_64	3.29132	5.20164	5.64e-20	1.45e-19	6.94e-18	Early (SAM)
LeptoII_Scaffold_7931_GENE_8	2.98871	6.31262	1.33e-26	4.69e-26	1.64e-24	Early (SAM)
LeptoII_Scaffold_7931_GENE_84	0.557403	9.13484	2.88e-53	5.91e-52	3.54e-51	Early (SAM)
LeptoII_Scaffold_7931_GENE_9	10.2504	0.219361	0.804038	0.804038	1	Early (SAM)
LeptoII_Scaffold_7931_GENE_99	0.21369	0.258641	NA	NA	NA	Late (SAM)
LeptoII_Scaffold_8027_GENE_1	2.84183	5.77942	3.51e-24	1.05e-23	4.32e-22	Early (SAM)
LeptoII_Scaffold_8027_GENE_13	0.372103	0.266762	NA	NA	NA	Late (SAM)
LeptoII_Scaffold_8027_GENE_19	0.357613	0.198432	NA	NA	NA	Late (SAM)
LeptoII_Scaffold_8027_GENE_29	2.71494	4.40487	2.48e-17	5.01e-17	3.06e-15	Early (SAM)
LeptoII_Scaffold_8027_GENE_3	3.58949	2.63505	NA	NA	NA	Early (SAM)
LeptoII_Scaffold_8027_GENE_51	0.273387	0.221922	NA	NA	NA	Late (SAM)
LeptoII_Scaffold_8027_GENE_6	3.9579	3.20075	NA	NA	NA	Early (SAM)
LeptoII_Scaffold_8049_GENE_100	2.90944	0.853916	NA	NA	NA	Late (SOTA)
LeptoII_Scaffold_8049_GENE_104	0.241763	0.20807	NA	NA	NA	Late (SAM)
LeptoII_Scaffold_8049_GENE_151	1.37386	0.0806355	NA	NA	NA	Late (SAM)
LeptoII_Scaffold_8049_GENE_153	0.207043	0.232743	NA	NA	NA	Late (SAM)
LeptoII_Scaffold_8049_GENE_184	0.202787	0.335774	NA	NA	NA	Late (SAM)
LeptoII_Scaffold_8049_GENE_185	0.12767	0.432834	NA	NA	NA	Late (SAM)
LeptoII_Scaffold_8049_GENE_186	0.943318	0.0974033	NA	NA	NA	Late (SAM)
LeptoII_Scaffold_8049_GENE_187	0.164967	5.45934	1.6e-33	9.36e-33	1.97e-31	Early (SOTA)
LeptoII_Scaffold_8049_GENE_188	0.172979	0.300307	NA	NA	NA	Late (SAM)
LeptoII_Scaffold_8049_GENE_29	0.387386	0.16768	NA	NA	NA	Late (SAM)
LeptoII_Scaffold_8049_GENE_3	1.36719	0.32605	NA	NA	NA	Early (SOTA)
LeptoII_Scaffold_8049_GENE_34	0.232423	0.22941	NA	NA	NA	Late (SAM)
LeptoII_Scaffold_8049_GENE_57	0.250712	0.202735	NA	NA	NA	Late (SAM)
LeptoII_Scaffold_8049_GENE_61	0.227987	0.211596	NA	NA	NA	Late (SAM)
LeptoII_Scaffold_8049_GENE_62	4.74953	4.32788	4.57e-13	6.94e-13	5.62e-11	Early (SAM)
LeptoII_Scaffold_8049_GENE_70	0.0813513	1.21389	NA	NA	NA	Late (SAM)
LeptoII_Scaffold_8049_GENE_71	0.168038	0.296447	NA	NA	NA	Late (SAM)
LeptoII_Scaffold_8049_GENE_85	4.33791	4.16289	5.65e-13	8.47e-13	6.95e-11	Early (SAM)
LeptoII_Scaffold_8049_GENE_87	0.22169	0.217622	NA	NA	NA	Late (SAM)
LeptoII_Scaffold_8049_GENE_93	0.236597	0.20107	NA	NA	NA	Late (SAM)
LeptoII_Scaffold_8049_GENE_99	0.560689	0.11588	NA	NA	NA	Late (SAM)
LeptoII_Scaffold_8062_GENE_137	0.34857	0.14802	NA	NA	NA	Late (SAM)
LeptoII_Scaffold_8062_GENE_149	1.57102	10.1003	1.07e-53	2.64e-52	1.32e-51	Early (SAM)
LeptoII_Scaffold_8062_GENE_152	0.552189	0.10762	NA	NA	NA	Late (SAM)
LeptoII_Scaffold_8062_GENE_153	0.221637	0.219291	NA	NA	NA	Late (SAM)
LeptoII_Scaffold_8062_GENE_155	2.10728	7.60221	8.26e-37	5.64e-36	1.02e-34	Early (SAM)
LeptoII_Scaffold_8062_GENE_156	0.163497	0.323044	NA	NA	NA	Late (SAM)
LeptoII_Scaffold_8062_GENE_158	0.177978	0.298026	NA	NA	NA	Late (SAM)
LeptoII_Scaffold_8062_GENE_159	0.287611	0.241077	NA	NA	NA	Late (SAM)
LeptoII_Scaffold_8062_GENE_179	2.14014	0.389051	NA	NA	NA	Early (SOTA)
LeptoII_Scaffold_8062_GENE_197	1.2737	11.2373	6.55e-62	2.01e-60	8.05e-60	Early (SAM)
LeptoII_Scaffold_8062_GENE_201	0.260435	0.365433	NA	NA	NA	Late (SAM)
LeptoII_Scaffold_8062_GENE_202	0.147872	0.331918	NA	NA	NA	Late (SAM)
LeptoII_Scaffold_8062_GENE_226	4.31853	4.43423	3.28e-14	5.38e-14	4.03e-12	Early (SAM)
LeptoII_Scaffold_8062_GENE_230	0.180494	0.262572	NA	NA	NA	Late (SAM)
LeptoII_Scaffold_8062_GENE_237	6.39983	1.815	0.00376315	0.00413274	0.462867	Early (SAM)
LeptoII_Scaffold_8062_GENE_254	8.98655	1.54741	0.0483667	0.0499924	1	Early (SAM)
LeptoII_Scaffold_8062_GENE_263	2.34075	7.42598	6.52e-35	4.01e-34	8.02e-33	Early (SAM)
LeptoII_Scaffold_8062_GENE_338	9.8878	1.40666	0.101915	0.104463	1	Early (SAM)
LeptoII_Scaffold_8062_GENE_343	4.14542	4.92998	8.41e-17	1.64e-16	1.03e-14	Early (SAM)
LeptoII_Scaffold_8062_GENE_351	4.4497	4.76691	1.72e-15	2.95e-15	2.11e-13	Early (SAM)
LeptoII_Scaffold_8062_GENE_356	3.30486	5.95348	8.26e-24	2.42e-23	1.02e-21	Early (SAM)
LeptoII_Scaffold_8062_GENE_366	0.840536	0.108768	NA	NA	NA	Late (SAM)
LeptoII_Scaffold_8062_GENE_369	7.5925	2.50718	0.000229102	0.000260922	0.0281796	Early (SAM)
LeptoII_Scaffold_8062_GENE_370	7.06114	1.90054	0.0039533	0.00430315	0.486256	Early (SAM)
LeptoII_Scaffold_8062_GENE_371	4.02142	4.77451	2.63e-16	4.82e-16	3.23e-14	Early (SAM)
LeptoII_Scaffold_8062_GENE_7	0.737506	2.05942	NA	NA	NA	Late (SOTA)
LeptoII_Scaffold_8135_GENE_101	0.200095	0.257301	NA	NA	NA	Late (SAM)
LeptoII_Scaffold_8135_GENE_24	5.21469	1.19564	0.037034	0.0389331	1	Late (SOTA)
LeptoII_Scaffold_8135_GENE_70	3.53216	5.81744	1.61e-22	4.51e-22	1.98e-20	Early (SAM)
LeptoII_Scaffold_8135_GENE_72	7.84344	2.35533	0.00066868	0.000754565	0.0822476	Early (SAM)
LeptoII_Scaffold_8135_GENE_78	0.212822	0.257019	NA	NA	NA	Late (SAM)
LeptoII_Scaffold_8135_GENE_81	0.0947035	1.58788	NA	NA	NA	Late (SAM)
LeptoII_Scaffold_8135_GENE_92	1.12013	2.73688	NA	NA	NA	Early (SOTA)
LeptoII_Scaffold_8241_GENE_10	4.35378	4.34972	8.94e-14	1.43e-13	1.1e-11	Early (SAM)
LeptoII_Scaffold_8241_GENE_117	1.38486	1.07629	NA	NA	NA	Late (SOTA)
LeptoII_Scaffold_8241_GENE_123	9.90403	1.18873	0.191511	0.194676	1	Early (SAM)
LeptoII_Scaffold_8241_GENE_124	0.639987	0.182599	NA	NA	NA	Late (SAM)
LeptoII_Scaffold_8241_GENE_158	0.180037	0.324587	NA	NA	NA	Late (SAM)
LeptoII_Scaffold_8241_GENE_163	2.74861	4.31453	8.67e-17	1.67e-16	1.07e-14	Early (SAM)
LeptoII_Scaffold_8241_GENE_164	3.70524	5.44903	3.05e-20	7.97e-20	3.75e-18	Early (SAM)
LeptoII_Scaffold_8241_GENE_165	2.9627	5.86872	2.62e-24	8.05e-24	3.22e-22	Early (SAM)
LeptoII_Scaffold_8241_GENE_195	0.0884093	2.64809	NA	NA	NA	Late (SAM)
LeptoII_Scaffold_8241_GENE_196	0.301552	0.223379	NA	NA	NA	Late (SAM)
LeptoII_Scaffold_8241_GENE_197	0.126409	1.5688	NA	NA	NA	Early (SOTA)
LeptoII_Scaffold_8241_GENE_198	0.180004	10.2107	5.71e-62	2.01e-60	7.02e-60	Mid (SAM)
LeptoII_Scaffold_8241_GENE_206	0.446196	17.5642	1.99e-104	1.22e-102	2.45e-102	Mid (SAM)
LeptoII_Scaffold_8241_GENE_209	2.56576	6.7789	1.72e-30	8.15e-30	2.12e-28	Early (SAM)
LeptoII_Scaffold_8241_GENE_215	1.60438	8.70575	2.39e-45	3.67e-44	2.94e-43	Mid (SAM)
LeptoII_Scaffold_8241_GENE_22	2.2455	6.68502	4.34e-31	2.14e-30	5.34e-29	Early (SAM)
LeptoII_Scaffold_8241_GENE_231	28840.3	383.119	0	0	0	Early (SAM)
LeptoII_Scaffold_8241_GENE_237	0.0572804	3.69403	NA	NA	NA	Late (SAM)
LeptoII_Scaffold_8241_GENE_253	7.45985	1.72041	0.0120624	0.0129015	1	Early (SAM)
LeptoII_Scaffold_8241_GENE_296	0.197722	0.361965	NA	NA	NA	Late (SAM)
LeptoII_Scaffold_8241_GENE_301	0.387437	0.13843	NA	NA	NA	Late (SAM)
LeptoII_Scaffold_8241_GENE_302	0.418672	0.205351	NA	NA	NA	Late (SAM)
LeptoII_Scaffold_8241_GENE_306	0.954163	6.42388	5.31e-35	3.44e-34	6.53e-33	Late (SOTA)
LeptoII_Scaffold_8241_GENE_307	0.34416	0.147056	NA	NA	NA	Late (SAM)
LeptoII_Scaffold_8241_GENE_317	4.79681	0.502965	0.453708	0.457427	1	Late (SOTA)
LeptoII_Scaffold_8241_GENE_320	3.08967	5.40954	1.5e-21	4.01e-21	1.84e-19	Early (SAM)
LeptoII_Scaffold_8241_GENE_329	0.197373	0.253769	NA	NA	NA	Late (SAM)
LeptoII_Scaffold_8241_GENE_331	3.08799	6.1157	2.92e-25	9.45e-25	3.59e-23	Early (SAM)
LeptoII_Scaffold_8241_GENE_333	4.03502	4.56872	2.55e-15	4.29e-15	3.13e-13	Early (SAM)
LeptoII_Scaffold_8241_GENE_334	0.273886	0.178769	NA	NA	NA	Late (SAM)
LeptoII_Scaffold_8241_GENE_340	1.96493	6.35102	3.07e-30	1.4e-29	3.77e-28	Early (SAM)
LeptoII_Scaffold_8241_GENE_448	0.214577	0.239653	NA	NA	NA	Late (SAM)
LeptoII_Scaffold_8241_GENE_449	0.246815	0.198841	NA	NA	NA	Late (SAM)
LeptoII_Scaffold_8241_GENE_450	0.8132	0.152808	NA	NA	NA	Late (SAM)
LeptoII_Scaffold_8241_GENE_451	0.108875	0.949243	NA	NA	NA	Late (SAM)
LeptoII_Scaffold_8241_GENE_452	2.98925	5.40767	8.3e-22	2.27e-21	1.02e-19	Early (SAM)
LeptoII_Scaffold_8241_GENE_456	0.156875	0.686436	NA	NA	NA	Late (SAM)
LeptoII_Scaffold_8241_GENE_469	0.134944	1.23293	NA	NA	NA	Late (SOTA)
LeptoII_Scaffold_8241_GENE_488	4.94275	4.34841	7.13e-13	1.06e-12	8.77e-11	Early (SAM)
LeptoII_Scaffold_8241_GENE_495	2.82552	4.82586	3.24e-19	7.52e-19	3.99e-17	Early (SAM)
LeptoII_Scaffold_8241_GENE_499	4.87923	3.17947	2.86e-08	3.52e-08	3.52e-06	Early (SAM)
LeptoII_Scaffold_8241_GENE_516	0.245148	0.23896	NA	NA	NA	Late (SAM)
LeptoII_Scaffold_8241_GENE_527	0.761476	2.78661	NA	NA	NA	Early (SOTA)
LeptoII_Scaffold_8241_GENE_532	2.56722	0.0917836	NA	NA	NA	Late (SAM)
LeptoII_Scaffold_8241_GENE_533	5.71052	2.7719	3.83e-06	4.44e-06	0.000470829	Early (SAM)
LeptoII_Scaffold_8241_GENE_538	5.34092	2.80342	1.6e-06	1.88e-06	0.000197069	Early (SAM)
LeptoII_Scaffold_8241_GENE_539	5.26965	3.7412	5.45e-10	7.06e-10	6.71e-08	Early (SAM)
LeptoII_Scaffold_8241_GENE_543	0.154654	0.359535	NA	NA	NA	Late (SAM)
LeptoII_Scaffold_8241_GENE_545	0.270371	0.176375	NA	NA	NA	Late (SAM)
LeptoII_Scaffold_8241_GENE_546	3.28102	6.17313	5.05e-25	1.59e-24	6.21e-23	Early (SAM)
LeptoII_Scaffold_8241_GENE_548	2.97443	6.8194	2.22e-29	9.42e-29	2.73e-27	Early (SAM)
LeptoII_Scaffold_8241_GENE_559	0.651244	0.143464	NA	NA	NA	Late (SAM)
LeptoII_Scaffold_8241_GENE_565	0.158735	2.28045	NA	NA	NA	Late (SOTA)
LeptoII_Scaffold_8241_GENE_567	3.49578	4.85142	9.41e-18	1.96e-17	1.16e-15	Early (SAM)
LeptoII_Scaffold_8241_GENE_579	0.717508	5.05335	4.71e-28	1.7e-27	5.79e-26	Late (SOTA)
LeptoII_Scaffold_8241_GENE_581	1.3083	8.1442	1.94e-43	1.99e-42	2.39e-41	Mid (SAM)
LeptoII_Scaffold_8241_GENE_594	4.25391	3.52781	2.22e-10	2.93e-10	2.73e-08	Early (SAM)
LeptoII_Scaffold_8241_GENE_595	4.22785	4.94779	9.95e-17	1.85e-16	1.22e-14	Early (SAM)
LeptoII_Scaffold_8241_GENE_596	0.72267	0.119867	NA	NA	NA	Late (SAM)
LeptoII_Scaffold_8241_GENE_597	1.11246	0.233374	NA	NA	NA	Early (SOTA)
LeptoII_Scaffold_8241_GENE_598	5.24637	3.77154	3.91e-10	5.12e-10	4.81e-08	Early (SAM)
LeptoII_Scaffold_8241_GENE_599	3.91434	5.36363	2.35e-19	5.79e-19	2.89e-17	Early (SAM)
LeptoII_Scaffold_8241_GENE_601	0.200258	2.41227	NA	NA	NA	Late (SOTA)
LeptoII_Scaffold_8241_GENE_62	0.529398	1.1803	NA	NA	NA	Early (SOTA)
LeptoII_Scaffold_8241_GENE_631	0.208673	0.294313	NA	NA	NA	Late (SAM)
LeptoII_Scaffold_8241_GENE_633	0.175033	0.367409	NA	NA	NA	Late (SAM)
LeptoII_Scaffold_8241_GENE_634	0.265038	0.201238	NA	NA	NA	Late (SAM)
LeptoII_Scaffold_8241_GENE_648	0.0809521	0.912639	NA	NA	NA	Late (SAM)
LeptoII_Scaffold_8241_GENE_649	0.0767161	0.951365	NA	NA	NA	Late (SAM)
LeptoII_Scaffold_8241_GENE_652	0.0610197	5.14803	2.71e-32	1.45e-31	3.34e-30	Late (SAM)
LeptoII_Scaffold_8241_GENE_653	1.31881	7.83886	1.36e-41	1.05e-40	1.68e-39	Early (SAM)
LeptoII_Scaffold_8241_GENE_669	0.145413	0.357771	NA	NA	NA	Late (SAM)
LeptoII_Scaffold_8241_GENE_671	0.144124	0.388825	NA	NA	NA	Late (SAM)
LeptoII_Scaffold_8241_GENE_693	0.0823449	0.960114	NA	NA	NA	Late (SAM)
LeptoII_Scaffold_8241_GENE_696	0.248741	0.262513	NA	NA	NA	Late (SAM)
LeptoII_Scaffold_8241_GENE_697	2.32149	6.22381	3.03e-28	1.2e-27	3.72e-26	Early (SAM)
LeptoII_Scaffold_8241_GENE_701	2.52239	3.75283	NA	NA	NA	Early (SAM)
LeptoII_Scaffold_8241_GENE_72	0.091722	6.78003	6.44e-42	5.28e-41	7.92e-40	Late (SAM)
LeptoII_Scaffold_8241_GENE_73	1.08108	8.22493	4.98e-45	6.8e-44	6.12e-43	Early (SAM)
LeptoII_Scaffold_8241_GENE_93	2.66888	4.60551	1.76e-18	3.94e-18	2.16e-16	Early (SAM)
LeptoII_Scaffold_8524_GENE_102	1.82334	8.36164	2.31e-42	2.03e-41	2.84e-40	Early (SAM)
LeptoII_Scaffold_8524_GENE_107	2.89663	4.3823	8.89e-17	1.68e-16	1.09e-14	Early (SAM)
LeptoII_Scaffold_8524_GENE_108	2.93083	5.701	1.65e-23	4.71e-23	2.03e-21	Early (SAM)
LeptoII_Scaffold_8524_GENE_109	2.70962	6.02323	6.92e-26	2.37e-25	8.52e-24	Early (SAM)
LeptoII_Scaffold_8524_GENE_134	0.140645	2.3514	NA	NA	NA	Late (SOTA)
LeptoII_Scaffold_8524_GENE_159	0.121928	0.653323	NA	NA	NA	Late (SAM)
LeptoII_Scaffold_8524_GENE_183	0.373598	0.162007	NA	NA	NA	Late (SAM)
LeptoII_Scaffold_8524_GENE_187	3.50105	4.46925	6.99e-16	1.23e-15	8.6e-14	Early (SAM)
LeptoII_Scaffold_8524_GENE_207	0.337516	0.280927	NA	NA	NA	Late (SAM)
LeptoII_Scaffold_8524_GENE_214	0.261777	0.181963	NA	NA	NA	Late (SAM)
LeptoII_Scaffold_8524_GENE_233	0.98434	8.0966	9.26e-45	1.14e-43	1.14e-42	Early (SAM)
LeptoII_Scaffold_8524_GENE_237	0.700874	3.26425	NA	NA	NA	Mid (SOTA)
LeptoII_Scaffold_8524_GENE_249	1.4326	8.33074	6.03e-44	6.74e-43	7.41e-42	Early (SAM)
LeptoII_Scaffold_8524_GENE_82	3.59755	4.59262	2.81e-16	5.07e-16	3.45e-14	Early (SAM)
LeptoII_Scaffold_8524_GENE_87	0.307371	0.163522	NA	NA	NA	Late (SAM)
LeptoII_Scaffold_8524_GENE_92	0.21808	0.250124	NA	NA	NA	Late (SAM)
LeptoII_Scaffold_8524_GENE_99	0.913645	5.56143	4.18e-30	1.84e-29	5.14e-28	Mid (SOTA)
LeptoII_Scaffold_8692_GENE_100	4.77455	4.38977	2.7e-13	4.15e-13	3.32e-11	Early (SAM)
LeptoII_Scaffold_8692_GENE_101	7.7652	2.24864	0.00110955	0.00124067	0.136474	Early (SAM)
LeptoII_Scaffold_8692_GENE_102	3.95831	5.37811	2.49e-19	6e-19	3.06e-17	Early (SAM)
LeptoII_Scaffold_8692_GENE_104	3.83753	5.08665	3.61e-18	7.8e-18	4.45e-16	Early (SAM)
LeptoII_Scaffold_8692_GENE_105	0.648263	0.115346	NA	NA	NA	Late (SAM)
LeptoII_Scaffold_8692_GENE_106	4.85508	4.2303	1.69e-12	2.48e-12	2.08e-10	Early (SAM)
LeptoII_Scaffold_8692_GENE_107	2.60218	6.3778	3.7e-28	1.42e-27	4.55e-26	Early (SAM)
LeptoII_Scaffold_8692_GENE_108	4.89707	3.78271	1.36e-10	1.85e-10	1.67e-08	Early (SAM)
LeptoII_Scaffold_8692_GENE_109	4.06843	5.21327	2.66e-18	5.85e-18	3.27e-16	Early (SAM)
LeptoII_Scaffold_8692_GENE_110	4.13299	3.17703	4.24e-09	5.37e-09	5.21e-07	Early (SAM)
LeptoII_Scaffold_8692_GENE_111	4.61066	4.52375	3.92e-14	6.34e-14	4.82e-12	Early (SAM)
LeptoII_Scaffold_8692_GENE_112	3.86455	5.31605	3.14e-19	7.42e-19	3.86e-17	Early (SAM)
LeptoII_Scaffold_8692_GENE_115	3.4633	4.37161	1.73e-15	2.95e-15	2.12e-13	Early (SAM)
LeptoII_Scaffold_8692_GENE_116	5.04741	3.78875	1.96e-10	2.62e-10	2.41e-08	Early (SAM)
LeptoII_Scaffold_8692_GENE_120	4.89782	4.06913	9.17e-12	1.3e-11	1.13e-09	Early (SAM)
LeptoII_Scaffold_8692_GENE_121	4.24928	4.0003	2.12e-12	3.06e-12	2.61e-10	Early (SAM)
LeptoII_Scaffold_8692_GENE_122	4.09435	4.71539	6.82e-16	1.22e-15	8.39e-14	Early (SAM)
LeptoII_Scaffold_8692_GENE_123	4.53814	4.31434	2.51e-13	3.91e-13	3.09e-11	Early (SAM)
LeptoII_Scaffold_8692_GENE_124	2.44836	6.28167	3.89e-28	1.45e-27	4.78e-26	Early (SAM)
LeptoII_Scaffold_8692_GENE_137a	5.82872	3.50508	1.54e-08	1.92e-08	1.9e-06	Early (SAM)
LeptoII_Scaffold_8692_GENE_138	3.95976	4.89802	5.18e-17	1.03e-16	6.38e-15	Early (SAM)
LeptoII_Scaffold_8692_GENE_142	5.28441	3.99147	5.89e-11	8.23e-11	7.24e-09	Early (SAM)
LeptoII_Scaffold_8692_GENE_143	0.217356	0.227439	NA	NA	NA	Late (SAM)
LeptoII_Scaffold_8692_GENE_153	0.114481	0.547502	NA	NA	NA	Late (SAM)
LeptoII_Scaffold_8692_GENE_154	0.198322	0.291294	NA	NA	NA	Late (SAM)
LeptoII_Scaffold_8692_GENE_157	0.183832	0.352192	NA	NA	NA	Late (SAM)
LeptoII_Scaffold_8692_GENE_19	0.289687	8.21716	2.46e-49	4.33e-48	3.03e-47	Early (SOTA)
LeptoII_Scaffold_8692_GENE_36	3.94081	5.10716	4.72e-18	1e-17	5.81e-16	Early (SAM)
LeptoII_Scaffold_8692_GENE_37	3.80736	4.93761	1.65e-17	3.37e-17	2.02e-15	Early (SAM)
LeptoII_Scaffold_8692_GENE_38	3.68189	4.04477	1.55e-13	2.44e-13	1.9e-11	Early (SAM)
LeptoII_Scaffold_8692_GENE_55	0.231012	0.20836	NA	NA	NA	Late (SAM)
LeptoII_Scaffold_8692_GENE_6	0.25405	0.19113	NA	NA	NA	Late (SAM)
LeptoII_Scaffold_8692_GENE_73	0.237234	0.204176	NA	NA	NA	Late (SAM)
LeptoII_Scaffold_8692_GENE_76	0.178142	0.271202	NA	NA	NA	Late (SAM)
LeptoII_Scaffold_8692_GENE_84	6.03157	3.19035	2.83e-07	3.38e-07	3.48e-05	Early (SAM)
LeptoII_Scaffold_8692_GENE_87	6.87023	1.93831	0.00282794	0.00313367	0.347837	Early (SAM)
LeptoII_Scaffold_8692_GENE_89	1.74226	7.45613	1.83e-37	1.33e-36	2.26e-35	Early (SAM)
LeptoII_Scaffold_8692_GENE_93	5.57987	3.65195	2.57e-09	3.29e-09	3.16e-07	Early (SAM)
LeptoII_Scaffold_8692_GENE_96	5.24796	3.87719	1.51e-10	2.04e-10	1.86e-08	Early (SAM)
LeptoII_Scaffold_8692_GENE_97	4.61717	4.61554	1.57e-14	2.62e-14	1.94e-12	Early (SAM)
LeptoII_Scaffold_8692_GENE_98	8.21841	1.47443	0.0474791	0.0494909	1	Early (SAM)
LeptoII_Scaffold_8692_GENE_98a	6.10167	3.41869	5.41e-08	6.59e-08	6.65e-06	Early (SAM)
LeptoII_Scaffold_8692_GENE_99	5.08307	4.14616	7.76e-12	1.11e-11	9.55e-10	Early (SAM)

## Sheet: GS0 v.s. GS2
Feature	GS0	GS2	p.value	q.value	bonferroni.p	Results of Mueller et al.
LeptoII_Cont_10065_GENE_4	0.49111	17.5108	8.44e-75	2.6e-74	1.25e-72	Late (SAM)
LeptoII_Cont_10065_GENE_5	0.208874	19.3231	7.25e-84	3.46e-83	1.07e-81	Late (SAM)
LeptoII_Cont_10776_GENE_10	2.38333	0.0604348	NA	NA	NA	Early (SAM)
LeptoII_Scaffold_7904_GENE_5	0.771123	0.170055	NA	NA	NA	Early (SOTA)
LeptoII_Scaffold_7931_GENE_106	0.185613	20.3608	1.98e-88	1.72e-87	2.93e-86	Late (SAM)
LeptoII_Scaffold_7931_GENE_107	2.77875	0.0538063	NA	NA	NA	Early (SAM)
LeptoII_Scaffold_7931_GENE_11	6.02613	0.123535	0.744156	0.770175	1	Early (SAM)
LeptoII_Scaffold_7931_GENE_146	1.79756	0.103664	NA	NA	NA	Early (SAM)
LeptoII_Scaffold_7931_GENE_148	2.51974	0.0551488	NA	NA	NA	Early (SAM)
LeptoII_Scaffold_7931_GENE_151	4.49297	0.0978489	0.787379	0.798165	1	Early (SAM)
LeptoII_Scaffold_7931_GENE_187	0.192723	20.677	9.36e-90	1.15e-88	1.38e-87	Late (SAM)
LeptoII_Scaffold_7931_GENE_197	0.291753	19.7221	3.38e-85	2e-84	5e-83	Late (SAM)
LeptoII_Scaffold_7931_GENE_206	2.99668	0.0681757	NA	NA	NA	Early (SAM)
LeptoII_Scaffold_7931_GENE_227	0.133878	19.5229	4.51e-85	2.38e-84	6.67e-83	Late (SAM)
LeptoII_Scaffold_7931_GENE_230	4.76006	0.0559954	0.707351	0.770175	1	Early (SAM)
LeptoII_Scaffold_7931_GENE_252	3.53485	0.0975215	NA	NA	NA	Early (SAM)
LeptoII_Scaffold_7931_GENE_261	0.234149	21.1601	1.23e-91	6.16e-90	1.81e-89	Late (SAM)
LeptoII_Scaffold_7931_GENE_331	0.178718	18.9096	3.14e-82	1.29e-81	4.64e-80	Late (SAM)
LeptoII_Scaffold_7931_GENE_335	0.17927	13.5302	4.07e-59	8.85e-59	6.02e-57	Late (SAM)
LeptoII_Scaffold_7931_GENE_344	4.92478	0.0677513	0.71737	0.770175	1	Early (SAM)
LeptoII_Scaffold_7931_GENE_4	5.39569	0.0539719	0.675862	0.770175	1	Early (SAM)
LeptoII_Scaffold_7931_GENE_42	0.879789	10.2964	3.28e-42	5.93e-42	4.86e-40	Late (SAM)
LeptoII_Scaffold_7931_GENE_43	3.88828	0.0472606	NA	NA	NA	Early (SAM)
LeptoII_Scaffold_7931_GENE_44	7.4677	0.0735901	0.621496	0.770175	1	Early (SAM)
LeptoII_Scaffold_7931_GENE_48	5.29788	0.0638253	0.694228	0.770175	1	Early (SAM)
LeptoII_Scaffold_7931_GENE_54	0.931125	0.270483	NA	NA	NA	Late (SOTA)
LeptoII_Scaffold_7931_GENE_64	3.29132	0.0584102	NA	NA	NA	Early (SAM)
LeptoII_Scaffold_7931_GENE_8	2.98871	0.0530037	NA	NA	NA	Early (SAM)
LeptoII_Scaffold_7931_GENE_84	0.557403	0.196395	NA	NA	NA	Early (SAM)
LeptoII_Scaffold_7931_GENE_9	10.2504	0.444733	0.918362	0.918362	1	Early (SAM)
LeptoII_Scaffold_7931_GENE_99	0.21369	18.0933	1.46e-78	4.91e-78	2.16e-76	Late (SAM)
LeptoII_Scaffold_8027_GENE_1	2.84183	0.0608859	NA	NA	NA	Early (SAM)
LeptoII_Scaffold_8027_GENE_13	0.372103	10.0743	2.15e-43	3.99e-43	3.19e-41	Late (SAM)
LeptoII_Scaffold_8027_GENE_19	0.357613	14.0921	1.02e-60	2.31e-60	1.5e-58	Late (SAM)
LeptoII_Scaffold_8027_GENE_29	2.71494	0.0836194	NA	NA	NA	Early (SAM)
LeptoII_Scaffold_8027_GENE_3	3.58949	0.105725	NA	NA	NA	Early (SAM)
LeptoII_Scaffold_8027_GENE_51	0.273387	16.4824	2.28e-71	6.48e-71	3.37e-69	Late (SAM)
LeptoII_Scaffold_8027_GENE_6	3.9579	0.0789374	NA	NA	NA	Early (SAM)
LeptoII_Scaffold_8049_GENE_100	2.90944	0.402509	NA	NA	NA	Late (SOTA)
LeptoII_Scaffold_8049_GENE_104	0.241763	19.8794	4.2e-86	2.7e-85	6.22e-84	Late (SAM)
LeptoII_Scaffold_8049_GENE_151	1.37386	9.02675	6.21e-35	1.08e-34	9.19e-33	Late (SAM)
LeptoII_Scaffold_8049_GENE_153	0.207043	20.7522	5.18e-90	9.82e-89	7.67e-88	Late (SAM)
LeptoII_Scaffold_8049_GENE_184	0.202787	14.6863	5.62e-64	1.34e-63	8.31e-62	Late (SAM)
LeptoII_Scaffold_8049_GENE_185	0.12767	18.0962	5.66e-79	1.95e-78	8.37e-77	Late (SAM)
LeptoII_Scaffold_8049_GENE_186	0.943318	10.8835	1.83e-44	3.43e-44	2.71e-42	Late (SAM)
LeptoII_Scaffold_8049_GENE_187	0.164967	1.11036	NA	NA	NA	Early (SOTA)
LeptoII_Scaffold_8049_GENE_188	0.172979	19.2504	1.01e-83	4.55e-83	1.5e-81	Late (SAM)
LeptoII_Scaffold_8049_GENE_29	0.387386	15.3949	3.51e-66	8.81e-66	5.2e-64	Late (SAM)
LeptoII_Scaffold_8049_GENE_3	1.36719	2.2433	NA	NA	NA	Early (SOTA)
LeptoII_Scaffold_8049_GENE_34	0.232423	18.7546	2.57e-81	1e-80	3.81e-79	Late (SAM)
LeptoII_Scaffold_8049_GENE_57	0.250712	19.6741	3.51e-85	2e-84	5.2e-83	Late (SAM)
LeptoII_Scaffold_8049_GENE_61	0.227987	20.7292	8.13e-90	1.09e-88	1.2e-87	Late (SAM)
LeptoII_Scaffold_8049_GENE_62	4.74953	0.048649	0.696596	0.770175	1	Early (SAM)
LeptoII_Scaffold_8049_GENE_70	0.0813513	10.1265	6.18e-45	1.19e-44	9.15e-43	Late (SAM)
LeptoII_Scaffold_8049_GENE_71	0.168038	20.0745	2.78e-87	1.96e-86	4.11e-85	Late (SAM)
LeptoII_Scaffold_8049_GENE_85	4.33791	0.0553763	0.727092	0.770175	1	Early (SAM)
LeptoII_Scaffold_8049_GENE_87	0.22169	20.7277	7.71e-90	1.09e-88	1.14e-87	Late (SAM)
LeptoII_Scaffold_8049_GENE_93	0.236597	21.0205	5e-91	1.85e-89	7.4e-89	Late (SAM)
LeptoII_Scaffold_8049_GENE_99	0.560689	15.3911	2.15e-65	5.31e-65	3.19e-63	Late (SAM)
LeptoII_Scaffold_8062_GENE_137	0.34857	19.3816	1.78e-83	7.75e-83	2.64e-81	Late (SAM)
LeptoII_Scaffold_8062_GENE_149	1.57102	0.0630206	NA	NA	NA	Early (SAM)
LeptoII_Scaffold_8062_GENE_152	0.552189	16.8276	1.35e-71	3.92e-71	2e-69	Late (SAM)
LeptoII_Scaffold_8062_GENE_153	0.221637	20.5749	3.5e-89	3.7e-88	5.17e-87	Late (SAM)
LeptoII_Scaffold_8062_GENE_155	2.10728	0.0624221	NA	NA	NA	Early (SAM)
LeptoII_Scaffold_8062_GENE_156	0.163497	18.9334	2.11e-82	8.91e-82	3.12e-80	Late (SAM)
LeptoII_Scaffold_8062_GENE_158	0.177978	18.853	5.45e-82	2.18e-81	8.06e-80	Late (SAM)
LeptoII_Scaffold_8062_GENE_159	0.287611	14.4225	1.87e-62	4.39e-62	2.76e-60	Late (SAM)
LeptoII_Scaffold_8062_GENE_179	2.14014	1.20102	NA	NA	NA	Early (SOTA)
LeptoII_Scaffold_8062_GENE_197	1.2737	0.0698671	NA	NA	NA	Early (SAM)
LeptoII_Scaffold_8062_GENE_201	0.260435	10.5073	9.41e-46	1.88e-45	1.39e-43	Late (SAM)
LeptoII_Scaffold_8062_GENE_202	0.147872	20.3743	1.15e-88	1.07e-87	1.71e-86	Late (SAM)
LeptoII_Scaffold_8062_GENE_226	4.31853	0.052221	0.722959	0.770175	1	Early (SAM)
LeptoII_Scaffold_8062_GENE_230	0.180494	21.1004	1.25e-91	6.16e-90	1.85e-89	Late (SAM)
LeptoII_Scaffold_8062_GENE_237	6.39983	0.0860904	0.677325	0.770175	1	Early (SAM)
LeptoII_Scaffold_8062_GENE_254	8.98655	0.071912	0.570929	0.770175	1	Early (SAM)
LeptoII_Scaffold_8062_GENE_263	2.34075	0.0575296	NA	NA	NA	Early (SAM)
LeptoII_Scaffold_8062_GENE_338	9.8878	0.0718968	0.545304	0.770175	1	Early (SAM)
LeptoII_Scaffold_8062_GENE_343	4.14542	0.0489313	0.726361	0.770175	1	Early (SAM)
LeptoII_Scaffold_8062_GENE_351	4.4497	0.0471446	0.708356	0.770175	1	Early (SAM)
LeptoII_Scaffold_8062_GENE_356	3.30486	0.0508248	NA	NA	NA	Early (SAM)
LeptoII_Scaffold_8062_GENE_366	0.840536	10.9381	4.1e-45	7.99e-45	6.07e-43	Late (SAM)
LeptoII_Scaffold_8062_GENE_369	7.5925	0.0525326	0.593099	0.770175	1	Early (SAM)
LeptoII_Scaffold_8062_GENE_370	7.06114	0.074516	0.637114	0.770175	1	Early (SAM)
LeptoII_Scaffold_8062_GENE_371	4.02142	0.0520825	0.738115	0.770175	1	Early (SAM)
LeptoII_Scaffold_8062_GENE_7	0.737506	0.658399	NA	NA	NA	Late (SOTA)
LeptoII_Scaffold_8135_GENE_101	0.200095	19.4232	2.45e-84	1.21e-83	3.63e-82	Late (SAM)
LeptoII_Scaffold_8135_GENE_24	5.21469	0.160388	0.841751	0.847477	1	Late (SOTA)
LeptoII_Scaffold_8135_GENE_70	3.53216	0.0486663	NA	NA	NA	Early (SAM)
LeptoII_Scaffold_8135_GENE_72	7.84344	0.0541305	0.586899	0.770175	1	Early (SAM)
LeptoII_Scaffold_8135_GENE_78	0.212822	18.2818	2.24e-79	7.9e-79	3.32e-77	Late (SAM)
LeptoII_Scaffold_8135_GENE_81	0.0947035	6.64991	6.69e-30	1.14e-29	9.9e-28	Late (SAM)
LeptoII_Scaffold_8135_GENE_92	1.12013	0.326194	NA	NA	NA	Early (SOTA)
LeptoII_Scaffold_8241_GENE_10	4.35378	0.0528047	0.722132	0.770175	1	Early (SAM)
LeptoII_Scaffold_8241_GENE_117	1.38486	0.670908	NA	NA	NA	Late (SOTA)
LeptoII_Scaffold_8241_GENE_123	9.90403	0.0849388	0.557364	0.770175	1	Early (SAM)
LeptoII_Scaffold_8241_GENE_124	0.639987	8.55718	9.69e-36	1.71e-35	1.43e-33	Late (SAM)
LeptoII_Scaffold_8241_GENE_158	0.180037	17.1123	1.67e-74	5.04e-74	2.47e-72	Late (SAM)
LeptoII_Scaffold_8241_GENE_163	2.74861	0.0843244	NA	NA	NA	Early (SAM)
LeptoII_Scaffold_8241_GENE_164	3.70524	0.0495296	NA	NA	NA	Early (SAM)
LeptoII_Scaffold_8241_GENE_165	2.9627	0.0575134	NA	NA	NA	Early (SAM)
LeptoII_Scaffold_8241_GENE_195	0.0884093	4.27139	1.17e-19	1.91e-19	1.74e-17	Late (SAM)
LeptoII_Scaffold_8241_GENE_196	0.301552	14.8455	3.29e-64	7.98e-64	4.87e-62	Late (SAM)
LeptoII_Scaffold_8241_GENE_197	0.126409	5.04256	8.08e-23	1.34e-22	1.2e-20	Early (SOTA)
LeptoII_Scaffold_8241_GENE_198	0.180004	0.544081	NA	NA	NA	Mid (SAM)
LeptoII_Scaffold_8241_GENE_206	0.446196	0.127598	NA	NA	NA	Mid (SAM)
LeptoII_Scaffold_8241_GENE_209	2.56576	0.0574944	NA	NA	NA	Early (SAM)
LeptoII_Scaffold_8241_GENE_215	1.60438	0.0715954	NA	NA	NA	Mid (SAM)
LeptoII_Scaffold_8241_GENE_22	2.2455	0.0666168	NA	NA	NA	Early (SAM)
LeptoII_Scaffold_8241_GENE_231	28840.3	2.81838	0	0	0	Early (SAM)
LeptoII_Scaffold_8241_GENE_237	0.0572804	4.726	9.1e-22	1.5e-21	1.35e-19	Late (SAM)
LeptoII_Scaffold_8241_GENE_253	7.45985	0.0779178	0.626821	0.770175	1	Early (SAM)
LeptoII_Scaffold_8241_GENE_296	0.197722	13.9727	6.2e-61	1.43e-60	9.18e-59	Late (SAM)
LeptoII_Scaffold_8241_GENE_301	0.387437	18.6453	3.88e-80	1.44e-79	5.74e-78	Late (SAM)
LeptoII_Scaffold_8241_GENE_302	0.418672	11.6313	7.06e-50	1.45e-49	1.05e-47	Late (SAM)
LeptoII_Scaffold_8241_GENE_306	0.954163	0.163147	NA	NA	NA	Late (SOTA)
LeptoII_Scaffold_8241_GENE_307	0.34416	19.7586	4.09e-85	2.24e-84	6.05e-83	Late (SAM)
LeptoII_Scaffold_8241_GENE_317	4.79681	0.414486	0.739436	0.770175	1	Late (SOTA)
LeptoII_Scaffold_8241_GENE_320	3.08967	0.0598312	NA	NA	NA	Early (SAM)
LeptoII_Scaffold_8241_GENE_329	0.197373	19.9652	1.12e-86	7.54e-86	1.66e-84	Late (SAM)
LeptoII_Scaffold_8241_GENE_331	3.08799	0.0529514	NA	NA	NA	Early (SAM)
LeptoII_Scaffold_8241_GENE_333	4.03502	0.0542451	0.741043	0.770175	1	Early (SAM)
LeptoII_Scaffold_8241_GENE_334	0.273886	20.4239	2.71e-88	2.23e-87	4.01e-86	Late (SAM)
LeptoII_Scaffold_8241_GENE_340	1.96493	0.0801327	NA	NA	NA	Early (SAM)
LeptoII_Scaffold_8241_GENE_448	0.214577	19.4462	2.28e-84	1.16e-83	3.38e-82	Late (SAM)
LeptoII_Scaffold_8241_GENE_449	0.246815	20.3762	3.26e-88	2.54e-87	4.82e-86	Late (SAM)
LeptoII_Scaffold_8241_GENE_450	0.8132	8.0474	7.27e-33	1.25e-32	1.08e-30	Late (SAM)
LeptoII_Scaffold_8241_GENE_451	0.108875	9.67593	7.21e-43	1.32e-42	1.07e-40	Late (SAM)
LeptoII_Scaffold_8241_GENE_452	2.98925	0.0618624	NA	NA	NA	Early (SAM)
LeptoII_Scaffold_8241_GENE_456	0.156875	9.28636	5.69e-41	1.01e-40	8.42e-39	Late (SAM)
LeptoII_Scaffold_8241_GENE_469	0.134944	6.01047	5.86e-27	9.85e-27	8.67e-25	Late (SOTA)
LeptoII_Scaffold_8241_GENE_488	4.94275	0.0465265	0.684677	0.770175	1	Early (SAM)
LeptoII_Scaffold_8241_GENE_495	2.82552	0.0733377	NA	NA	NA	Early (SAM)
LeptoII_Scaffold_8241_GENE_499	4.87923	0.0644606	0.714579	0.770175	1	Early (SAM)
LeptoII_Scaffold_8241_GENE_516	0.245148	17.0705	5.03e-74	1.49e-73	7.45e-72	Late (SAM)
LeptoII_Scaffold_8241_GENE_527	0.761476	0.471268	NA	NA	NA	Early (SOTA)
LeptoII_Scaffold_8241_GENE_532	2.56722	4.24396	2.61e-12	4.19e-12	3.86e-10	Late (SAM)
LeptoII_Scaffold_8241_GENE_533	5.71052	0.0631752	0.675411	0.770175	1	Early (SAM)
LeptoII_Scaffold_8241_GENE_538	5.34092	0.0667877	0.696564	0.770175	1	Early (SAM)
LeptoII_Scaffold_8241_GENE_539	5.26965	0.0507233	0.676601	0.770175	1	Early (SAM)
LeptoII_Scaffold_8241_GENE_543	0.154654	17.9845	2.28e-78	7.51e-78	3.38e-76	Late (SAM)
LeptoII_Scaffold_8241_GENE_545	0.270371	20.9702	1.18e-90	2.9e-89	1.74e-88	Late (SAM)
LeptoII_Scaffold_8241_GENE_546	3.28102	0.0493725	NA	NA	NA	Early (SAM)
LeptoII_Scaffold_8241_GENE_548	2.97443	0.0493004	NA	NA	NA	Early (SAM)
LeptoII_Scaffold_8241_GENE_559	0.651244	10.7032	6.83e-45	1.3e-44	1.01e-42	Late (SAM)
LeptoII_Scaffold_8241_GENE_565	0.158735	2.76254	NA	NA	NA	Late (SOTA)
LeptoII_Scaffold_8241_GENE_567	3.49578	0.0589639	NA	NA	NA	Early (SAM)
LeptoII_Scaffold_8241_GENE_579	0.717508	0.2758	NA	NA	NA	Late (SOTA)
LeptoII_Scaffold_8241_GENE_581	1.3083	0.0938521	NA	NA	NA	Mid (SAM)
LeptoII_Scaffold_8241_GENE_594	4.25391	0.0666357	0.7499	0.770731	1	Early (SAM)
LeptoII_Scaffold_8241_GENE_595	4.22785	0.0478045	0.720322	0.770175	1	Early (SAM)
LeptoII_Scaffold_8241_GENE_596	0.72267	11.5441	3.39e-48	6.88e-48	5.02e-46	Late (SAM)
LeptoII_Scaffold_8241_GENE_597	1.11246	3.8518	NA	NA	NA	Early (SOTA)
LeptoII_Scaffold_8241_GENE_598	5.24637	0.0505385	0.677332	0.770175	1	Early (SAM)
LeptoII_Scaffold_8241_GENE_599	3.91434	0.0476303	NA	NA	NA	Early (SAM)
LeptoII_Scaffold_8241_GENE_601	0.200258	2.07007	NA	NA	NA	Late (SOTA)
LeptoII_Scaffold_8241_GENE_62	0.529398	1.60039	NA	NA	NA	Early (SOTA)
LeptoII_Scaffold_8241_GENE_631	0.208673	16.2827	8.29e-71	2.27e-70	1.23e-68	Late (SAM)
LeptoII_Scaffold_8241_GENE_633	0.175033	15.55	8.14e-68	2.15e-67	1.2e-65	Late (SAM)
LeptoII_Scaffold_8241_GENE_634	0.265038	18.7491	3.84e-81	1.46e-80	5.68e-79	Late (SAM)
LeptoII_Scaffold_8241_GENE_648	0.0809521	13.5354	1.35e-59	2.98e-59	2e-57	Late (SAM)
LeptoII_Scaffold_8241_GENE_649	0.0767161	13.7014	2.5e-60	5.6e-60	3.69e-58	Late (SAM)
LeptoII_Scaffold_8241_GENE_652	0.0610197	3.18338	NA	NA	NA	Late (SAM)
LeptoII_Scaffold_8241_GENE_653	1.31881	0.096731	NA	NA	NA	Early (SAM)
LeptoII_Scaffold_8241_GENE_669	0.145413	19.2218	1e-83	4.55e-83	1.48e-81	Late (SAM)
LeptoII_Scaffold_8241_GENE_671	0.144124	17.8447	8.12e-78	2.61e-77	1.2e-75	Late (SAM)
LeptoII_Scaffold_8241_GENE_693	0.0823449	12.6485	8.9e-56	1.88e-55	1.32e-53	Late (SAM)
LeptoII_Scaffold_8241_GENE_696	0.248741	15.3145	1.83e-66	4.66e-66	2.7e-64	Late (SAM)
LeptoII_Scaffold_8241_GENE_697	2.32149	0.0692113	NA	NA	NA	Early (SAM)
LeptoII_Scaffold_8241_GENE_701	2.52239	0.10564	NA	NA	NA	Early (SAM)
LeptoII_Scaffold_8241_GENE_72	0.091722	1.60803	NA	NA	NA	Late (SAM)
LeptoII_Scaffold_8241_GENE_73	1.08108	0.112463	NA	NA	NA	Early (SAM)
LeptoII_Scaffold_8241_GENE_93	2.66888	0.0813567	NA	NA	NA	Early (SAM)
LeptoII_Scaffold_8524_GENE_102	1.82334	0.0655906	NA	NA	NA	Early (SAM)
LeptoII_Scaffold_8524_GENE_107	2.89663	0.0787779	NA	NA	NA	Early (SAM)
LeptoII_Scaffold_8524_GENE_108	2.93083	0.0598493	NA	NA	NA	Early (SAM)
LeptoII_Scaffold_8524_GENE_109	2.70962	0.0612719	NA	NA	NA	Early (SAM)
LeptoII_Scaffold_8524_GENE_134	0.140645	3.02378	NA	NA	NA	Late (SOTA)
LeptoII_Scaffold_8524_GENE_159	0.121928	12.5536	3.48e-55	7.26e-55	5.15e-53	Late (SAM)
LeptoII_Scaffold_8524_GENE_183	0.373598	16.522	4.4e-71	1.23e-70	6.51e-69	Late (SAM)
LeptoII_Scaffold_8524_GENE_187	3.50105	0.0639097	NA	NA	NA	Early (SAM)
LeptoII_Scaffold_8524_GENE_207	0.337516	10.5466	1.41e-45	2.79e-45	2.09e-43	Late (SAM)
LeptoII_Scaffold_8524_GENE_214	0.261777	20.9935	8.53e-91	2.53e-89	1.26e-88	Late (SAM)
LeptoII_Scaffold_8524_GENE_233	0.98434	0.125474	NA	NA	NA	Early (SAM)
LeptoII_Scaffold_8524_GENE_237	0.700874	0.437097	NA	NA	NA	Mid (SOTA)
LeptoII_Scaffold_8524_GENE_249	1.4326	0.08379	NA	NA	NA	Early (SAM)
LeptoII_Scaffold_8524_GENE_82	3.59755	0.0605247	NA	NA	NA	Early (SAM)
LeptoII_Scaffold_8524_GENE_87	0.307371	19.8958	7.15e-86	4.41e-85	1.06e-83	Late (SAM)
LeptoII_Scaffold_8524_GENE_92	0.21808	18.3328	1.43e-79	5.17e-79	2.12e-77	Late (SAM)
LeptoII_Scaffold_8524_GENE_99	0.913645	0.196805	NA	NA	NA	Mid (SOTA)
LeptoII_Scaffold_8692_GENE_100	4.77455	0.0477118	0.694019	0.770175	1	Early (SAM)
LeptoII_Scaffold_8692_GENE_101	7.7652	0.0572699	0.592892	0.770175	1	Early (SAM)
LeptoII_Scaffold_8692_GENE_102	3.95831	0.0469742	NA	NA	NA	Early (SAM)
LeptoII_Scaffold_8692_GENE_104	3.83753	0.051229	NA	NA	NA	Early (SAM)
LeptoII_Scaffold_8692_GENE_105	0.648263	13.3735	2.35e-56	5.04e-56	3.47e-54	Late (SAM)
LeptoII_Scaffold_8692_GENE_106	4.85508	0.0486892	0.691841	0.770175	1	Early (SAM)
LeptoII_Scaffold_8692_GENE_107	2.60218	0.0602548	NA	NA	NA	Early (SAM)
LeptoII_Scaffold_8692_GENE_108	4.89707	0.0539834	0.697904	0.770175	1	Early (SAM)
LeptoII_Scaffold_8692_GENE_109	4.06843	0.047148	0.727348	0.770175	1	Early (SAM)
LeptoII_Scaffold_8692_GENE_110	4.13299	0.0761577	0.772521	0.788504	1	Early (SAM)
LeptoII_Scaffold_8692_GENE_111	4.61066	0.0479444	0.701964	0.770175	1	Early (SAM)
LeptoII_Scaffold_8692_GENE_112	3.86455	0.0486757	NA	NA	NA	Early (SAM)
LeptoII_Scaffold_8692_GENE_115	3.4633	0.0660492	NA	NA	NA	Early (SAM)
LeptoII_Scaffold_8692_GENE_116	5.04741	0.052292	0.688585	0.770175	1	Early (SAM)
LeptoII_Scaffold_8692_GENE_120	4.89782	0.050176	0.692146	0.770175	1	Early (SAM)
LeptoII_Scaffold_8692_GENE_121	4.24928	0.0588291	0.737305	0.770175	1	Early (SAM)
LeptoII_Scaffold_8692_GENE_122	4.09435	0.0517961	0.733779	0.770175	1	Early (SAM)
LeptoII_Scaffold_8692_GENE_123	4.53814	0.051075	0.710311	0.770175	1	Early (SAM)
LeptoII_Scaffold_8692_GENE_124	2.44836	0.0650205	NA	NA	NA	Early (SAM)
LeptoII_Scaffold_8692_GENE_137a	5.82872	0.0489473	0.651232	0.770175	1	Early (SAM)
LeptoII_Scaffold_8692_GENE_138	3.95976	0.0515597	NA	NA	NA	Early (SAM)
LeptoII_Scaffold_8692_GENE_142	5.28441	0.0474101	0.671225	0.770175	1	Early (SAM)
LeptoII_Scaffold_8692_GENE_143	0.217356	20.2285	1.03e-87	7.59e-87	1.52e-85	Late (SAM)
LeptoII_Scaffold_8692_GENE_153	0.114481	15.9544	7.8e-70	2.1e-69	1.15e-67	Late (SAM)
LeptoII_Scaffold_8692_GENE_154	0.198322	17.31	2.87e-75	9.03e-75	4.25e-73	Late (SAM)
LeptoII_Scaffold_8692_GENE_157	0.183832	15.4454	2.52e-67	6.53e-67	3.72e-65	Late (SAM)
LeptoII_Scaffold_8692_GENE_19	0.289687	0.420097	NA	NA	NA	Early (SOTA)
LeptoII_Scaffold_8692_GENE_36	3.94081	0.049686	NA	NA	NA	Early (SAM)
LeptoII_Scaffold_8692_GENE_37	3.80736	0.0531936	NA	NA	NA	Early (SAM)
LeptoII_Scaffold_8692_GENE_38	3.68189	0.0671483	NA	NA	NA	Early (SAM)
LeptoII_Scaffold_8692_GENE_55	0.231012	20.7756	5.31e-90	9.82e-89	7.86e-88	Late (SAM)
LeptoII_Scaffold_8692_GENE_6	0.25405	20.5945	4.06e-89	4.01e-88	6.01e-87	Late (SAM)
LeptoII_Scaffold_8692_GENE_73	0.237234	20.6451	2.06e-89	2.34e-88	3.05e-87	Late (SAM)
LeptoII_Scaffold_8692_GENE_76	0.178142	20.6986	6.46e-90	1.06e-88	9.57e-88	Late (SAM)
LeptoII_Scaffold_8692_GENE_84	6.03157	0.0519675	0.647361	0.770175	1	Early (SAM)
LeptoII_Scaffold_8692_GENE_87	6.87023	0.0750941	0.644898	0.770175	1	Early (SAM)
LeptoII_Scaffold_8692_GENE_89	1.74226	0.0769794	NA	NA	NA	Early (SAM)
LeptoII_Scaffold_8692_GENE_93	5.57987	0.0490739	0.661343	0.770175	1	Early (SAM)
LeptoII_Scaffold_8692_GENE_96	5.24796	0.0491464	0.675261	0.770175	1	Early (SAM)
LeptoII_Scaffold_8692_GENE_97	4.61717	0.0469247	0.700074	0.770175	1	Early (SAM)
LeptoII_Scaffold_8692_GENE_98	8.21841	0.0825254	0.606173	0.770175	1	Early (SAM)
LeptoII_Scaffold_8692_GENE_98a	6.10167	0.0479393	0.639393	0.770175	1	Early (SAM)
LeptoII_Scaffold_8692_GENE_99	5.08307	0.0474491	0.679892	0.770175	1	Early (SAM)

## Sheet: GS1 v.s. GS2
Feature	GS1	GS2	p.value	q.value	bonferroni.p	Results of Mueller et al.
LeptoII_Cont_10065_GENE_4	0.116283	17.5108	0.000451654	0.00167488	0.0803944	Late (SAM)
LeptoII_Cont_10065_GENE_5	0.247765	19.3231	0.000269411	0.00141045	0.0479551	Late (SAM)
LeptoII_Cont_10776_GENE_10	6.94271	0.0604348	0.00202919	0.00435175	0.361195	Early (SAM)
LeptoII_Scaffold_7904_GENE_5	7.62583	0.170055	0.00146441	0.00342981	0.260665	Early (SOTA)
LeptoII_Scaffold_7931_GENE_106	0.264604	20.3608	0.000184649	0.00130985	0.0328674	Late (SAM)
LeptoII_Scaffold_7931_GENE_107	6.68833	0.0538063	0.00243631	0.00498462	0.433662	Early (SAM)
LeptoII_Scaffold_7931_GENE_11	1.34329	0.123535	NA	NA	NA	Early (SAM)
LeptoII_Scaffold_7931_GENE_146	5.36649	0.103664	0.00741716	0.0109986	1	Early (SAM)
LeptoII_Scaffold_7931_GENE_148	7.19629	0.0551488	0.0016557	0.00373056	0.294714	Early (SAM)
LeptoII_Scaffold_7931_GENE_151	2.27463	0.0978489	NA	NA	NA	Early (SAM)
LeptoII_Scaffold_7931_GENE_187	0.250946	20.677	0.000160331	0.00130985	0.0285389	Late (SAM)
LeptoII_Scaffold_7931_GENE_197	0.173792	19.7221	0.000208018	0.00130985	0.0370271	Late (SAM)
LeptoII_Scaffold_7931_GENE_206	4.89475	0.0681757	0.0100624	0.0134669	1	Early (SAM)
LeptoII_Scaffold_7931_GENE_227	0.382603	19.5229	0.000300669	0.00144043	0.0535191	Late (SAM)
LeptoII_Scaffold_7931_GENE_230	3.75176	0.0559954	NA	NA	NA	Early (SAM)
LeptoII_Scaffold_7931_GENE_252	2.90087	0.0975215	NA	NA	NA	Early (SAM)
LeptoII_Scaffold_7931_GENE_261	0.201832	21.1601	0.000124195	0.00130985	0.0221066	Late (SAM)
LeptoII_Scaffold_7931_GENE_331	0.295904	18.9096	0.000338205	0.00144043	0.0602005	Late (SAM)
LeptoII_Scaffold_7931_GENE_335	0.412276	13.5302	0.00324936	0.0062868	0.578386	Late (SAM)
LeptoII_Scaffold_7931_GENE_344	2.99706	0.0677513	NA	NA	NA	Early (SAM)
LeptoII_Scaffold_7931_GENE_4	3.43388	0.0539719	NA	NA	NA	Early (SAM)
LeptoII_Scaffold_7931_GENE_42	0.110391	10.2964	0.00769336	0.0111335	1	Late (SAM)
LeptoII_Scaffold_7931_GENE_43	5.44181	0.0472606	0.00630787	0.010025	1	Early (SAM)
LeptoII_Scaffold_7931_GENE_44	1.81967	0.0735901	NA	NA	NA	Early (SAM)
LeptoII_Scaffold_7931_GENE_48	2.95737	0.0638253	NA	NA	NA	Early (SAM)
LeptoII_Scaffold_7931_GENE_54	3.97056	0.270483	NA	NA	NA	Late (SOTA)
LeptoII_Scaffold_7931_GENE_64	5.20164	0.0584102	0.00776752	0.0111502	1	Early (SAM)
LeptoII_Scaffold_7931_GENE_8	6.31262	0.0530037	0.00324733	0.0062868	0.578025	Early (SAM)
LeptoII_Scaffold_7931_GENE_84	9.13484	0.196395	0.000489053	0.00177656	0.0870513	Early (SAM)
LeptoII_Scaffold_7931_GENE_9	0.219361	0.444733	NA	NA	NA	Early (SAM)
LeptoII_Scaffold_7931_GENE_99	0.258641	18.0933	0.00044067	0.00166892	0.0784393	Late (SAM)
LeptoII_Scaffold_8027_GENE_1	5.77942	0.0608859	0.00497495	0.00851482	0.885541	Early (SAM)
LeptoII_Scaffold_8027_GENE_13	0.266762	10.0743	0.0105425	0.0137492	1	Late (SAM)
LeptoII_Scaffold_8027_GENE_19	0.198432	14.0921	0.00193264	0.00419524	0.34401	Late (SAM)
LeptoII_Scaffold_8027_GENE_29	4.40487	0.0836194	0.0152535	0.0174933	1	Early (SAM)
LeptoII_Scaffold_8027_GENE_3	2.63505	0.105725	NA	NA	NA	Early (SAM)
LeptoII_Scaffold_8027_GENE_51	0.221922	16.4824	0.000783342	0.00228582	0.139435	Late (SAM)
LeptoII_Scaffold_8027_GENE_6	3.20075	0.0789374	NA	NA	NA	Early (SAM)
LeptoII_Scaffold_8049_GENE_100	0.853916	0.402509	NA	NA	NA	Late (SOTA)
LeptoII_Scaffold_8049_GENE_104	0.20807	19.8794	0.000205455	0.00130985	0.036571	Late (SAM)
LeptoII_Scaffold_8049_GENE_151	0.0806355	9.02675	0.0123001	0.0154185	1	Late (SAM)
LeptoII_Scaffold_8049_GENE_153	0.232743	20.7522	0.000151823	0.00130985	0.0270244	Late (SAM)
LeptoII_Scaffold_8049_GENE_184	0.335774	14.6863	0.00185524	0.00407695	0.330233	Late (SAM)
LeptoII_Scaffold_8049_GENE_185	0.432834	18.0962	0.000559954	0.00191676	0.0996718	Late (SAM)
LeptoII_Scaffold_8049_GENE_186	0.0974033	10.8835	0.00596361	0.00982891	1	Late (SAM)
LeptoII_Scaffold_8049_GENE_187	5.45934	1.11036	0.0312489	0.0327194	1	Early (SOTA)
LeptoII_Scaffold_8049_GENE_188	0.300307	19.2504	0.000298185	0.00144043	0.0530769	Late (SAM)
LeptoII_Scaffold_8049_GENE_29	0.16768	15.3949	0.00110936	0.00290391	0.197466	Late (SAM)
LeptoII_Scaffold_8049_GENE_3	0.32605	2.2433	NA	NA	NA	Early (SOTA)
LeptoII_Scaffold_8049_GENE_34	0.22941	18.7546	0.000327237	0.00144043	0.0582482	Late (SAM)
LeptoII_Scaffold_8049_GENE_57	0.202735	19.6741	0.000220762	0.00130985	0.0392956	Late (SAM)
LeptoII_Scaffold_8049_GENE_61	0.211596	20.7292	0.000148689	0.00130985	0.0264667	Late (SAM)
LeptoII_Scaffold_8049_GENE_62	4.32788	0.048649	0.0151947	0.0174933	1	Early (SAM)
LeptoII_Scaffold_8049_GENE_70	1.21389	10.1265	0.0337816	0.0351645	1	Late (SAM)
LeptoII_Scaffold_8049_GENE_71	0.296447	20.0745	0.000215619	0.00130985	0.0383801	Late (SAM)
LeptoII_Scaffold_8049_GENE_85	4.16289	0.0553763	0.0175515	0.019285	1	Early (SAM)
LeptoII_Scaffold_8049_GENE_87	0.217622	20.7277	0.000150041	0.00130985	0.0267073	Late (SAM)
LeptoII_Scaffold_8049_GENE_93	0.20107	21.0205	0.000130927	0.00130985	0.0233051	Late (SAM)
LeptoII_Scaffold_8049_GENE_99	0.11588	15.3911	0.00103148	0.00278188	0.183604	Late (SAM)
LeptoII_Scaffold_8062_GENE_137	0.14802	19.3816	0.00022879	0.0013137	0.0407246	Late (SAM)
LeptoII_Scaffold_8062_GENE_149	10.1003	0.0630206	0.000187272	0.00130985	0.0333343	Early (SAM)
LeptoII_Scaffold_8062_GENE_152	0.10762	16.8276	0.000581874	0.00191803	0.103574	Late (SAM)
LeptoII_Scaffold_8062_GENE_153	0.219291	20.5749	0.000159536	0.00130985	0.0283975	Late (SAM)
LeptoII_Scaffold_8062_GENE_155	7.60221	0.0624221	0.0012313	0.00317639	0.219171	Early (SAM)
LeptoII_Scaffold_8062_GENE_156	0.323044	18.9334	0.000347969	0.00144043	0.0619385	Late (SAM)
LeptoII_Scaffold_8062_GENE_158	0.298026	18.853	0.000346726	0.00144043	0.0617173	Late (SAM)
LeptoII_Scaffold_8062_GENE_159	0.241077	14.4225	0.0018028	0.00401123	0.320899	Late (SAM)
LeptoII_Scaffold_8062_GENE_179	0.389051	1.20102	NA	NA	NA	Early (SOTA)
LeptoII_Scaffold_8062_GENE_197	11.2373	0.0698671	8.11e-05	0.00130985	0.0144295	Early (SAM)
LeptoII_Scaffold_8062_GENE_201	0.365433	10.5073	0.0101594	0.0134954	1	Late (SAM)
LeptoII_Scaffold_8062_GENE_202	0.331918	20.3743	0.000201713	0.00130985	0.0359049	Late (SAM)
LeptoII_Scaffold_8062_GENE_226	4.43423	0.052221	0.014057	0.0167929	1	Early (SAM)
LeptoII_Scaffold_8062_GENE_230	0.262572	21.1004	0.000138391	0.00130985	0.0246336	Late (SAM)
LeptoII_Scaffold_8062_GENE_237	1.815	0.0860904	NA	NA	NA	Early (SAM)
LeptoII_Scaffold_8062_GENE_254	1.54741	0.071912	NA	NA	NA	Early (SAM)
LeptoII_Scaffold_8062_GENE_263	7.42598	0.0575296	0.00139569	0.00338433	0.248432	Early (SAM)
LeptoII_Scaffold_8062_GENE_338	1.40666	0.0718968	NA	NA	NA	Early (SAM)
LeptoII_Scaffold_8062_GENE_343	4.92998	0.0489313	0.0094444	0.0128576	1	Early (SAM)
LeptoII_Scaffold_8062_GENE_351	4.76691	0.0471446	0.0107022	0.0137492	1	Early (SAM)
LeptoII_Scaffold_8062_GENE_356	5.95348	0.0508248	0.00426781	0.00759669	0.759669	Early (SAM)
LeptoII_Scaffold_8062_GENE_366	0.108768	10.9381	0.00593294	0.00982891	1	Late (SAM)
LeptoII_Scaffold_8062_GENE_369	2.50718	0.0525326	NA	NA	NA	Early (SAM)
LeptoII_Scaffold_8062_GENE_370	1.90054	0.074516	NA	NA	NA	Early (SAM)
LeptoII_Scaffold_8062_GENE_371	4.77451	0.0520825	0.0107367	0.0137492	1	Early (SAM)
LeptoII_Scaffold_8062_GENE_7	2.05942	0.658399	NA	NA	NA	Late (SOTA)
LeptoII_Scaffold_8135_GENE_101	0.257301	19.4232	0.000262652	0.00141045	0.0467521	Late (SAM)
LeptoII_Scaffold_8135_GENE_24	1.19564	0.160388	NA	NA	NA	Late (SOTA)
LeptoII_Scaffold_8135_GENE_70	5.81744	0.0486663	0.00472317	0.00818044	0.840724	Early (SAM)
LeptoII_Scaffold_8135_GENE_72	2.35533	0.0541305	NA	NA	NA	Early (SAM)
LeptoII_Scaffold_8135_GENE_78	0.257019	18.2818	0.000408646	0.00158128	0.072739	Late (SAM)
LeptoII_Scaffold_8135_GENE_81	1.58788	6.64991	0.190765	0.195151	1	Late (SAM)
LeptoII_Scaffold_8135_GENE_92	2.73688	0.326194	NA	NA	NA	Early (SOTA)
LeptoII_Scaffold_8241_GENE_10	4.34972	0.0528047	0.0150499	0.0174933	1	Early (SAM)
LeptoII_Scaffold_8241_GENE_117	1.07629	0.670908	NA	NA	NA	Late (SOTA)
LeptoII_Scaffold_8241_GENE_123	1.18873	0.0849388	NA	NA	NA	Early (SAM)
LeptoII_Scaffold_8241_GENE_124	0.182599	8.55718	0.0173177	0.0192659	1	Late (SAM)
LeptoII_Scaffold_8241_GENE_158	0.324587	17.1123	0.000707458	0.00213754	0.125928	Late (SAM)
LeptoII_Scaffold_8241_GENE_163	4.31453	0.0843244	0.0164123	0.0183868	1	Early (SAM)
LeptoII_Scaffold_8241_GENE_164	5.44903	0.0495296	0.00629888	0.010025	1	Early (SAM)
LeptoII_Scaffold_8241_GENE_165	5.86872	0.0575134	0.00461359	0.00813088	0.821219	Early (SAM)
LeptoII_Scaffold_8241_GENE_195	2.64809	4.27139	0.853947	0.858771	1	Late (SAM)
LeptoII_Scaffold_8241_GENE_196	0.223379	14.8455	0.00148913	0.00343525	0.265066	Late (SAM)
LeptoII_Scaffold_8241_GENE_197	1.5688	5.04256	0.347641	0.351591	1	Early (SOTA)
LeptoII_Scaffold_8241_GENE_198	10.2107	0.544081	0.000389132	0.00156949	0.0692656	Mid (SAM)
LeptoII_Scaffold_8241_GENE_206	17.5642	0.127598	8.34e-07	7.42e-05	0.000148411	Mid (SAM)
LeptoII_Scaffold_8241_GENE_209	6.7789	0.0574944	0.00228816	0.00473596	0.407293	Early (SAM)
LeptoII_Scaffold_8241_GENE_215	8.70575	0.0715954	0.000542526	0.00189352	0.0965696	Mid (SAM)
LeptoII_Scaffold_8241_GENE_22	6.68502	0.0666168	0.0025001	0.00505701	0.445017	Early (SAM)
LeptoII_Scaffold_8241_GENE_231	383.119	2.81838	1.1e-136	1.95e-134	1.95e-134	Early (SAM)
LeptoII_Scaffold_8241_GENE_237	3.69403	4.726	0.898884	0.898884	1	Late (SAM)
LeptoII_Scaffold_8241_GENE_253	1.72041	0.0779178	NA	NA	NA	Early (SAM)
LeptoII_Scaffold_8241_GENE_296	0.361965	13.9727	0.00254709	0.00509418	0.453382	Late (SAM)
LeptoII_Scaffold_8241_GENE_301	0.13843	18.6453	0.000300155	0.00144043	0.0534275	Late (SAM)
LeptoII_Scaffold_8241_GENE_302	0.205351	11.6313	0.00517237	0.00876841	0.920683	Late (SAM)
LeptoII_Scaffold_8241_GENE_306	6.42388	0.163147	0.00363179	0.00666452	0.646458	Late (SOTA)
LeptoII_Scaffold_8241_GENE_307	0.147056	19.7586	0.00019747	0.00130985	0.0351496	Late (SAM)
LeptoII_Scaffold_8241_GENE_317	0.502965	0.414486	NA	NA	NA	Late (SOTA)
LeptoII_Scaffold_8241_GENE_320	5.40954	0.0598312	0.00662046	0.0102068	1	Early (SAM)
LeptoII_Scaffold_8241_GENE_329	0.253769	19.9652	0.00021192	0.00130985	0.0377218	Late (SAM)
LeptoII_Scaffold_8241_GENE_331	6.1157	0.0529514	0.00377958	0.00686496	0.672766	Early (SAM)
LeptoII_Scaffold_8241_GENE_333	4.56872	0.0542451	0.0126832	0.0156779	1	Early (SAM)
LeptoII_Scaffold_8241_GENE_334	0.178769	20.4239	0.000159723	0.00130985	0.0284308	Late (SAM)
LeptoII_Scaffold_8241_GENE_340	6.35102	0.0801327	0.0033123	0.00633968	0.58959	Early (SAM)
LeptoII_Scaffold_8241_GENE_448	0.239653	19.4462	0.00025397	0.00141045	0.0452066	Late (SAM)
LeptoII_Scaffold_8241_GENE_449	0.198841	20.3762	0.000167374	0.00130985	0.0297925	Late (SAM)
LeptoII_Scaffold_8241_GENE_450	0.152808	8.0474	0.0204413	0.021919	1	Late (SAM)
LeptoII_Scaffold_8241_GENE_451	0.949243	9.67593	0.029884	0.0314755	1	Late (SAM)
LeptoII_Scaffold_8241_GENE_452	5.40767	0.0618624	0.00665493	0.0102068	1	Early (SAM)
LeptoII_Scaffold_8241_GENE_456	0.686436	9.28636	0.0254021	0.0269142	1	Late (SAM)
LeptoII_Scaffold_8241_GENE_469	1.23293	6.01047	0.177084	0.182202	1	Late (SOTA)
LeptoII_Scaffold_8241_GENE_488	4.34841	0.0465265	0.014889	0.0174933	1	Early (SAM)
LeptoII_Scaffold_8241_GENE_495	4.82586	0.0733377	0.0107251	0.0137492	1	Early (SAM)
LeptoII_Scaffold_8241_GENE_499	3.17947	0.0644606	NA	NA	NA	Early (SAM)
LeptoII_Scaffold_8241_GENE_516	0.23896	17.0705	0.000638021	0.002028	0.113568	Late (SAM)
LeptoII_Scaffold_8241_GENE_527	2.78661	0.471268	NA	NA	NA	Early (SOTA)
LeptoII_Scaffold_8241_GENE_532	0.0917836	4.24396	0.0942022	0.0974883	1	Late (SAM)
LeptoII_Scaffold_8241_GENE_533	2.7719	0.0631752	NA	NA	NA	Early (SAM)
LeptoII_Scaffold_8241_GENE_538	2.80342	0.0667877	NA	NA	NA	Early (SAM)
LeptoII_Scaffold_8241_GENE_539	3.7412	0.0507233	NA	NA	NA	Early (SAM)
LeptoII_Scaffold_8241_GENE_543	0.359535	17.9845	0.000528889	0.00188284	0.0941422	Late (SAM)
LeptoII_Scaffold_8241_GENE_545	0.176375	20.9702	0.000128919	0.00130985	0.0229477	Late (SAM)
LeptoII_Scaffold_8241_GENE_546	6.17313	0.0493725	0.00359206	0.00666027	0.639386	Early (SAM)
LeptoII_Scaffold_8241_GENE_548	6.8194	0.0493004	0.00218538	0.00463093	0.388998	Early (SAM)
LeptoII_Scaffold_8241_GENE_559	0.143464	10.7032	0.00685754	0.0103444	1	Late (SAM)
LeptoII_Scaffold_8241_GENE_565	2.28045	2.76254	NA	NA	NA	Late (SOTA)
LeptoII_Scaffold_8241_GENE_567	4.85142	0.0589639	0.0102355	0.0134957	1	Early (SAM)
LeptoII_Scaffold_8241_GENE_579	5.05335	0.2758	0.0128113	0.0157269	1	Late (SOTA)
LeptoII_Scaffold_8241_GENE_581	8.1442	0.0938521	0.000863272	0.00243909	0.153662	Mid (SAM)
LeptoII_Scaffold_8241_GENE_594	3.52781	0.0666357	NA	NA	NA	Early (SAM)
LeptoII_Scaffold_8241_GENE_595	4.94779	0.0478045	0.00929357	0.0128576	1	Early (SAM)
LeptoII_Scaffold_8241_GENE_596	0.119867	11.5441	0.00473362	0.00818044	0.842585	Late (SAM)
LeptoII_Scaffold_8241_GENE_597	0.233374	3.8518	NA	NA	NA	Early (SOTA)
LeptoII_Scaffold_8241_GENE_598	3.77154	0.0505385	NA	NA	NA	Early (SAM)
LeptoII_Scaffold_8241_GENE_599	5.36363	0.0476303	0.00670897	0.0102068	1	Early (SAM)
LeptoII_Scaffold_8241_GENE_601	2.41227	2.07007	NA	NA	NA	Late (SOTA)
LeptoII_Scaffold_8241_GENE_62	1.1803	1.60039	NA	NA	NA	Early (SOTA)
LeptoII_Scaffold_8241_GENE_631	0.294313	16.2827	0.000937376	0.00259259	0.166853	Late (SAM)
LeptoII_Scaffold_8241_GENE_633	0.367409	15.55	0.00138133	0.00338433	0.245877	Late (SAM)
LeptoII_Scaffold_8241_GENE_634	0.201238	18.7491	0.000315174	0.00144043	0.0561011	Late (SAM)
LeptoII_Scaffold_8241_GENE_648	0.912639	13.5354	0.00620839	0.010025	1	Late (SAM)
LeptoII_Scaffold_8241_GENE_649	0.951365	13.7014	0.00610124	0.00996349	1	Late (SAM)
LeptoII_Scaffold_8241_GENE_652	5.14803	3.18338	0.239186	0.243287	1	Late (SAM)
LeptoII_Scaffold_8241_GENE_653	7.83886	0.096731	0.00109394	0.00290391	0.194722	Early (SAM)
LeptoII_Scaffold_8241_GENE_669	0.357771	19.2218	0.000326494	0.00144043	0.0581159	Late (SAM)
LeptoII_Scaffold_8241_GENE_671	0.388825	17.8447	0.000581365	0.00191803	0.103483	Late (SAM)
LeptoII_Scaffold_8241_GENE_693	0.960114	12.6485	0.00932119	0.0128576	1	Late (SAM)
LeptoII_Scaffold_8241_GENE_696	0.262513	15.3145	0.00130929	0.00332934	0.233054	Late (SAM)
LeptoII_Scaffold_8241_GENE_697	6.22381	0.0692113	0.00358184	0.00666027	0.637567	Early (SAM)
LeptoII_Scaffold_8241_GENE_701	3.75283	0.10564	NA	NA	NA	Early (SAM)
LeptoII_Scaffold_8241_GENE_72	6.78003	1.60803	0.0213838	0.0227923	1	Late (SAM)
LeptoII_Scaffold_8241_GENE_73	8.22493	0.112463	0.000839396	0.00240988	0.149412	Early (SAM)
LeptoII_Scaffold_8241_GENE_93	4.60551	0.0813567	0.0129543	0.0157283	1	Early (SAM)
LeptoII_Scaffold_8524_GENE_102	8.36164	0.0655906	0.000696089	0.00213754	0.123904	Early (SAM)
LeptoII_Scaffold_8524_GENE_107	4.3823	0.0787779	0.0153916	0.0174933	1	Early (SAM)
LeptoII_Scaffold_8524_GENE_108	5.701	0.0598493	0.00527713	0.0088616	0.939329	Early (SAM)
LeptoII_Scaffold_8524_GENE_109	6.02323	0.0612719	0.00412185	0.00741101	0.73369	Early (SAM)
LeptoII_Scaffold_8524_GENE_134	2.3514	3.02378	NA	NA	NA	Late (SOTA)
LeptoII_Scaffold_8524_GENE_159	0.653323	12.5536	0.00658823	0.0102068	1	Late (SAM)
LeptoII_Scaffold_8524_GENE_183	0.162007	16.522	0.00070851	0.00213754	0.126115	Late (SAM)
LeptoII_Scaffold_8524_GENE_187	4.46925	0.0639097	0.0139731	0.0167929	1	Early (SAM)
LeptoII_Scaffold_8524_GENE_207	0.280927	10.5466	0.00889055	0.0124608	1	Late (SAM)
LeptoII_Scaffold_8524_GENE_214	0.181963	20.9935	0.00012878	0.00130985	0.0229229	Late (SAM)
LeptoII_Scaffold_8524_GENE_233	8.0966	0.125474	0.000946731	0.00259259	0.168518	Early (SAM)
LeptoII_Scaffold_8524_GENE_237	3.26425	0.437097	NA	NA	NA	Mid (SOTA)
LeptoII_Scaffold_8524_GENE_249	8.33074	0.08379	0.000736183	0.00218401	0.131041	Early (SAM)
LeptoII_Scaffold_8524_GENE_82	4.59262	0.0605247	0.012592	0.0156739	1	Early (SAM)
LeptoII_Scaffold_8524_GENE_87	0.163522	19.8958	0.000191702	0.00130985	0.0341229	Late (SAM)
LeptoII_Scaffold_8524_GENE_92	0.250124	18.3328	0.000396782	0.00156949	0.0706271	Late (SAM)
LeptoII_Scaffold_8524_GENE_99	5.56143	0.196805	0.00751591	0.0109986	1	Mid (SOTA)
LeptoII_Scaffold_8692_GENE_100	4.38977	0.0477118	0.0144396	0.017135	1	Early (SAM)
LeptoII_Scaffold_8692_GENE_101	2.24864	0.0572699	NA	NA	NA	Early (SAM)
LeptoII_Scaffold_8692_GENE_102	5.37811	0.0469742	0.00662554	0.0102068	1	Early (SAM)
LeptoII_Scaffold_8692_GENE_104	5.08665	0.051229	0.00838727	0.0118487	1	Early (SAM)
LeptoII_Scaffold_8692_GENE_105	0.115346	13.3735	0.00227668	0.00473596	0.405248	Late (SAM)
LeptoII_Scaffold_8692_GENE_106	4.2303	0.0486892	0.0164242	0.0183868	1	Early (SAM)
LeptoII_Scaffold_8692_GENE_107	6.3778	0.0602548	0.00312954	0.00618954	0.557058	Early (SAM)
LeptoII_Scaffold_8692_GENE_108	3.78271	0.0539834	NA	NA	NA	Early (SAM)
LeptoII_Scaffold_8692_GENE_109	5.21327	0.047148	0.00753836	0.0109986	1	Early (SAM)
LeptoII_Scaffold_8692_GENE_110	3.17703	0.0761577	NA	NA	NA	Early (SAM)
LeptoII_Scaffold_8692_GENE_111	4.52375	0.0479444	0.0129891	0.0157283	1	Early (SAM)
LeptoII_Scaffold_8692_GENE_112	5.31605	0.0486757	0.0069763	0.0104351	1	Early (SAM)
LeptoII_Scaffold_8692_GENE_115	4.37161	0.0660492	0.0151606	0.0174933	1	Early (SAM)
LeptoII_Scaffold_8692_GENE_116	3.78875	0.052292	NA	NA	NA	Early (SAM)
LeptoII_Scaffold_8692_GENE_120	4.06913	0.050176	0.0187342	0.0204582	1	Early (SAM)
LeptoII_Scaffold_8692_GENE_121	4.0003	0.0588291	0.0201223	0.0217077	1	Early (SAM)
LeptoII_Scaffold_8692_GENE_122	4.71539	0.0517961	0.0112433	0.014295	1	Early (SAM)
LeptoII_Scaffold_8692_GENE_123	4.31434	0.051075	0.0154295	0.0174933	1	Early (SAM)
LeptoII_Scaffold_8692_GENE_124	6.28167	0.0650205	0.00339951	0.00643736	0.605112	Early (SAM)
LeptoII_Scaffold_8692_GENE_137a	3.50508	0.0489473	NA	NA	NA	Early (SAM)
LeptoII_Scaffold_8692_GENE_138	4.89802	0.0515597	0.00973216	0.0131237	1	Early (SAM)
LeptoII_Scaffold_8692_GENE_142	3.99147	0.0474101	NA	NA	NA	Early (SAM)
LeptoII_Scaffold_8692_GENE_143	0.227439	20.2285	0.000184475	0.00130985	0.0328366	Late (SAM)
LeptoII_Scaffold_8692_GENE_153	0.547502	15.9544	0.00150534	0.00343525	0.26795	Late (SAM)
LeptoII_Scaffold_8692_GENE_154	0.291294	17.31	0.00062542	0.00202409	0.111325	Late (SAM)
LeptoII_Scaffold_8692_GENE_157	0.352192	15.4454	0.0014092	0.00338433	0.250838	Late (SAM)
LeptoII_Scaffold_8692_GENE_19	8.21716	0.420097	0.00142598	0.00338433	0.253825	Early (SOTA)
LeptoII_Scaffold_8692_GENE_36	5.10716	0.049686	0.00822993	0.0117194	1	Early (SAM)
LeptoII_Scaffold_8692_GENE_37	4.93761	0.0531936	0.00946261	0.0128576	1	Early (SAM)
LeptoII_Scaffold_8692_GENE_38	4.04477	0.0671483	0.0197224	0.021406	1	Early (SAM)
LeptoII_Scaffold_8692_GENE_55	0.20836	20.7756	0.000145389	0.00130985	0.0258793	Late (SAM)
LeptoII_Scaffold_8692_GENE_6	0.19113	20.5945	0.000152173	0.00130985	0.0270868	Late (SAM)
LeptoII_Scaffold_8692_GENE_73	0.204176	20.6451	0.000151999	0.00130985	0.0270557	Late (SAM)
LeptoII_Scaffold_8692_GENE_76	0.271202	20.6986	0.000163561	0.00130985	0.0291139	Late (SAM)
LeptoII_Scaffold_8692_GENE_84	3.19035	0.0519675	NA	NA	NA	Early (SAM)
LeptoII_Scaffold_8692_GENE_87	1.93831	0.0750941	NA	NA	NA	Early (SAM)
LeptoII_Scaffold_8692_GENE_89	7.45613	0.0769794	0.00141274	0.00338433	0.251467	Early (SAM)
LeptoII_Scaffold_8692_GENE_93	3.65195	0.0490739	NA	NA	NA	Early (SAM)
LeptoII_Scaffold_8692_GENE_96	3.87719	0.0491464	NA	NA	NA	Early (SAM)
LeptoII_Scaffold_8692_GENE_97	4.61554	0.0469247	0.0120558	0.0152194	1	Early (SAM)
LeptoII_Scaffold_8692_GENE_98	1.47443	0.0825254	NA	NA	NA	Early (SAM)
LeptoII_Scaffold_8692_GENE_98a	3.41869	0.0479393	NA	NA	NA	Early (SAM)
LeptoII_Scaffold_8692_GENE_99	4.14616	0.0474491	0.0175244	0.019285	1	Early (SAM)

## Sheet: 20 intermediate proteins
Protein ID	GS0	GS1	Abundance	KO#	Annotation	p-value	Function
LeptoII_Cont_10776_GENE_10	2.38333	6.94271	Early (SAM)	K04077	Chaperonin GroEL	4.88e-32	Cellular Processing
LeptoII_Scaffold_8062_GENE_149	1.57102	10.1003	Early (SAM)	K01689	Enolase	1.07e-53	Cellular Processing
LeptoII_Scaffold_8062_GENE_155	2.10728	7.60221	Early (SAM)	K02435	Glutamyl-tRNA(Gln) amidotransferase_ C subunit	8.26e-37	Cellular Processing
LeptoII_Scaffold_8241_GENE_22	2.2455	6.68502	Early (SAM)	K01875	Seryl-tRNA synthetase	4.34e-31	Cellular Processing
LeptoII_Scaffold_8241_GENE_73	1.08108	8.22493	Early (SAM)	K03433	Putative 20S proteasome beta-subunit	4.98e-45	Cellular Processing
LeptoII_Scaffold_8692_GENE_19	0.289687	8.21716	Early (SOTA)	K01879	Glycyl-tRNA synthetase_ beta subunit	2.46e-49	Cellular Processing
LeptoII_Scaffold_8692_GENE_89	1.74226	7.45613	Early (SAM)	K02518	Translation initiation factor 1 (IF-1)	1.83e-37	Cellular Processing
LeptoII_Scaffold_7904_GENE_5	0.771123	7.62583	Early (SOTA)	K02400	probable flagellar biosynthesis protein FlhA	4.51e-43	Environmental sensing
LeptoII_Scaffold_7931_GENE_148	2.51974	7.19629	Early (SAM)	K04751	Putative nitrogen regulatory protein P-II	5.69e-33	Environmental sensing
LeptoII_Scaffold_7931_GENE_84	0.557403	9.13484	Early (SAM)	K01835	Phosphomannomutase	2.88e-53	Environmental sensing
LeptoII_Scaffold_8062_GENE_263	2.34075	7.42598	Early (SAM)	K03969	Putative phage shock protein A (PspA)	6.52e-35	Environmental sensing
LeptoII_Scaffold_8241_GENE_209	2.56576	6.7789	Early (SAM)	K02389	Probable flagellar hook capping protein (FlgD)	1.72e-30	Environmental sensing
LeptoII_Scaffold_8241_GENE_340	1.96493	6.35102	Early (SAM)	K01895	Acetyl-CoA synthetase	3.07e-30	Environmental sensing
LeptoII_Scaffold_8241_GENE_653	1.31881	7.83886	Early (SAM)	K02407	Putative flagellar hook-associated protein (FliD)	1.36e-41	Environmental sensing
LeptoII_Scaffold_8524_GENE_102	1.82334	8.36164	Early (SAM)	K03543	Putative secretion protein HlyD	2.31e-42	Environmental sensing
LeptoII_Scaffold_8524_GENE_233	0.98434	8.0966	Early (SAM)	K01993	Secretion protein (HlyD)	9.26e-45	Environmental sensing
LeptoII_Scaffold_8524_GENE_249	1.4326	8.33074	Early (SAM)	K02557	Putative OmpA family protein	6.03e-44	Environmental sensing
LeptoII_Scaffold_8049_GENE_187	0.164967	5.45934	Early (SOTA)	K01057	6-phosphogluconolactonase	1.6e-33	General metabolism
LeptoII_Scaffold_8062_GENE_197	1.2737	11.2373	Early (SAM)	K00619	Amino-acid N-acetyltransferase	6.55e-62	General metabolism
LeptoII_Scaffold_8241_GENE_231	28840.3	383.119	Early (SAM)	K02437	Glycine cleavage system H protein	0	General metabolism
