# Supplementary material for: MetaComp: comprehensive analysis software for comparative meta-omics including comparative metagenomics
Source: BMC Bioinformatics. 2017 Oct 2;18:434. doi: 10.1186/s12859-017-1849-8 (PMC5625784; doi:10.1186/s12859-017-1849-8)
Supplement: Supplementary file 6 — Table S5. The input metabolite APM data of human fecal metabolomic samples from healthy control people and NAFLD patients. (XLS 41kb) [file 12859_2017_1849_MOESM6_ESM.xls]

## Sheet: Input APM
Identified volatile organic compounds from control and obese samples extracted from paper of Raman et. al.
Compound	Control = 30	NAFLD = 30
2-Butanone	30	21
2-Heptanone	30	30
2-Pentanone	29	30
Acetone	30	30
Butanoic acid	30	30
Ethyl alcohol	30	30
Pentanoic acid	30	30
Propanal, 2-methyl-	30	28
á-Pinene	29	30
Butanoic acid, 2-methyl-	29	29
Unknown compounds RT 33.3	29	30
Acetaldehyde	28	25
Butanal, 2-methyl-	28	23
Butanal, 3-methyl-	28	28
Butanoic acid, 3-methyl-	28	24
Benzaldehyde	27	26
Butanoic acid, ethyl ester	27	29
Benzeneacetaldehyde	26	26
Propanoic acid, 2-methyl-	26	25
Benzene, 1-methyl-2-(1-methylethyl)-	23	26
Pentanoic acid, methyl ester	25	30
Butanoic acid, methyl ester	24	28
Carbon disulfide	24	27
Dimethyl trisulfide	24	18
Hexanal	23	21
Indole	23	22
á-Phellandrene	19	27
Compound-95 (RT-30.8)	22	17
Propanal, 3-(methylthio)-	22	18
Disulfide, dimethyl	21	18
Methyl propionate	21	28
1-Propanol	20	27
2,3-Butanedione	20	21
Cyclohexene, 1-methyl-5-(1-methylethenyl)-, (R)-	20	20
Heptanal	20	11
Bicyclo[3.1.1]hept-2-ene, 2,6,6-trimethyl-, (ñ)-	19	15
Acetic acid, methyl ester	18	26
Ethanedioic acid, trimethyl ester	18	15
Phenol, 4-methyl-	18	21
Unknown compounds RT 35.7	18	19
2-Hexanone	17	10
Benzene, 1,3-bis(1,1-dimethylethyl)-	17	18
Nonanal	17	15
2,3-Pentanedione	16	8
Butanoic acid, 2-methyl-, methyl ester, (ñ)-	16	21
Phenol	16	22
Propanoic acid	16	18
Unknown compounds RT-35.4	15	15
Acetic acid	15	21
Octanal	15	16
Propanol, 2-methyl-	14	11
2-Heptanone, 5-methyl-	14	16
2-Nonanone	14	18
Butanoic acid, 1-methylethyl ester	14	12
Copaene	14	21
Methanethiol	14	12
1-Butanol	13	15
Bicyclo[3.1.0]hexane, 4-methyl-1-(1-methylethyl)-, didehydro	13	17
Cyclohexene, 1-methyl-4-(1-methylethylidene)-	13	20
Phenol, 3-methyl-	13	9
Cyclohexanol, 5-methyl-2-(1-methylethyl)-,	12	5
Furan, 2-methyl-	12	3
1,4-Cyclohexadiene, 1-methyl-4-(1-methylethyl)-	11	13
Isopropyl alcohol	11	12
Propanoic acid, butyl ester	11	17
Trimethylene oxide	11	11
(2-Aziridinylethyl)amine	10	11
1-propene, 1-(methylthio)-,	10	12
à-Cubebene	10	10
Hexanoic acid, methyl ester	10	11
Pentanoic acid, ethyl ester	10	9
Propanoic acid, 2-methyl-, methyl ester	10	15
2-Butanol	9	12
2-Heptanone, 6-methyl-	7	1
2-Hexanone, 5-methyl-	9	7
Acetic acid ethenyl ester	9	9
Cyclohexene, 4-ethenyl-4-methyl-3-(1-methylethenyl)-1-(1-methylethyl)-, (3R-trans)-	9	20
Eucalyptol	9	9
Pentanoic acid, pentyl ester	9	13
Propanoic acid, 2-methylpropyl ester	9	10
Propanoic acid, ethyl ester	9	19
1,6-Octadien-3-ol, 3,7-dimethyl-, 2-aminobenzoate	8	2
5-Hepten-2-one, 6-methyl-	8	8
D-limonene	8	9
Phenyl-pentamethyl-	8	9
Undecane	8	9
2(3H)-Furanone, dihydro-5-methyl-	7	1
2-Pentanone, 3-methyl-	7	8
4,8,12-Tetradecatrien-1-ol, 5,9,13-trimethyl-	7	8
Cyclohexane, 1,1'-(1,2-dimethyl-1,2-ethanediyl)-	7	8
Furan, 2-pentyl-	7	9
Pentane	7	5
Propanal	7	6
R(-)3,7-Dimethyl-1,6-octadiene	7	8
2,3-Dioxabicyclo[2.2.1]heptane, 1-methyl-	6	7
2-Decanone	6	9
2-Octene, 3,7-dimethyl-, (Z)-	6	1
3-Hexanone, 2-methyl-	6	1
Acetic acid, (8-octahydro-3,8,8-trimethylnaphth-2-yl)-methyl ester	6	6
Butanoic acid, 2-methyl-, propyl ester	6	11
Butanoic acid, 2-methylbutyl ester	6	5
Butanoic acid, butyl ester	6	16
Cyclohexane, 1-ethenyl-1-methyl-2,4-bis(1-methylethenyl)-,	6	12
Cyclohexane, hexyl-	6	1
Cyclohexanecarboxylic acid, methyl ester	6	7
Decane	6	7
Dimethyl sulfide	6	7
Naphthalene, 1-hexahydro-4,7-dimethyl-1-(1-methylethyl)-	6	7
n-Propyl acetate	6	16
Pentanal	6	2
Propanoic acid, 1-methylethyl ester	6	10
1,3,5-Cycloheptatriene	5	6
1-Dodecanol, 3,7,11-trimethyl-	5	6
Acetyl valeryl	5	2
Butanoic acid, 2-methyl-, ethyl ester	5	5
Butanoic acid, 2-methylpropyl ester	5	6
Butanoic acid, 3-methyl-, ethyl ester	5	13
Butanoic acid, 3-methyl-, methyl ester	5	3
Butanoic acid, 3-methyl-, propyl ester	5	11
Cyclohexanecarboxylic acid	5	6
Cyclohexanecarboxylic acid, ethyl ester	5	6
Furan, 3-methyl-	5	6
Heptane, 5-ethyl-2,2,3-trimethyl-	5	6
Nonane	5	6
Oxirane, (methoxymethyl)-	5	1
Pentanoic acid, butyl ester	5	10
Phenol, 2,4-bis(1,1-dimethylethyl)-	5	6
Propanoic acid, propyl ester	5	18
Thiopivalic acid	5	5
1,6-Octadien-3-ol, 3,7-dimethyl-	4	13
2,6-Dimethyldecane	4	5
2-Propenal	4	3
2-Undecanone	4	7
2-Undecanone, 6,10-dimethyl-	4	3
3,5-Heptadien-2-one, 6-methyl-, (E)-	4	2
3-Buten-2-one, 1-(2,3,6-trimethylphenyl)-	4	4
3-Carene	4	5
3-Furaldehyde	4	4
3-Hexanone, 4-methyl-	4	5
5-Octen-2-yn-4-ol	4	1
à-Calacorene	4	1
Azulene, 1-octahydro-1,4-dimethyl-7-(1-methylethenyl)	4	5
Benzene, (2-methyloctyl)-	4	5
Camphene	4	5
Caryophyllene	4	5
Furan, 2,3-dihydro-3-methyl-	4	1
Octane	4	5
Octane, 4-methyl-	4	1
o-Xylene	4	5
S-methyl 3-methylbutanethioate	4	5
Tetracyclo, nonane, 3,6,9-triethyl-3,6,9-trimethyl-	4	5
Unknown compound RT-32.1	3	4
1,6-Octadiene, 3,7-dimethyl-, (S)-	3	4
13-Tetradecynoic acid, methyl ester	3	4
1-Butanol, 3-methyl-, propanoate	3	8
1-Cyclohexene-1-carboxaldehyde, 2,6,6-trimethyl-	3	4
1-Pentanol	3	4
2-Butenal, 3-methyl-	3	4
2-Octene, 2-methyl-6-methylene-	3	4
2-Pentene, 4-methyl-, (Z)-	3	4
3,5-Octadiene, 2,7-dimethyl-	3	4
3-Cyclohexen-1-ol, 4-methyl-1-(1-methylethyl)-, acetate	3	4
3-Hexanone	3	4
3-Hexanone, 5-methyl-	3	4
5H-1-Pyrindine	3	2
Benzene, 4-ethenyl-1,2-dimethyl-	3	9
Bicyclo[3.1.0]hexane, 4-methylene-1-(1-methylethyl)-	3	4
Butyl 2-methylbutanoate	3	8
Dodecanoic acid, 3-hydroxy-	3	4
Formic acid, butyl ester	3	7
Methyl alcohol	3	4
Pentanoic acid, 4-methyl-	3	5
Pentanoic acid, 4-methyl-, ethyl ester	3	4
Phosphonic acid, (p-hydroxyphenyl)-	3	4
Toluene	3	4
1,5-Cyclodecadiene, 1,5-dimethyl-8-(1-methylethenyl)-	2	3
1-Butanol, 2-methyl-, propanoate	2	3
1H-Indole, 3-methyl-	2	4
1H-Indole, 4-methyl-	2	3
2,2,4-Trimethyl-1,3-pentanediol diisobutyrate	2	3
3-Cyclohexen-1-ol, 4-methyl-1-(1-methylethyl)-, (R)-	2	7
3-Penten-2-one	2	3
4-Hexen-3-one	2	0
4H-1-Benzopyran, 4,4,5,8-tetramethyl-	2	1
5-Ethyl-1-nonene	2	2
á-Myrcene	2	10
Bicyclo[3.1.1]hept-2-ene, 2,6-dimethyl-6-(4-methyl-3-pentenyl)-	2	3
Butanoic acid, 3-methyl-, 2-methylpropyl ester	2	3
Butanoic acid, 3-methylbutyl ester	2	3
Cyclobutene, 2-propenylidene-	2	3
Cyclohexanecarboxylic acid, propyl ester	2	3
Cyclohexanol, 1-methyl-4-(1-methylethyl)-	2	3
Decanal	2	3
Hexanoic acid	2	3
Pentanoic acid, 2-methylpropyl ester	2	3
Sulfide, allyl methyl	2	3
Tetradecane	2	3
Tetradecane, 2,6,10-trimethyl-	2	3
1-Butanol, 3-methyl-, acetate	1	4
1-Hexadecanol, 2-methyl-	1	5
1R-à-Pinene	1	2
2,3-Dimethyldecane	1	2
2-Hydroxy-3-pentanone	1	2
3-Cyclohexene-1-methanol, à,à4-trimethyl-	1	2
4-Heptanone	1	5
Acetic acid, pentyl ester	1	10
Bicyclo[3.1.1]heptane, 6,6-dimethyl-2-methylene-, (1S) -	1	2
Bicyclo[4.1.0]heptane, 3,7,7-trimethyl-,	1	2
Butanoic acid, 3-methyl-, butyl ester	1	9
Butanoic acid, propyl ester	1	14
Disulfide, methyl 2-propenyl	1	2
Ethyl acetate	0	9
Ethylbenzene	1	2
Indolizine	0	5
n-Amyl isovalerate	0	4
Pentanethioic acid, S-propyl ester	1	5
Styrene	1	2
Acetic acid, butyl ester	0	5
Allyl isothiocyanate	0	3
