# Supplementary material for: MetaComp: comprehensive analysis software for comparative meta-omics including comparative metagenomics
Source: BMC Bioinformatics. 2017 Oct 2;18:434. doi: 10.1186/s12859-017-1849-8 (PMC5625784; doi:10.1186/s12859-017-1849-8)
Supplement: Supplementary file 7 — Table S6. The detailed analysis results of human fecal metabolomic samples from healthy control people and NAFLD patients. (XLS 51kb) [file 12859_2017_1849_MOESM7_ESM.xls]

## Sheet: Two samples testing result
Two samples testing result	*: Data in yellow background denotes for p-value less than 0.05.
Compound*	Control	NAFLD	p.value	q.value	bonferroni.p
Butanoic acid, propyl ester	1	14	0.00163534	0.307443	0.307443
Ethyl acetate	0	9	0.00452634	0.425476	0.850952
Acetic acid, pentyl ester	1	10	0.0112592	0.514042	1
Propanoic acid, propyl ester	5	18	0.0142159	0.514042	1
Butanoic acid, 3-methyl-, butyl ester	1	9	0.0183412	0.514042	1
1,6-Octadien-3-ol, 3,7-dimethyl-	4	13	0.0502084	0.517962	1
Heptanal	20	11	0.0524484	0.517962	1
Cyclohexanol, 5-methyl-2-(1-methylethyl)-,	12	5	0.052825	0.517962	1
2,3-Pentanedione	16	8	0.0552762	0.517962	1
n-Amyl isovalerate	0	4	0.0585564	0.517962	1
Butanoic acid, butyl ester	6	16	0.0606126	0.517962	1
n-Propyl acetate	6	16	0.0606126	0.517962	1
Oxirane, (methoxymethyl)-	5	1	0.0759513	0.620819	1
Cyclohexene, 4-ethenyl-4-methyl-3-(1-methylethenyl)-1-(1-methylethyl)-, (3R-trans)-	9	20	0.08032	0.629173	1
2-Butanone	30	21	0.0940851	0.693294	1
Butanoic acid, 3-methyl-, ethyl ester	5	13	0.0982561	0.693294	1
2-Hexanone	17	10	0.0995689	0.693294	1
Propanoic acid, ethyl ester	9	19	0.109524	0.699737	1
Pentanal	6	2	0.114771	0.699737	1
Benzene, 4-ethenyl-1,2-dimethyl-	3	9	0.123064	0.699737	1
3-Cyclohexen-1-ol, 4-methyl-1-(1-methylethyl)-, (R)-	2	7	0.133077	0.699737	1
1-Hexadecanol, 2-methyl-	1	5	0.133927	0.699737	1
4-Heptanone	1	5	0.133927	0.699737	1
Pentanethioic acid, S-propyl ester	1	5	0.133927	0.699737	1
5-Octen-2-yn-4-ol	4	1	0.141436	0.699737	1
à-Calacorene	4	1	0.141436	0.699737	1
Furan, 2,3-dihydro-3-methyl-	4	1	0.141436	0.699737	1
Octane, 4-methyl-	4	1	0.141436	0.699737	1
1-Butanol, 3-methyl-, propanoate	3	8	0.185163	0.870267	1
Butyl 2-methylbutanoate	3	8	0.185163	0.870267	1
Dimethyl trisulfide	24	18	0.194138	0.877269	1
Acetyl valeryl	5	2	0.19857	0.877269	1
Butanoic acid, 3-methyl-, propyl ester	5	11	0.200652	0.877269	1
1-Butanol, 3-methyl-, acetate	1	4	0.222977	0.952719	1
Cyclohexane, 1-ethenyl-1-methyl-2,4-bis(1-methylethenyl)-,	6	12	0.237916	0.991289	1
Compound-95 (RT-30.8)	22	17	0.246585	0.991289	1
Phenol, 3-methyl-	13	9	0.262281	0.991289	1
Butanal, 2-methyl-	28	23	0.267074	0.991289	1
Formic acid, butyl ester	3	7	0.275605	0.991289	1
Pentanoic acid, butyl ester	5	10	0.281481	0.991289	1
Bicyclo[3.1.1]hept-2-ene, 2,6,6-trimethyl-, (?)-	19	15	0.308056	0.991289	1
Propanal, 3-(methylthio)-	22	18	0.320189	0.991289	1
Butanoic acid, 2-methyl-, propyl ester	6	11	0.324845	0.991289	1
Butanoic acid, 3-methyl-	28	24	0.333379	0.991289	1
3,5-Heptadien-2-one, 6-methyl-, (E)-	4	2	0.338916	0.991289	1
Cyclohexene, 1-methyl-4-(1-methylethylidene)-	13	20	0.367739	0.991289	1
Propanol, 2-methyl-	14	11	0.376192	0.991289	1
Butanoic acid, 3-methyl-, methyl ester	5	3	0.385278	0.991289	1
Copaene	14	21	0.392159	0.991289	1
Ethanedioic acid, trimethyl ester	18	15	0.395523	0.991289	1
Propanoic acid, butyl ester	11	17	0.400518	0.991289	1
Acetic acid, methyl ester	18	26	0.401445	0.991289	1
Disulfide, dimethyl	21	18	0.40291	0.991289	1
Acetaldehyde	28	25	0.407892	0.991289	1
á-Phellandrene	19	27	0.421333	0.991289	1
Propanoic acid, 1-methylethyl ester	6	10	0.436594	0.991289	1
Pentane	7	5	0.438753	0.991289	1
2-Hexanone, 5-methyl-	9	7	0.467066	0.991289	1
Propanoic acid, 2-methyl-, methyl ester	10	15	0.470081	0.991289	1
2-Undecanone	4	7	0.471364	0.991289	1
Propanal, 2-methyl-	30	28	0.48619	0.991289	1
Butanoic acid, 1-methylethyl ester	14	12	0.495308	0.991289	1
Methanethiol	14	12	0.495308	0.991289	1
1H-Indole, 3-methyl-	2	4	0.496234	0.991289	1
Hexanal	23	21	0.497263	0.991289	1
Nonanal	17	15	0.499675	0.991289	1
Acetic acid	15	21	0.504914	0.991289	1
1-Propanol	20	27	0.521888	0.991289	1
Phenol	16	22	0.528166	0.991289	1
Methyl propionate	21	28	0.541061	0.991289	1
Pentanoic acid, pentyl ester	9	13	0.554023	0.991289	1
2-Decanone	6	9	0.576254	0.991289	1
Benzaldehyde	27	26	0.581829	0.991289	1
Pentanoic acid, 4-methyl-	3	5	0.582609	0.991289	1
Propanoic acid, 2-methyl-	26	25	0.585465	0.991289	1
Indole	23	22	0.596372	0.991289	1
2-Propenal	4	3	0.597579	0.991289	1
2-Undecanone, 6,10-dimethyl-	4	3	0.597579	0.991289	1
Butanoic acid, 2-methylbutyl ester	6	5	0.624655	0.991289	1
Butanoic acid, 2-methyl-, methyl ester, (?)-	16	21	0.629019	0.991289	1
Propanal	7	6	0.630213	0.991289	1
Pentanoic acid, ethyl ester	10	9	0.633974	0.991289	1
2-Heptanone	30	30	0.66065	0.991289	1
Acetone	30	30	0.66065	0.991289	1
Butanoic acid	30	30	0.66065	0.991289	1
Ethyl alcohol	30	30	0.66065	0.991289	1
Pentanoic acid	30	30	0.66065	0.991289	1
Butanoic acid, 2-methyl-	29	29	0.66608	0.991289	1
Bicyclo[3.1.0]hexane, 4-methyl-1-(1-methylethyl)-, didehydro	13	17	0.671031	0.991289	1
Butanal, 3-methyl-	28	28	0.671619	0.991289	1
Benzeneacetaldehyde	26	26	0.683045	0.991289	1
2-Butanol	9	12	0.690041	0.991289	1
2-Nonanone	14	18	0.695522	0.991289	1
Cyclohexene, 1-methyl-5-(1-methylethenyl)-, (R)-	20	20	0.720642	0.991289	1
Unknown compounds RT-35.4	15	15	0.757076	0.991289	1
2-Pentanone	29	30	0.761145	0.991289	1
á-Pinene	29	30	0.761145	0.991289	1
Unknown compounds RT 33.3	29	30	0.761145	0.991289	1
Furan, 2-pentyl-	7	9	0.782381	0.991289	1
Trimethylene oxide	11	11	0.79129	0.991289	1
Pentanoic acid, methyl ester	25	30	0.795158	0.991289	1
à-Cubebene	10	10	0.800839	0.991289	1
Acetic acid ethenyl ester	9	9	0.810905	0.991289	1
Eucalyptol	9	9	0.810905	0.991289	1
Unknown compound RT-32.1	3	4	0.818196	0.991289	1
1,6-Octadiene, 3,7-dimethyl-, (S)-	3	4	0.818196	0.991289	1
13-Tetradecynoic acid, methyl ester	3	4	0.818196	0.991289	1
1-Cyclohexene-1-carboxaldehyde, 2,6,6-trimethyl-	3	4	0.818196	0.991289	1
1-Pentanol	3	4	0.818196	0.991289	1
2-Butenal, 3-methyl-	3	4	0.818196	0.991289	1
2-Octene, 2-methyl-6-methylene-	3	4	0.818196	0.991289	1
2-Pentene, 4-methyl-, (Z)-	3	4	0.818196	0.991289	1
3,5-Octadiene, 2,7-dimethyl-	3	4	0.818196	0.991289	1
3-Cyclohexen-1-ol, 4-methyl-1-(1-methylethyl)-, acetate	3	4	0.818196	0.991289	1
3-Hexanone	3	4	0.818196	0.991289	1
3-Hexanone, 5-methyl-	3	4	0.818196	0.991289	1
Bicyclo[3.1.0]hexane, 4-methylene-1-(1-methylethyl)-	3	4	0.818196	0.991289	1
Dodecanoic acid, 3-hydroxy-	3	4	0.818196	0.991289	1
Methyl alcohol	3	4	0.818196	0.991289	1
Pentanoic acid, 4-methyl-, ethyl ester	3	4	0.818196	0.991289	1
Phosphonic acid, (p-hydroxyphenyl)-	3	4	0.818196	0.991289	1
Toluene	3	4	0.818196	0.991289	1
5-Hepten-2-one, 6-methyl-	8	8	0.821573	0.991289	1
2,3-Butanedione	20	21	0.837648	0.991289	1
Acetic acid, (8-octahydro-3,8,8-trimethylnaphth-2-yl)-methyl ester	6	6	0.845224	0.991289	1
Unknown compounds RT 35.7	18	19	0.858391	0.991289	1
Butanoic acid, 2-methyl-, ethyl ester	5	5	0.858594	0.991289	1
Thiopivalic acid	5	5	0.858594	0.991289	1
2,6-Dimethyldecane	4	5	0.868775	0.991289	1
3-Carene	4	5	0.868775	0.991289	1
3-Hexanone, 4-methyl-	4	5	0.868775	0.991289	1
Azulene, 1-octahydro-1,4-dimethyl-7-(1-methylethenyl)	4	5	0.868775	0.991289	1
Benzene, (2-methyloctyl)-	4	5	0.868775	0.991289	1
Camphene	4	5	0.868775	0.991289	1
Caryophyllene	4	5	0.868775	0.991289	1
Octane	4	5	0.868775	0.991289	1
o-Xylene	4	5	0.868775	0.991289	1
S-methyl 3-methylbutanethioate	4	5	0.868775	0.991289	1
Tetracyclo, nonane, 3,6,9-triethyl-3,6,9-trimethyl-	4	5	0.868775	0.991289	1
Benzene, 1,3-bis(1,1-dimethylethyl)-	17	18	0.869492	0.991289	1
1-propene, 1-(methylthio)-,	10	12	0.870083	0.991289	1
3-Buten-2-one, 1-(2,3,6-trimethylphenyl)-	4	4	0.873419	0.991289	1
3-Furaldehyde	4	4	0.873419	0.991289	1
Butanoic acid, ethyl ester	27	29	0.87725	0.991289	1
Butanoic acid, methyl ester	24	28	0.880206	0.991289	1
Octanal	15	16	0.893464	0.991289	1
1,4-Cyclohexadiene, 1-methyl-4-(1-methylethyl)-	11	13	0.893728	0.991289	1
Phenol, 4-methyl-	18	21	0.896317	0.991289	1
1,3,5-Cycloheptatriene	5	6	0.90805	0.991289	1
1-Dodecanol, 3,7,11-trimethyl-	5	6	0.90805	0.991289	1
Butanoic acid, 2-methylpropyl ester	5	6	0.90805	0.991289	1
Cyclohexanecarboxylic acid	5	6	0.90805	0.991289	1
Cyclohexanecarboxylic acid, ethyl ester	5	6	0.90805	0.991289	1
Furan, 3-methyl-	5	6	0.90805	0.991289	1
Heptane, 5-ethyl-2,2,3-trimethyl-	5	6	0.90805	0.991289	1
Nonane	5	6	0.90805	0.991289	1
Phenol, 2,4-bis(1,1-dimethylethyl)-	5	6	0.90805	0.991289	1
1-Butanol	13	15	0.935397	0.991289	1
2,3-Dioxabicyclo[2.2.1]heptane, 1-methyl-	6	7	0.94021	0.991289	1
Cyclohexanecarboxylic acid, methyl ester	6	7	0.94021	0.991289	1
Decane	6	7	0.94021	0.991289	1
Dimethyl sulfide	6	7	0.94021	0.991289	1
Naphthalene, 1-hexahydro-4,7-dimethyl-1-(1-methylethyl)-	6	7	0.94021	0.991289	1
Isopropyl alcohol	11	12	0.951198	0.991289	1
2-Heptanone, 5-methyl-	14	16	0.953983	0.991289	1
2-Pentanone, 3-methyl-	7	8	0.96751	0.991289	1
4,8,12-Tetradecatrien-1-ol, 5,9,13-trimethyl-	7	8	0.96751	0.991289	1
Cyclohexane, 1,1'-(1,2-dimethyl-1,2-ethanediyl)-	7	8	0.96751	0.991289	1
R(-)3,7-Dimethyl-1,6-octadiene	7	8	0.96751	0.991289	1
(2-Aziridinylethyl)amine	10	11	0.96856	0.991289	1
Hexanoic acid, methyl ester	10	11	0.96856	0.991289	1
Benzene, 1-methyl-2-(1-methylethyl)-	23	26	0.971651	0.991289	1
Carbon disulfide	24	27	0.984852	0.991289	1
Propanoic acid, 2-methylpropyl ester	9	10	0.987594	0.991289	1
Propanoic acid	16	18	0.987656	0.991289	1
D-limonene	8	9	0.991289	0.991289	1
Phenyl-pentamethyl-	8	9	0.991289	0.991289	1
Undecane	8	9	0.991289	0.991289	1
5H-1-Pyrindine	3	2	NA	NA	NA
1,5-Cyclodecadiene, 1,5-dimethyl-8-(1-methylethenyl)-	2	3	NA	NA	NA
1-Butanol, 2-methyl-, propanoate	2	3	NA	NA	NA
1H-Indole, 4-methyl-	2	3	NA	NA	NA
2,2,4-Trimethyl-1,3-pentanediol diisobutyrate	2	3	NA	NA	NA
3-Penten-2-one	2	3	NA	NA	NA
4-Hexen-3-one	2	0	NA	NA	NA
4H-1-Benzopyran, 4,4,5,8-tetramethyl-	2	1	NA	NA	NA
5-Ethyl-1-nonene	2	2	NA	NA	NA
Bicyclo[3.1.1]hept-2-ene, 2,6-dimethyl-6-(4-methyl-3-pentenyl)-	2	3	NA	NA	NA
Butanoic acid, 3-methyl-, 2-methylpropyl ester	2	3	NA	NA	NA
Butanoic acid, 3-methylbutyl ester	2	3	NA	NA	NA
Cyclobutene, 2-propenylidene-	2	3	NA	NA	NA
Cyclohexanecarboxylic acid, propyl ester	2	3	NA	NA	NA
Cyclohexanol, 1-methyl-4-(1-methylethyl)-	2	3	NA	NA	NA
Decanal	2	3	NA	NA	NA
Hexanoic acid	2	3	NA	NA	NA
Pentanoic acid, 2-methylpropyl ester	2	3	NA	NA	NA
Sulfide, allyl methyl	2	3	NA	NA	NA
Tetradecane	2	3	NA	NA	NA
Tetradecane, 2,6,10-trimethyl-	2	3	NA	NA	NA
1R-à-Pinene	1	2	NA	NA	NA
2,3-Dimethyldecane	1	2	NA	NA	NA
2-Hydroxy-3-pentanone	1	2	NA	NA	NA
3-Cyclohexene-1-methanol, à,à4-trimethyl-	1	2	NA	NA	NA
Bicyclo[3.1.1]heptane, 6,6-dimethyl-2-methylene-, (1S) -	1	2	NA	NA	NA
Bicyclo[4.1.0]heptane, 3,7,7-trimethyl-,	1	2	NA	NA	NA
Disulfide, methyl 2-propenyl	1	2	NA	NA	NA
Ethylbenzene	1	2	NA	NA	NA
Styrene	1	2	NA	NA	NA
Allyl isothiocyanate	0	3	NA	NA	NA
