# Supplementary material for: MetaComp: comprehensive analysis software for comparative meta-omics including comparative metagenomics
Source: BMC Bioinformatics. 2017 Oct 2;18:434. doi: 10.1186/s12859-017-1849-8 (PMC5625784; doi:10.1186/s12859-017-1849-8)
Supplement: Supplementary file 8 — Table S7. The input functional gene APM data of Hawaii Ocean metagenomic samples. (TXT 72kb) [file 12859_2017_1849_MOESM8_ESM.txt]

feature	10m	70m	130m	200m	500m	770m	4000m
COG0001	2	11	4	14	7	9	11
COG0002	2	1	1	3	1	4	2
COG0003	1	0	2	0	0	0	0
COG0004	7	5	5	2	4	8	10
COG0005	0	2	0	4	3	2	4
COG0006	5	11	3	11	18	23	21
COG0007	2	2	2	0	3	2	2
COG0008	7	8	5	3	17	13	13
COG0009	1	2	1	1	6	3	3
COG0010	1	2	2	5	4	10	12
COG0012	4	1	4	5	4	7	1
COG0013	6	5	4	2	7	9	10
COG0014	4	3	1	8	3	0	4
COG0015	6	7	1	2	7	4	1
COG0016	2	3	1	3	5	3	2
COG0017	3	4	1	3	4	2	2
COG0018	5	1	2	11	11	10	5
COG0019	5	6	1	4	3	3	4
COG0020	2	2	0	5	6	5	6
COG0021	6	4	3	4	3	8	6
COG0022	5	9	4	10	5	11	12
COG0023	1	1	1	1	1	0	0
COG0024	8	4	4	2	1	4	10
COG0025	1	0	1	0	2	1	1
COG0026	0	1	1	2	3	0	0
COG0027	1	2	1	0	0	0	0
COG0028	11	20	14	16	24	35	28
COG0029	2	5	2	1	2	7	2
COG0030	3	0	7	2	5	5	4
COG0031	4	4	2	6	5	9	7
COG0034	5	1	2	2	8	6	8
COG0035	1	2	0	0	4	0	1
COG0036	4	8	0	2	4	5	3
COG0037	3	1	0	2	5	3	1
COG0038	0	0	0	2	3	2	1
COG0039	5	0	2	4	3	7	3
COG0040	2	2	0	3	4	3	1
COG0041	0	1	1	2	3	1	1
COG0042	4	5	2	4	0	1	2
COG0043	1	3	1	5	7	13	12
COG0044	4	6	5	3	9	9	14
COG0045	5	4	7	6	6	6	4
COG0046	6	8	4	10	6	8	6
COG0047	1	4	0	2	4	3	1
COG0048	4	1	3	1	3	1	1
COG0049	5	2	3	3	2	1	1
COG0050	4	5	7	1	3	13	5
COG0051	1	0	3	2	1	2	0
COG0052	0	5	1	2	2	3	3
COG0053	1	0	0	0	1	1	1
COG0054	1	2	2	0	3	7	4
COG0055	7	2	2	1	2	7	8
COG0056	3	7	3	8	5	7	5
COG0057	4	6	4	3	5	6	7
COG0058	0	3	1	0	0	0	2
COG0059	5	3	0	3	2	6	9
COG0060	15	7	4	4	7	6	15
COG0061	8	1	4	0	3	2	2
COG0062	1	1	0	0	3	4	1
COG0063	0	1	0	2	2	3	6
COG0064	5	2	3	2	6	5	2
COG0065	3	4	1	4	5	8	1
COG0066	3	5	1	4	2	2	2
COG0067	6	2	1	4	4	7	1
COG0068	0	0	0	0	0	0	1
COG0069	5	7	1	11	7	12	8
COG0070	5	8	2	4	0	3	2
COG0071	0	5	0	0	1	0	0
COG0072	9	3	3	3	4	10	7
COG0073	3	1	1	3	3	1	3
COG0074	2	3	4	4	4	13	4
COG0075	9	4	3	5	3	5	9
COG0076	2	4	2	2	1	2	4
COG0077	1	0	2	1	4	0	3
COG0078	1	4	0	4	2	5	5
COG0079	3	6	4	0	12	5	9
COG0080	2	2	1	3	3	3	1
COG0081	3	0	1	2	3	2	2
COG0082	3	3	3	1	4	2	5
COG0083	0	0	1	1	2	1	4
COG0084	3	5	2	1	3	1	2
COG0085	21	6	7	7	19	11	11
COG0086	12	17	11	2	9	10	9
COG0087	1	3	1	3	4	2	2
COG0088	1	2	1	3	3	3	1
COG0089	2	3	1	3	0	2	1
COG0090	6	2	1	3	1	3	3
COG0091	4	3	0	2	1	3	1
COG0092	3	4	0	6	2	3	1
COG0093	3	2	2	1	1	1	2
COG0094	6	1	3	1	3	4	2
COG0095	0	0	0	0	1	0	1
COG0096	3	0	0	1	2	2	2
COG0097	2	4	0	3	1	3	2
COG0098	0	3	2	0	2	3	1
COG0099	1	3	2	0	4	3	1
COG0100	4	1	2	2	3	3	1
COG0101	0	2	1	2	6	6	3
COG0102	2	1	2	3	1	3	2
COG0103	3	4	4	2	1	2	1
COG0104	4	3	3	5	6	4	7
COG0105	3	4	1	4	4	4	6
COG0106	1	5	3	2	2	4	5
COG0107	4	4	4	1	1	5	2
COG0108	1	3	0	3	5	4	2
COG0109	5	3	1	1	6	2	4
COG0110	1	0	3	0	0	0	3
COG0111	5	9	4	12	10	8	12
COG0112	3	7	1	2	4	8	4
COG0113	2	2	0	5	3	3	4
COG0114	5	4	5	2	2	0	6
COG0115	6	11	3	11	13	16	12
COG0116	0	1	1	0	1	2	0
COG0117	2	2	1	0	1	0	3
COG0118	3	2	2	1	0	3	3
COG0119	4	6	6	10	4	8	13
COG0120	3	5	0	1	2	1	2
COG0122	2	1	0	2	0	5	1
COG0123	2	1	0	1	2	2	3
COG0124	0	5	4	3	3	8	6
COG0125	1	2	1	2	1	0	6
COG0126	2	4	2	5	6	6	7
COG0127	4	2	0	3	4	0	2
COG0128	1	1	2	3	5	10	5
COG0129	6	6	7	3	8	6	8
COG0130	2	1	1	1	1	10	4
COG0131	0	0	0	2	2	2	2
COG0132	0	0	1	0	1	0	1
COG0133	2	3	1	4	1	5	5
COG0134	0	2	2	3	1	4	5
COG0135	2	0	1	2	1	2	1
COG0136	3	5	2	5	8	2	5
COG0137	3	1	0	2	3	3	4
COG0138	1	5	3	5	6	6	9
COG0139	0	3	1	0	1	2	3
COG0140	0	2	1	0	0	1	1
COG0141	5	2	3	8	2	3	4
COG0142	2	5	2	6	6	15	11
COG0143	5	3	2	6	5	4	8
COG0144	1	1	1	0	1	2	2
COG0145	8	7	5	14	14	20	22
COG0146	6	13	2	9	12	10	14
COG0147	10	4	6	4	5	5	8
COG0148	3	4	4	1	4	8	6
COG0149	0	3	1	1	2	1	4
COG0150	2	2	2	5	4	4	5
COG0151	0	1	6	4	2	9	1
COG0152	2	5	1	0	3	1	5
COG0153	0	0	0	1	0	0	0
COG0154	19	17	21	16	29	24	43
COG0155	1	3	0	4	2	3	4
COG0156	3	5	1	0	1	6	3
COG0157	1	1	2	1	4	6	2
COG0158	1	1	0	1	1	0	1
COG0159	6	1	0	0	3	5	4
COG0160	1	4	2	2	5	4	3
COG0161	7	9	4	10	6	21	12
COG0162	4	3	0	4	1	1	4
COG0163	0	3	0	3	5	1	3
COG0164	4	1	3	3	4	0	1
COG0165	3	0	2	2	2	3	4
COG0166	1	4	0	3	3	2	3
COG0167	2	4	0	3	6	3	1
COG0168	2	1	0	4	8	0	6
COG0169	2	2	3	1	3	4	5
COG0170	0	0	0	1	1	1	0
COG0171	3	5	3	3	7	4	1
COG0172	3	4	2	4	2	3	7
COG0173	6	2	2	4	2	7	2
COG0174	9	11	2	7	13	13	13
COG0175	1	0	1	3	0	0	2
COG0176	4	12	1	4	3	5	3
COG0177	4	2	1	1	3	4	3
COG0178	9	4	5	8	8	13	11
COG0179	9	6	0	7	7	11	12
COG0180	2	4	4	5	2	7	4
COG0181	3	2	2	4	2	2	3
COG0182	3	0	2	4	0	1	4
COG0183	13	5	9	10	18	20	27
COG0184	6	0	1	1	0	4	2
COG0185	5	2	0	0	1	3	1
COG0186	4	3	1	0	0	2	2
COG0187	19	12	7	6	7	26	16
COG0188	6	13	7	11	19	16	14
COG0189	1	0	4	2	5	6	5
COG0190	3	5	2	1	5	8	2
COG0191	3	1	0	0	2	1	0
COG0192	5	3	1	1	1	2	7
COG0193	2	2	1	0	1	2	2
COG0194	1	2	0	0	2	3	4
COG0195	1	1	1	0	1	2	3
COG0196	2	0	2	1	4	2	3
COG0197	1	1	1	1	5	8	4
COG0198	1	1	4	1	0	3	1
COG0199	1	0	0	0	0	1	0
COG0200	4	3	1	1	1	2	0
COG0201	4	1	2	7	5	4	1
COG0202	4	1	1	2	4	8	2
COG0203	0	1	1	2	2	4	0
COG0204	2	5	3	1	7	7	0
COG0205	3	2	1	2	2	4	2
COG0206	3	6	2	5	4	2	6
COG0207	3	3	2	2	1	2	2
COG0208	3	4	0	3	0	2	0
COG0209	9	10	6	6	4	14	7
COG0210	4	9	3	3	6	9	8
COG0211	0	1	1	0	3	3	3
COG0212	0	2	0	1	1	0	3
COG0213	3	2	0	0	5	4	2
COG0214	2	0	0	1	1	2	6
COG0215	2	2	6	2	11	7	2
COG0216	4	6	1	7	2	6	3
COG0217	2	3	2	2	2	1	4
COG0218	2	1	0	0	0	3	2
COG0219	1	1	1	0	6	2	0
COG0220	2	3	0	1	1	1	4
COG0221	0	0	0	1	0	0	0
COG0222	2	1	0	1	4	3	1
COG0223	3	1	1	5	4	4	9
COG0224	4	0	0	2	3	4	4
COG0225	2	0	1	5	3	5	6
COG0226	0	0	0	4	2	0	1
COG0227	2	0	1	0	1	3	1
COG0228	1	0	1	1	2	0	1
COG0229	2	1	1	3	3	3	7
COG0231	2	3	0	4	0	13	0
COG0232	0	1	0	2	0	1	2
COG0233	1	1	0	3	1	3	3
COG0234	2	0	2	4	4	2	4
COG0235	5	4	3	1	3	1	4
COG0236	5	1	0	2	3	3	2
COG0237	2	3	0	2	1	2	4
COG0238	1	3	1	0	1	0	1
COG0239	1	0	1	1	3	1	0
COG0240	1	4	1	1	4	1	1
COG0241	0	2	0	3	4	2	1
COG0242	2	4	1	2	6	3	7
COG0243	12	6	1	5	6	16	16
COG0244	3	2	1	0	0	1	4
COG0245	0	0	1	1	2	4	3
COG0246	2	3	1	0	1	0	1
COG0247	8	4	7	11	2	10	13
COG0248	2	0	1	1	1	2	4
COG0249	5	5	5	10	6	8	6
COG0250	5	3	4	2	4	1	4
COG0251	5	5	2	6	13	11	11
COG0252	1	1	2	3	1	3	2
COG0253	1	2	4	1	1	4	4
COG0254	3	0	1	0	1	3	0
COG0255	2	3	0	2	1	5	3
COG0256	2	3	1	1	0	0	2
COG0257	1	0	0	0	0	0	0
COG0258	4	9	1	4	4	1	3
COG0259	2	2	2	0	1	0	1
COG0260	6	3	0	5	7	2	2
COG0261	0	1	1	2	1	3	2
COG0262	0	2	1	0	1	3	1
COG0263	2	2	2	4	1	6	3
COG0264	1	2	0	4	4	3	3
COG0265	4	11	6	8	12	14	15
COG0266	3	2	1	3	0	6	4
COG0267	0	0	0	0	1	1	2
COG0268	1	1	0	1	1	1	1
COG0270	1	4	5	3	4	2	5
COG0271	2	0	0	1	0	0	3
COG0272	5	9	5	3	4	4	6
COG0274	2	1	2	0	1	2	0
COG0275	1	5	1	1	2	4	3
COG0276	4	2	3	1	2	3	4
COG0277	12	6	4	12	11	13	10
COG0278	2	3	0	5	1	3	1
COG0279	2	3	1	0	4	1	3
COG0280	1	3	3	2	0	1	2
COG0281	7	2	5	2	1	1	4
COG0282	0	0	0	1	0	1	0
COG0283	1	2	1	2	4	4	5
COG0284	2	1	3	2	5	4	3
COG0285	5	4	0	1	1	1	6
COG0286	0	0	0	0	1	0	2
COG0287	6	4	2	0	2	2	4
COG0288	0	1	0	0	0	1	1
COG0289	0	4	1	2	1	2	1
COG0290	0	1	3	0	6	4	5
COG0291	3	1	1	0	1	1	0
COG0292	1	1	0	0	3	1	3
COG0293	0	4	0	1	2	0	1
COG0294	4	1	0	3	6	1	1
COG0295	0	1	0	1	0	0	0
COG0296	2	0	4	0	1	3	1
COG0297	0	2	1	0	0	1	1
COG0298	1	0	0	0	0	0	1
COG0299	4	1	1	1	2	1	5
COG0300	10	10	3	9	10	14	14
COG0301	0	0	1	3	1	3	1
COG0302	0	2	2	0	1	1	2
COG0303	1	1	1	1	4	5	6
COG0304	10	5	1	3	13	5	12
COG0305	2	8	4	3	7	4	5
COG0306	1	2	1	0	3	2	2
COG0307	2	0	5	1	1	7	4
COG0308	9	7	2	3	0	7	10
COG0309	0	1	0	0	1	0	3
COG0311	0	0	0	0	0	2	3
COG0312	7	9	5	5	6	8	8
COG0313	2	0	2	1	2	4	3
COG0314	1	3	0	1	2	1	1
COG0315	1	1	0	0	0	2	3
COG0316	4	3	0	2	3	4	2
COG0317	2	4	4	4	3	7	8
COG0318	15	20	16	18	29	27	33
COG0319	1	2	2	0	1	1	2
COG0320	1	4	1	3	9	3	4
COG0321	3	1	0	3	3	5	1
COG0322	3	5	5	7	8	3	9
COG0323	4	3	2	2	3	4	3
COG0324	2	3	1	0	0	1	0
COG0325	3	2	0	0	1	4	3
COG0326	1	0	0	5	1	7	4
COG0327	0	1	0	0	3	0	1
COG0328	1	1	2	2	4	4	1
COG0329	9	8	1	10	5	8	17
COG0330	3	7	6	0	6	13	12
COG0331	1	3	1	3	0	2	2
COG0332	6	1	3	1	7	7	5
COG0333	0	1	1	0	0	1	1
COG0334	6	6	2	1	2	3	4
COG0335	1	0	0	2	3	1	1
COG0336	0	2	1	1	2	4	3
COG0337	5	1	1	4	4	4	0
COG0338	0	4	0	0	0	1	1
COG0339	2	0	1	1	1	4	2
COG0340	2	1	2	0	3	0	2
COG0341	1	2	1	2	4	5	5
COG0342	6	5	4	3	1	6	10
COG0343	1	1	1	4	3	5	2
COG0344	0	1	1	2	3	1	0
COG0345	3	2	3	1	1	3	3
COG0346	2	4	1	4	2	12	9
COG0347	6	2	0	1	4	4	2
COG0348	0	1	2	0	0	0	1
COG0349	1	0	3	1	1	1	2
COG0350	1	0	0	0	2	2	2
COG0351	1	0	0	4	4	0	1
COG0352	3	1	0	2	1	0	4
COG0353	0	0	0	0	5	2	5
COG0354	2	3	0	2	2	2	2
COG0355	5	1	0	1	1	2	4
COG0356	1	2	0	0	1	3	0
COG0357	0	0	1	0	2	2	1
COG0358	4	6	6	2	3	6	10
COG0359	2	1	2	2	2	0	0
COG0360	1	3	0	6	3	1	2
COG0361	2	1	3	0	3	3	2
COG0362	1	1	0	1	2	0	0
COG0363	0	4	0	2	0	0	1
COG0364	2	4	0	0	1	0	0
COG0365	5	9	3	9	15	13	20
COG0366	2	4	2	0	0	1	2
COG0367	3	3	1	6	5	6	7
COG0368	0	1	0	0	1	1	1
COG0369	2	5	2	3	1	1	0
COG0370	0	0	1	1	1	4	1
COG0371	1	1	3	0	0	0	3
COG0372	5	5	1	5	7	3	8
COG0373	1	2	0	2	0	5	4
COG0374	0	1	0	0	0	0	0
COG0375	0	1	0	0	0	1	0
COG0376	7	1	1	4	1	1	1
COG0377	0	1	3	1	2	8	2
COG0378	0	0	0	0	1	0	1
COG0379	1	1	1	1	4	5	4
COG0380	0	0	3	0	2	2	4
COG0381	3	1	0	4	3	1	2
COG0382	3	3	1	0	5	2	2
COG0383	0	0	0	0	1	2	0
COG0384	1	0	0	0	1	2	1
COG0385	1	2	0	2	0	2	2
COG0386	4	1	1	3	6	0	1
COG0387	0	2	0	1	0	1	0
COG0388	4	6	4	7	7	8	6
COG0389	4	0	1	7	4	6	5
COG0390	0	1	0	0	0	0	0
COG0391	0	3	2	1	1	3	6
COG0392	0	1	0	1	4	0	4
COG0393	0	2	4	2	0	1	1
COG0394	2	2	0	1	1	4	5
COG0395	0	2	1	1	5	1	1
COG0396	7	0	1	3	2	3	4
COG0397	2	0	2	2	2	3	2
COG0398	1	0	0	2	1	2	1
COG0399	7	3	0	5	9	22	16
COG0400	1	2	1	2	2	2	1
COG0401	0	0	0	0	0	0	1
COG0402	4	5	2	9	11	4	12
COG0403	1	3	4	3	1	5	6
COG0404	10	15	5	12	10	19	22
COG0405	7	7	2	9	11	18	19
COG0406	0	1	0	1	6	2	2
COG0407	3	1	2	0	5	3	2
COG0408	4	1	0	1	3	3	1
COG0409	0	0	0	0	0	0	1
COG0410	6	12	7	1	7	6	7
COG0411	7	14	6	4	7	6	6
COG0412	5	2	1	4	4	13	11
COG0413	1	8	3	3	4	2	5
COG0414	0	0	1	2	2	2	5
COG0415	10	13	3	1	1	0	1
COG0416	0	2	3	2	3	1	5
COG0417	4	0	0	2	1	2	1
COG0418	1	2	0	0	1	1	2
COG0419	2	5	2	1	1	4	1
COG0420	1	4	0	1	1	1	3
COG0421	0	1	1	1	1	1	2
COG0422	4	0	1	2	2	3	1
COG0423	2	1	1	3	3	3	7
COG0424	3	1	1	1	3	4	6
COG0425	3	1	4	0	0	2	2
COG0426	0	0	0	1	0	0	2
COG0427	0	2	1	0	0	1	0
COG0428	0	1	0	1	5	1	0
COG0429	0	1	0	0	0	0	0
COG0431	2	0	0	1	0	0	3
COG0432	0	1	1	1	0	4	2
COG0433	0	0	2	0	1	0	1
COG0434	0	0	0	0	0	2	2
COG0435	0	5	0	1	0	1	0
COG0436	19	16	13	14	20	20	23
COG0437	1	1	0	1	1	0	4
COG0438	12	17	7	13	16	15	17
COG0439	1	3	0	0	1	6	2
COG0440	1	0	2	1	4	3	1
COG0441	5	2	3	5	8	3	9
COG0442	5	4	3	5	7	7	4
COG0443	2	7	4	7	5	9	11
COG0444	6	5	2	11	7	6	13
COG0445	3	5	2	3	3	5	5
COG0446	0	0	1	2	7	3	3
COG0447	0	2	1	2	2	4	1
COG0448	0	0	0	0	4	1	0
COG0449	15	3	7	5	2	4	2
COG0450	2	0	0	0	3	3	2
COG0451	16	24	14	22	18	40	35
COG0452	0	5	3	3	5	3	5
COG0455	2	0	0	2	0	0	2
COG0456	2	3	0	4	5	7	6
COG0457	1	0	0	2	0	0	4
COG0458	2	2	4	6	8	10	9
COG0459	6	12	5	5	11	9	14
COG0460	0	0	1	2	0	3	8
COG0461	1	1	1	2	4	1	3
COG0462	6	2	3	4	5	1	12
COG0463	6	7	3	9	8	16	12
COG0464	1	1	2	0	0	4	1
COG0465	4	5	2	0	7	10	8
COG0466	2	4	3	3	9	8	5
COG0467	1	2	0	0	0	0	1
COG0468	0	4	4	3	8	5	2
COG0469	5	4	0	2	2	3	5
COG0470	0	3	0	1	1	2	3
COG0471	4	3	2	2	2	7	5
COG0472	3	4	4	2	1	6	7
COG0473	7	9	0	6	13	8	8
COG0474	0	4	0	1	1	1	0
COG0475	3	1	0	1	1	2	0
COG0476	0	5	4	3	1	5	3
COG0479	3	1	2	1	3	4	4
COG0480	10	3	8	17	10	9	17
COG0481	8	10	5	4	3	6	4
COG0482	4	1	5	1	5	7	1
COG0483	7	4	1	1	3	5	6
COG0484	3	7	7	3	10	14	7
COG0486	2	2	2	1	4	6	8
COG0488	8	21	4	3	13	7	7
COG0489	3	3	2	3	5	5	3
COG0491	10	8	0	5	7	11	18
COG0492	4	3	5	0	6	3	8
COG0493	7	2	3	3	10	7	10
COG0494	3	2	0	1	5	9	2
COG0495	11	5	5	10	4	16	9
COG0496	1	0	1	0	3	4	2
COG0497	0	4	4	2	3	4	1
COG0498	0	8	3	5	9	7	14
COG0499	8	3	6	3	2	8	7
COG0500	0	0	0	0	0	1	0
COG0501	1	2	3	1	2	4	3
COG0502	2	0	0	2	2	1	1
COG0503	0	1	2	1	1	5	3
COG0504	6	2	4	2	11	7	2
COG0505	2	3	2	2	5	4	6
COG0506	1	0	0	2	0	3	3
COG0507	0	0	1	0	0	3	0
COG0508	7	12	2	5	6	10	8
COG0509	1	3	2	0	2	3	3
COG0510	0	0	0	1	0	0	1
COG0511	0	2	1	0	0	1	4
COG0512	2	2	1	3	1	1	2
COG0513	1	5	5	7	4	11	17
COG0514	2	2	0	1	3	2	3
COG0515	3	9	4	9	11	9	13
COG0516	1	5	1	2	1	5	3
COG0517	2	3	1	2	2	3	2
COG0518	6	4	2	3	3	8	5
COG0519	0	2	1	1	5	4	13
COG0520	7	7	4	6	10	16	12
COG0521	1	3	2	0	2	6	2
COG0522	5	2	0	0	3	8	0
COG0523	9	5	5	3	2	1	4
COG0524	11	8	2	8	8	8	6
COG0525	4	9	3	7	8	10	13
COG0526	0	5	0	3	6	7	5
COG0527	3	4	2	5	7	7	5
COG0528	1	1	0	5	4	5	3
COG0529	0	2	4	1	3	5	2
COG0530	8	1	1	0	2	3	1
COG0531	0	2	2	2	3	5	1
COG0532	7	2	4	7	6	14	5
COG0533	2	5	1	2	8	4	3
COG0534	7	11	3	2	2	4	3
COG0535	1	0	2	0	0	4	6
COG0536	2	2	2	2	1	4	1
COG0537	0	2	5	0	3	4	3
COG0538	4	1	3	1	5	1	4
COG0539	2	3	0	2	4	1	5
COG0540	4	7	2	0	2	3	1
COG0541	5	0	0	5	2	3	7
COG0542	15	12	5	6	13	13	13
COG0543	0	0	2	0	3	2	0
COG0544	3	7	1	4	0	4	3
COG0545	3	4	1	0	3	2	4
COG0546	2	4	2	2	6	10	9
COG0547	1	0	1	3	6	8	5
COG0548	2	0	0	2	6	4	3
COG0549	0	1	0	1	1	2	2
COG0550	3	1	4	5	4	6	6
COG0551	1	1	0	0	0	0	0
COG0552	2	3	2	2	1	6	4
COG0553	0	4	3	0	0	1	2
COG0554	1	6	3	1	4	6	5
COG0555	0	1	0	0	0	0	1
COG0556	6	2	2	8	4	11	2
COG0557	2	1	2	1	4	7	2
COG0558	1	3	0	3	5	3	6
COG0559	4	5	3	4	7	6	8
COG0560	2	3	2	3	1	1	5
COG0561	0	2	3	0	1	3	2
COG0562	4	0	0	1	0	0	0
COG0563	3	3	0	3	0	2	3
COG0564	4	6	2	0	5	7	8
COG0565	3	1	1	3	1	1	3
COG0566	1	5	2	1	4	2	4
COG0567	5	9	1	1	0	2	1
COG0568	12	8	10	2	14	13	16
COG0569	3	3	3	1	10	9	4
COG0571	1	0	2	1	4	3	5
COG0572	0	0	2	1	0	1	0
COG0573	1	5	1	3	0	2	2
COG0574	9	9	1	3	8	10	6
COG0575	0	0	1	3	1	1	1
COG0576	5	2	0	5	5	0	2
COG0577	1	2	2	0	4	3	7
COG0578	0	2	2	0	1	2	1
COG0579	3	2	0	1	2	3	0
COG0580	1	2	2	2	2	2	3
COG0581	2	1	0	0	0	0	3
COG0582	0	2	0	1	0	1	3
COG0583	5	9	3	1	13	7	16
COG0584	2	2	5	0	5	6	4
COG0585	0	4	0	0	1	1	0
COG0586	0	0	0	0	0	0	1
COG0587	8	14	1	4	13	18	14
COG0588	1	1	3	1	3	2	7
COG0589	2	1	1	0	2	2	2
COG0590	2	0	0	0	2	0	6
COG0591	6	6	7	6	9	9	15
COG0592	3	1	1	0	3	3	2
COG0593	5	5	3	4	2	7	5
COG0594	1	0	0	1	0	1	3
COG0595	1	1	3	3	1	0	2
COG0596	26	18	6	17	26	24	36
COG0597	0	0	0	1	1	0	3
COG0598	0	0	1	3	1	1	0
COG0599	5	0	0	2	2	0	4
COG0600	0	2	1	1	6	7	2
COG0601	2	10	4	6	10	11	17
COG0602	0	1	4	2	2	1	3
COG0603	2	2	1	3	1	3	4
COG0604	15	7	4	13	10	26	21
COG0605	1	0	1	1	5	1	2
COG0606	1	0	0	2	1	0	2
COG0607	5	5	2	5	5	5	10
COG0608	1	2	0	5	5	2	7
COG0609	1	6	0	0	0	3	4
COG0610	1	0	0	0	3	0	6
COG0611	0	0	1	1	2	5	0
COG0612	4	2	4	4	8	7	9
COG0613	0	0	2	3	2	3	0
COG0614	0	2	1	2	2	7	2
COG0615	1	2	1	3	1	0	3
COG0616	0	1	0	3	0	3	1
COG0617	2	0	0	4	3	3	3
COG0618	0	2	0	1	0	3	1
COG0620	6	1	0	5	6	13	15
COG0621	2	7	3	8	5	8	11
COG0622	1	1	0	0	2	0	6
COG0623	0	2	2	3	1	3	5
COG0624	10	6	4	5	15	16	21
COG0625	12	19	3	6	9	14	10
COG0626	7	8	4	2	3	6	7
COG0627	0	0	0	0	2	1	0
COG0628	3	3	2	1	5	5	4
COG0629	0	0	1	3	1	0	2
COG0630	1	0	2	0	0	0	0
COG0631	1	0	0	3	1	5	2
COG0632	3	2	1	1	1	2	8
COG0633	2	1	0	0	2	3	3
COG0634	2	0	2	0	3	0	2
COG0635	2	4	1	2	4	6	6
COG0636	0	1	1	0	0	1	0
COG0637	1	5	1	0	2	3	3
COG0638	0	2	2	0	1	1	1
COG0639	0	0	1	0	0	1	0
COG0640	0	4	0	2	1	0	4
COG0641	1	0	0	0	0	0	0
COG0642	4	7	7	5	13	9	19
COG0643	0	0	2	0	0	1	2
COG0644	5	6	5	4	13	17	10
COG0646	2	2	2	3	4	8	1
COG0647	3	3	0	1	2	2	0
COG0648	2	0	1	1	5	2	1
COG0649	6	5	3	5	9	8	7
COG0651	0	1	0	2	5	0	4
COG0652	2	8	1	11	11	4	8
COG0653	7	7	1	8	9	10	13
COG0654	6	7	3	1	4	8	3
COG0655	0	0	0	1	1	0	2
COG0656	2	4	1	1	0	2	5
COG0657	7	7	2	6	4	3	9
COG0659	2	4	0	0	2	1	7
COG0661	7	7	1	3	3	5	3
COG0662	6	5	1	1	4	5	7
COG0663	4	3	0	0	5	1	5
COG0664	4	10	3	3	2	7	2
COG0665	22	18	12	15	26	35	27
COG0666	1	9	5	9	10	12	15
COG0667	9	5	6	14	12	16	23
COG0668	7	3	1	0	6	6	8
COG0669	1	3	0	1	1	5	2
COG0670	1	3	0	1	1	1	2
COG0671	1	1	0	0	0	3	1
COG0672	0	1	1	0	0	2	1
COG0673	13	16	10	26	27	35	33
COG0674	2	3	1	1	2	7	5
COG0676	1	0	1	0	0	1	0
COG0677	2	0	2	1	5	6	5
COG0678	0	0	0	1	1	1	2
COG0679	0	0	1	0	3	1	4
COG0680	0	1	0	0	1	0	0
COG0681	0	2	1	1	4	3	1
COG0682	0	1	3	1	0	4	2
COG0683	3	10	5	6	8	14	9
COG0684	6	4	2	2	3	2	1
COG0685	2	2	3	2	3	2	6
COG0686	3	3	0	2	4	8	3
COG0687	5	3	0	3	2	0	2
COG0688	2	3	1	1	2	2	1
COG0689	3	5	1	2	1	4	5
COG0690	2	1	1	0	4	1	1
COG0691	0	0	1	2	0	2	4
COG0692	0	0	1	0	1	0	0
COG0693	1	0	0	0	0	1	4
COG0694	2	3	2	0	1	4	1
COG0695	1	1	1	4	0	4	4
COG0696	2	4	3	3	0	7	3
COG0697	0	1	2	0	2	2	4
COG0698	0	1	0	0	1	2	0
COG0699	0	1	0	0	0	0	0
COG0700	1	0	1	0	0	0	0
COG0701	1	1	0	0	1	0	0
COG0702	2	1	2	1	1	2	1
COG0703	1	1	1	2	3	3	2
COG0704	0	0	0	3	0	3	2
COG0705	1	3	1	0	2	3	2
COG0706	3	0	3	1	2	0	6
COG0707	1	2	1	1	3	3	1
COG0708	3	5	0	6	5	3	6
COG0709	1	3	2	0	2	4	0
COG0710	0	2	0	1	0	1	1
COG0711	0	1	3	3	1	4	0
COG0712	2	3	1	2	2	5	1
COG0713	2	1	1	1	1	5	7
COG0714	11	5	7	11	11	13	9
COG0715	1	2	0	5	11	4	8
COG0716	0	0	0	0	0	0	1
COG0717	1	0	0	0	0	1	0
COG0718	0	0	1	0	4	2	3
COG0719	12	2	2	5	7	12	3
COG0720	1	1	2	1	4	3	2
COG0721	1	0	1	1	1	1	1
COG0722	4	2	0	4	2	4	0
COG0723	0	3	0	0	2	1	2
COG0724	5	3	3	1	2	3	1
COG0725	1	3	0	1	3	3	0
COG0726	2	2	1	3	5	10	7
COG0727	0	0	1	1	2	2	3
COG0728	5	3	0	1	3	2	5
COG0729	0	0	2	1	3	0	2
COG0730	6	2	4	1	1	3	3
COG0731	0	0	0	1	1	1	0
COG0732	0	1	0	0	0	2	0
COG0733	3	1	1	1	5	3	5
COG0735	1	5	2	2	1	1	2
COG0736	3	1	1	1	0	2	1
COG0737	4	3	0	1	1	1	0
COG0738	1	1	0	0	2	3	3
COG0739	2	5	2	0	4	5	5
COG0740	3	1	2	3	2	6	6
COG0741	1	1	1	2	3	4	2
COG0742	1	1	0	1	2	2	1
COG0743	1	1	1	1	2	4	6
COG0744	1	2	0	0	5	6	0
COG0745	9	7	7	2	7	7	22
COG0746	2	2	0	0	1	1	0
COG0747	11	7	5	8	13	11	14
COG0748	0	0	0	1	0	0	0
COG0749	7	7	4	2	3	6	4
COG0750	4	1	2	2	2	9	9
COG0751	6	2	0	0	1	1	4
COG0752	1	0	0	0	2	2	1
COG0753	0	1	0	0	0	0	1
COG0755	0	1	3	1	1	1	2
COG0756	3	0	1	0	0	2	0
COG0757	0	2	2	2	3	3	3
COG0758	0	4	0	1	0	0	2
COG0759	0	0	0	0	0	2	0
COG0760	0	2	2	2	3	9	3
COG0761	2	4	4	4	2	5	6
COG0762	1	1	1	0	0	0	1
COG0763	2	2	1	0	0	0	2
COG0764	2	2	0	0	4	1	3
COG0765	0	3	4	2	2	7	2
COG0766	6	4	1	4	4	3	2
COG0767	1	3	0	1	2	3	1
COG0768	6	9	4	3	5	10	5
COG0769	2	5	1	1	2	3	4
COG0770	1	3	0	1	4	1	3
COG0771	2	3	1	1	3	2	5
COG0772	5	4	4	2	5	5	6
COG0773	3	3	2	2	5	7	1
COG0774	2	2	0	2	3	3	1
COG0775	0	1	0	0	0	1	1
COG0776	2	4	2	3	1	5	2
COG0777	4	3	3	1	1	4	3
COG0778	5	4	3	1	7	5	5
COG0779	3	1	0	1	0	2	1
COG0780	1	1	0	1	1	4	1
COG0781	1	2	3	3	2	1	3
COG0782	2	4	1	0	2	3	3
COG0783	0	0	0	0	1	0	0
COG0784	2	1	1	1	0	1	6
COG0785	1	0	0	0	1	1	0
COG0786	1	0	0	0	0	0	0
COG0787	3	3	0	1	1	3	1
COG0788	3	0	1	0	1	4	2
COG0789	0	1	3	1	6	4	3
COG0790	3	3	4	5	6	23	22
COG0791	3	0	0	0	0	3	1
COG0792	0	0	0	0	0	0	1
COG0793	7	3	3	7	2	8	8
COG0794	1	3	0	0	0	1	1
COG0795	4	4	0	3	5	3	9
COG0796	0	0	0	0	0	0	1
COG0797	1	2	0	0	1	3	2
COG0798	0	0	0	0	0	0	1
COG0799	0	1	0	0	1	1	1
COG0800	1	2	1	0	1	2	1
COG0801	1	0	0	0	0	0	2
COG0802	4	1	0	0	3	3	0
COG0803	2	2	0	3	1	2	3
COG0804	0	2	3	2	0	0	1
COG0805	1	1	0	1	1	3	4
COG0806	0	1	1	1	1	2	4
COG0807	6	6	0	2	3	6	0
COG0809	3	1	2	4	3	7	4
COG0810	3	2	3	2	1	3	1
COG0811	1	6	1	2	8	4	3
COG0812	1	1	1	0	4	1	3
COG0814	0	2	0	0	0	0	0
COG0815	0	2	2	0	2	2	3
COG0816	1	2	0	2	0	4	3
COG0817	3	2	2	0	1	0	5
COG0818	0	0	0	0	0	0	1
COG0819	0	0	0	0	0	1	4
COG0820	1	0	1	3	0	5	0
COG0821	0	1	0	4	7	2	4
COG0822	1	2	0	2	2	3	6
COG0823	4	6	2	6	7	10	12
COG0824	7	1	1	2	6	6	5
COG0825	2	1	1	3	1	3	1
COG0826	0	0	1	0	0	1	0
COG0827	0	0	0	0	1	0	0
COG0828	0	0	0	0	0	1	1
COG0829	0	0	0	1	0	0	0
COG0830	0	1	0	0	1	0	3
COG0831	0	4	2	1	0	0	0
COG0832	0	2	2	0	0	1	1
COG0833	1	0	2	0	0	1	1
COG0834	1	1	3	1	2	6	3
COG0835	1	1	0	0	1	0	0
COG0836	0	5	0	3	2	3	3
COG0837	2	0	0	1	0	0	1
COG0838	0	1	0	0	2	4	3
COG0839	2	0	1	1	2	5	5
COG0840	0	4	5	0	2	0	6
COG0841	7	17	6	9	16	17	14
COG0842	2	1	1	1	3	1	1
COG0843	7	7	1	4	8	9	9
COG0845	2	4	1	1	5	5	7
COG0846	1	2	1	0	0	4	3
COG0847	0	1	0	0	0	1	2
COG0848	6	3	2	3	3	5	3
COG0849	1	3	1	1	5	5	6
COG0850	1	0	1	0	0	0	0
COG0852	1	1	2	3	0	5	1
COG0853	0	0	1	0	0	0	1
COG0854	0	2	2	1	2	0	1
COG0855	3	3	0	0	2	0	3
COG0856	1	1	0	1	0	0	0
COG0857	0	0	0	2	0	0	0
COG0858	0	0	1	1	0	3	1
COG0859	4	1	2	1	2	10	4
COG0860	0	3	0	1	1	2	3
COG0861	2	0	0	1	1	0	0
COG0863	1	5	3	0	1	2	1
COG0864	1	2	0	0	0	0	0
COG1001	0	0	0	0	0	1	1
COG1002	1	0	0	0	0	0	0
COG1003	7	4	3	4	3	3	5
COG1004	9	2	5	5	7	5	9
COG1005	4	1	3	1	10	5	1
COG1006	0	0	0	0	1	1	0
COG1007	2	3	2	4	10	4	5
COG1008	3	9	4	4	7	12	5
COG1009	5	5	1	2	5	11	13
COG1010	1	1	0	1	4	1	0
COG1011	6	7	4	1	6	6	12
COG1012	20	45	18	9	43	36	35
COG1013	6	6	2	4	0	5	9
COG1014	3	2	1	2	3	2	3
COG1015	1	1	0	0	0	1	1
COG1017	0	0	0	0	0	0	1
COG1018	3	1	0	1	1	1	3
COG1019	0	0	0	0	0	0	2
COG1020	0	1	0	3	0	2	4
COG1021	0	1	0	0	0	0	0
COG1022	5	3	4	2	5	10	8
COG1023	0	0	1	0	1	0	1
COG1024	31	51	20	20	22	30	32
COG1025	2	3	1	0	0	4	0
COG1026	0	3	1	0	0	2	1
COG1027	0	0	0	0	0	1	0
COG1028	42	53	22	38	44	74	75
COG1030	0	0	0	2	2	2	3
COG1031	1	2	0	1	0	1	2
COG1032	5	1	0	5	3	16	7
COG1033	6	9	6	10	10	9	12
COG1034	1	4	2	1	2	4	3
COG1035	0	0	1	0	0	2	2
COG1038	1	2	2	1	1	1	3
COG1039	0	1	0	1	0	0	0
COG1040	1	0	1	0	1	0	4
COG1041	1	1	0	0	0	0	0
COG1042	3	4	1	6	6	6	5
COG1043	2	2	1	2	1	3	3
COG1044	0	2	3	2	6	2	3
COG1045	1	5	3	2	2	7	3
COG1047	0	2	4	2	0	2	2
COG1048	1	8	9	10	12	7	10
COG1049	3	2	4	2	2	1	0
COG1051	2	6	3	2	2	2	8
COG1052	3	9	5	7	4	7	11
COG1053	9	6	2	6	4	12	8
COG1054	3	0	0	0	3	0	1
COG1055	1	2	0	5	3	8	2
COG1056	0	0	0	1	0	1	0
COG1057	3	1	2	1	1	1	1
COG1058	2	0	1	2	1	3	1
COG1060	3	2	1	2	3	10	7
COG1061	5	12	2	2	3	2	1
COG1062	5	4	2	3	4	5	8
COG1063	5	4	1	8	9	2	8
COG1064	3	0	3	2	3	6	12
COG1066	1	4	0	1	2	5	1
COG1067	0	1	2	2	0	1	2
COG1070	7	4	3	3	5	2	1
COG1071	2	4	5	3	5	4	9
COG1072	0	0	0	0	0	1	0
COG1073	0	1	0	0	1	1	1
COG1074	7	3	1	6	8	3	5
COG1075	0	1	1	0	0	0	0
COG1076	1	2	0	0	1	0	2
COG1077	6	5	0	1	4	3	2
COG1078	0	2	0	1	1	0	3
COG1079	0	0	2	3	2	2	1
COG1080	1	2	2	4	2	3	0
COG1082	5	4	1	6	6	8	11
COG1083	2	1	2	2	2	5	2
COG1084	1	0	4	0	1	0	0
COG1085	0	0	0	0	0	0	1
COG1086	1	3	0	3	6	7	5
COG1087	7	3	1	2	2	8	3
COG1088	2	3	2	3	3	6	4
COG1089	1	7	0	1	5	1	2
COG1090	0	6	2	0	1	2	1
COG1091	1	4	1	1	1	3	4
COG1092	1	0	1	0	1	3	1
COG1093	3	0	0	0	1	1	1
COG1094	2	0	0	3	0	0	0
COG1095	1	0	0	0	0	1	2
COG1096	0	2	2	0	2	1	0
COG1097	0	0	2	1	0	0	0
COG1099	0	0	0	0	0	0	1
COG1100	3	0	0	0	2	1	0
COG1101	0	0	0	0	1	0	0
COG1102	1	1	0	0	1	3	2
COG1104	2	3	1	3	6	5	6
COG1105	0	0	1	0	0	0	0
COG1108	2	4	2	0	3	4	3
COG1109	8	4	1	3	8	11	7
COG1111	3	0	0	2	0	1	1
COG1112	3	1	0	0	1	2	1
COG1113	0	0	0	0	0	1	0
COG1115	0	2	0	1	5	7	3
COG1116	2	1	2	0	5	1	2
COG1117	4	0	0	2	0	0	5
COG1118	0	0	1	1	1	0	2
COG1119	0	0	1	1	0	1	0
COG1120	0	3	0	1	2	0	2
COG1121	7	2	4	2	1	0	3
COG1122	0	0	0	0	0	0	1
COG1123	5	9	2	6	8	5	7
COG1125	0	1	0	0	0	0	0
COG1126	3	2	4	2	1	8	6
COG1127	1	1	0	0	1	1	1
COG1129	4	2	1	1	2	2	5
COG1131	6	7	5	8	12	10	10
COG1132	9	8	12	13	13	21	18
COG1133	1	0	0	0	1	3	0
COG1134	2	3	0	1	1	1	0
COG1135	0	0	0	0	0	0	1
COG1136	5	5	9	9	8	9	14
COG1137	2	2	0	0	2	0	2
COG1138	6	2	3	2	10	4	6
COG1139	0	0	1	0	1	1	1
COG1140	0	0	1	0	0	0	2
COG1141	0	1	0	2	2	0	0
COG1142	0	1	0	0	0	2	0
COG1143	3	1	2	3	2	6	4
COG1146	2	3	0	0	1	1	3
COG1148	0	0	0	1	0	3	1
COG1149	0	0	1	0	0	1	0
COG1154	2	2	2	4	3	8	2
COG1155	3	3	3	1	1	1	2
COG1156	1	1	0	4	2	0	0
COG1157	2	1	0	0	1	1	1
COG1158	0	2	3	3	7	5	6
COG1159	1	3	2	0	1	1	1
COG1160	2	4	5	1	5	8	8
COG1161	0	1	0	0	1	0	0
COG1162	2	1	1	0	1	1	0
COG1163	0	3	1	1	1	3	1
COG1164	2	1	1	3	2	2	1
COG1165	0	0	0	0	1	0	0
COG1166	0	2	1	0	1	0	1
COG1167	0	1	1	1	2	1	1
COG1168	1	2	0	0	1	1	1
COG1169	2	1	0	0	0	0	0
COG1171	5	2	8	1	4	10	4
COG1172	2	1	1	2	4	5	2
COG1173	7	6	1	7	14	12	14
COG1175	8	3	1	1	2	5	0
COG1176	0	0	3	0	3	4	5
COG1177	3	2	1	2	5	1	5
COG1178	1	2	1	2	3	9	3
COG1179	0	0	1	0	0	0	0
COG1180	0	0	1	1	1	3	1
COG1181	2	3	1	3	2	4	5
COG1183	2	3	1	3	2	3	3
COG1184	0	0	0	0	1	0	0
COG1185	3	9	1	6	9	5	11
COG1186	0	3	3	1	0	4	3
COG1187	1	1	2	1	1	1	3
COG1188	1	1	0	0	1	0	3
COG1189	2	2	1	0	0	1	2
COG1190	2	1	2	3	6	5	5
COG1191	2	2	1	0	1	1	1
COG1192	4	2	3	2	6	6	4
COG1193	2	0	1	2	1	0	3
COG1194	2	0	0	2	2	2	1
COG1195	2	2	1	1	1	4	1
COG1196	6	7	9	6	18	10	10
COG1197	7	10	3	5	7	11	15
COG1198	5	4	1	1	6	6	5
COG1199	0	1	4	5	5	4	7
COG1200	6	0	4	5	6	5	0
COG1201	6	6	4	3	5	6	4
COG1203	1	0	0	0	0	0	0
COG1204	1	2	2	2	2	3	1
COG1205	1	0	0	1	2	2	0
COG1206	0	1	0	0	0	2	0
COG1207	6	4	0	0	4	2	3
COG1208	5	2	3	6	5	11	5
COG1209	2	3	4	1	2	3	2
COG1210	1	0	1	3	1	0	3
COG1211	1	2	0	2	5	1	2
COG1212	3	0	1	2	1	8	3
COG1213	0	0	0	1	1	6	3
COG1214	2	0	0	0	1	2	1
COG1215	3	3	1	2	2	3	4
COG1216	0	1	0	2	0	9	5
COG1217	5	5	0	7	6	3	3
COG1218	1	3	1	1	0	1	2
COG1219	4	3	1	5	2	6	6
COG1220	0	3	2	1	1	5	5
COG1222	1	4	1	3	0	2	0
COG1225	6	6	5	4	4	9	15
COG1226	0	0	0	1	0	1	1
COG1227	0	2	0	0	0	0	0
COG1228	3	7	3	6	10	12	12
COG1229	0	0	0	0	0	1	1
COG1230	0	0	1	2	5	3	6
COG1231	0	1	0	1	0	0	2
COG1232	0	2	0	1	2	2	2
COG1233	6	4	2	6	7	11	8
COG1234	6	3	3	6	6	3	1
COG1235	3	1	1	4	0	2	2
COG1236	1	4	1	0	1	2	2
COG1237	0	0	0	2	3	0	1
COG1238	0	0	0	0	0	0	1
COG1239	5	1	0	2	1	0	1
COG1240	0	2	1	2	6	5	2
COG1241	2	0	3	0	1	3	0
COG1242	1	0	0	1	0	0	0
COG1243	0	0	0	0	2	1	0
COG1244	0	0	0	0	1	0	2
COG1245	3	0	0	1	0	1	3
COG1246	2	1	1	0	2	0	1
COG1247	1	0	0	1	2	0	1
COG1249	13	8	5	6	10	17	18
COG1250	6	11	3	2	10	17	14
COG1251	1	1	0	0	1	1	5
COG1252	0	3	2	0	1	4	3
COG1253	6	4	1	2	12	6	6
COG1254	0	1	0	1	0	3	3
COG1256	1	2	1	1	2	0	1
COG1257	2	3	3	1	1	2	0
COG1258	2	1	4	1	1	2	0
COG1259	0	0	1	1	2	0	1
COG1260	0	0	0	0	2	0	2
COG1261	1	0	0	1	2	2	0
COG1262	5	1	2	2	6	12	7
COG1266	1	0	1	1	0	1	0
COG1267	1	0	1	0	0	1	1
COG1268	0	0	1	0	2	1	0
COG1269	2	1	1	3	5	1	1
COG1270	0	1	0	0	1	2	2
COG1271	1	1	0	0	1	0	1
COG1272	0	0	0	0	1	1	1
COG1274	0	1	0	0	0	1	1
COG1276	0	0	0	0	3	2	1
COG1277	0	1	1	0	4	1	4
COG1278	1	4	1	1	4	8	5
COG1279	1	0	0	0	1	0	0
COG1280	1	3	2	2	3	2	3
COG1281	1	2	0	1	0	0	0
COG1282	5	5	3	1	3	8	8
COG1283	0	0	0	0	2	4	0
COG1284	0	0	0	0	0	0	1
COG1285	0	0	0	0	0	0	1
COG1286	1	1	0	0	1	2	0
COG1287	1	0	0	1	0	0	0
COG1288	0	1	0	0	0	1	0
COG1289	0	0	0	0	0	1	0
COG1290	6	1	2	3	4	4	6
COG1291	0	1	1	1	2	4	2
COG1292	2	1	1	2	3	3	4
COG1293	3	0	0	1	1	3	3
COG1294	0	0	1	0	0	0	0
COG1295	0	0	0	1	0	2	6
COG1296	1	0	1	1	2	2	0
COG1297	0	5	1	4	1	0	5
COG1298	0	4	1	1	1	1	3
COG1301	0	2	1	2	4	3	2
COG1303	0	0	1	1	1	1	0
COG1304	7	3	5	5	2	5	14
COG1305	3	2	2	1	2	1	5
COG1306	0	0	0	0	0	1	0
COG1307	0	0	1	0	2	0	0
COG1308	0	0	0	0	0	1	0
COG1309	3	5	2	1	6	5	9
COG1310	0	1	1	0	1	0	2
COG1311	0	0	1	0	1	2	1
COG1312	0	2	0	3	2	2	1
COG1314	1	2	0	0	0	2	0
COG1315	0	0	1	0	0	0	0
COG1316	0	0	0	0	1	1	0
COG1317	1	0	0	0	0	2	0
COG1319	4	5	0	6	9	15	11
COG1320	0	0	0	0	2	0	0
COG1321	2	2	0	1	0	2	1
COG1322	0	4	2	5	0	4	3
COG1324	1	4	0	0	1	0	0
COG1325	0	0	0	1	0	0	0
COG1326	0	0	1	0	0	0	0
COG1327	0	0	1	0	0	1	3
COG1328	0	3	0	0	2	0	2
COG1329	1	0	0	0	0	1	0
COG1330	1	1	1	1	2	1	0
COG1331	3	1	0	5	8	7	11
COG1333	0	0	0	0	0	1	1
COG1335	2	5	0	1	0	8	2
COG1337	0	0	0	1	0	0	0
COG1338	0	2	1	0	0	1	1
COG1339	0	1	0	0	0	1	0
COG1340	0	1	0	0	0	0	0
COG1344	4	10	2	4	4	7	10
COG1345	2	3	0	1	2	2	0
COG1346	0	0	0	0	1	0	1
COG1347	1	1	0	0	0	0	0
COG1348	2	0	1	0	0	0	0
COG1349	2	1	2	1	2	0	1
COG1350	4	3	1	0	0	0	0
COG1351	3	4	1	1	0	3	2
COG1352	0	2	0	1	0	1	2
COG1354	0	3	0	1	3	3	2
COG1355	0	0	0	0	1	0	0
COG1357	1	4	0	6	9	11	8
COG1358	0	1	3	0	0	0	0
COG1359	2	1	2	2	4	1	5
COG1360	3	3	0	3	5	6	0
COG1361	1	0	0	0	0	0	0
COG1362	0	0	0	0	2	1	0
COG1363	0	0	0	1	1	2	0
COG1364	1	2	2	3	1	3	3
COG1365	1	0	0	0	0	0	0
COG1366	0	2	1	0	1	2	1
COG1368	0	0	0	0	2	2	0
COG1370	0	2	0	0	0	0	1
COG1371	0	0	0	0	1	0	1
COG1373	0	0	1	0	1	0	0
COG1376	0	0	0	0	2	0	0
COG1377	1	2	1	0	0	0	0
COG1378	0	0	1	0	1	0	0
COG1379	0	0	0	0	2	0	1
COG1380	0	0	0	0	1	0	0
COG1381	2	4	0	0	2	0	1
COG1382	0	0	1	0	0	1	1
COG1383	1	0	0	1	0	1	1
COG1384	3	2	0	2	0	1	3
COG1385	0	4	2	0	3	0	1
COG1386	1	4	1	1	3	6	2
COG1387	0	0	2	1	2	2	4
COG1388	0	1	1	1	0	3	0
COG1389	1	0	1	2	0	0	0
COG1390	1	0	0	0	0	0	0
COG1391	3	3	0	0	0	0	3
COG1392	0	0	4	0	2	3	1
COG1393	0	3	0	3	4	3	2
COG1394	0	0	0	3	1	0	1
COG1395	0	0	0	0	0	0	1
COG1396	0	1	2	4	3	1	3
COG1397	0	0	0	0	1	1	1
COG1398	0	1	2	2	0	1	1
COG1399	2	3	2	0	1	1	1
COG1400	1	0	0	0	0	0	0
COG1402	3	1	0	5	2	4	3
COG1403	3	3	2	0	1	3	0
COG1404	6	4	4	4	3	1	3
COG1405	1	3	3	4	4	3	1
COG1406	0	0	0	0	0	0	1
COG1407	1	1	0	0	0	1	2
COG1408	0	0	1	0	0	2	0
COG1409	0	2	0	1	3	3	3
COG1410	2	0	2	8	3	6	5
COG1412	1	0	0	0	0	0	0
COG1413	1	6	1	3	9	6	6
COG1414	1	4	0	0	3	2	2
COG1416	0	0	0	0	1	0	0
COG1418	0	0	1	0	2	4	0
COG1419	0	0	1	0	0	1	0
COG1420	0	2	1	0	2	1	2
COG1422	0	0	1	0	0	1	0
COG1423	0	0	0	0	0	1	0
COG1426	1	2	1	0	2	2	1
COG1427	0	1	0	2	2	1	0
COG1428	0	0	0	0	1	0	0
COG1429	2	5	0	1	3	3	2
COG1430	3	0	1	0	1	0	1
COG1432	1	1	0	2	1	2	0
COG1434	1	1	0	0	2	1	4
COG1435	1	1	1	0	0	0	1
COG1436	2	1	0	0	1	1	0
COG1439	1	1	0	1	1	0	0
COG1443	0	0	2	1	2	0	0
COG1446	3	0	2	0	0	0	4
COG1448	4	19	2	5	0	0	0
COG1449	2	1	1	0	0	0	0
COG1450	2	3	1	3	7	5	9
COG1451	0	0	1	0	1	0	1
COG1452	4	3	1	2	3	2	4
COG1453	1	0	1	1	4	1	1
COG1454	11	7	1	2	4	7	9
COG1459	1	2	2	2	1	4	1
COG1460	0	0	0	0	0	0	1
COG1461	0	0	0	1	1	1	1
COG1462	0	0	0	0	1	0	1
COG1463	3	2	1	0	0	2	1
COG1464	0	0	0	0	0	0	1
COG1465	0	0	0	1	0	0	0
COG1466	2	1	0	1	1	3	1
COG1467	1	0	0	1	0	0	0
COG1468	0	0	0	0	0	1	1
COG1469	1	0	1	0	2	1	0
COG1470	5	6	2	4	2	2	4
COG1471	0	0	0	1	0	0	0
COG1472	1	4	0	2	3	3	3
COG1473	5	3	3	1	4	9	3
COG1474	0	3	1	0	1	1	4
COG1475	1	2	1	0	4	6	3
COG1476	0	0	0	1	0	1	2
COG1477	0	1	0	0	4	4	0
COG1478	0	2	2	1	2	2	3
COG1480	1	1	0	1	0	1	0
COG1482	0	1	0	0	0	0	0
COG1484	0	2	0	1	1	4	6
COG1485	1	4	1	0	0	0	2
COG1486	1	3	0	2	2	0	2
COG1487	0	0	0	0	1	0	3
COG1488	2	1	0	2	1	0	0
COG1489	1	1	0	1	1	1	1
COG1490	0	0	2	2	1	4	1
COG1491	0	0	0	1	0	2	4
COG1492	4	1	1	1	3	3	2
COG1493	1	0	0	0	0	1	0
COG1494	0	1	1	1	1	0	1
COG1495	1	2	0	0	1	0	1
COG1496	1	0	0	1	1	3	2
COG1498	1	0	1	0	2	0	1
COG1500	2	2	0	1	1	0	0
COG1501	1	1	0	0	1	0	1
COG1502	10	6	3	3	7	4	4
COG1503	0	0	1	3	1	2	0
COG1504	0	0	0	0	0	0	1
COG1505	0	2	1	0	0	0	1
COG1506	5	6	3	4	5	18	16
COG1507	0	0	0	0	0	2	0
COG1508	6	6	0	2	3	7	0
COG1509	1	0	0	0	1	0	1
COG1512	0	1	1	0	3	0	0
COG1514	1	1	0	1	0	3	2
COG1515	0	0	0	1	0	0	0
COG1516	0	2	0	1	0	0	0
COG1519	1	0	1	2	5	5	4
COG1520	5	3	2	4	11	18	19
COG1521	0	3	1	5	4	2	3
COG1522	7	4	1	3	12	10	6
COG1523	1	1	0	0	0	0	1
COG1524	1	3	0	1	4	4	2
COG1525	5	6	0	1	3	0	5
COG1526	2	3	0	0	6	3	1
COG1527	3	2	0	0	2	0	1
COG1528	0	0	0	1	0	0	0
COG1529	15	18	14	29	30	40	47
COG1530	3	7	4	3	4	6	3
COG1533	0	0	1	0	0	1	2
COG1534	0	3	0	0	0	0	0
COG1536	0	2	0	2	2	5	1
COG1537	3	2	4	1	1	1	2
COG1538	1	4	3	6	6	7	12
COG1539	3	2	1	1	0	2	2
COG1540	2	0	1	1	1	1	0
COG1541	2	1	0	0	2	3	5
COG1542	0	1	0	0	0	0	0
COG1543	0	0	0	0	1	1	0
COG1544	1	2	0	0	1	3	0
COG1545	3	3	1	5	1	4	3
COG1546	3	1	1	2	3	2	4
COG1549	1	2	1	1	0	0	1
COG1550	0	0	1	0	0	0	0
COG1551	0	2	1	1	0	0	0
COG1553	1	0	0	1	1	1	0
COG1554	0	0	0	0	0	1	0
COG1555	0	1	0	0	2	0	0
COG1556	0	0	1	0	0	0	1
COG1558	0	1	1	0	0	0	0
COG1559	4	1	3	1	2	6	2
COG1560	3	3	1	1	0	6	1
COG1561	0	1	1	0	0	4	1
COG1562	1	2	2	2	1	2	7
COG1564	1	2	1	0	0	0	0
COG1565	2	2	0	1	3	4	0
COG1566	1	2	1	4	4	6	6
COG1570	0	2	0	2	2	4	8
COG1571	0	1	0	0	1	0	0
COG1572	1	1	0	4	4	2	1
COG1573	2	3	4	1	4	2	6
COG1574	7	2	1	5	4	8	7
COG1575	0	1	0	0	1	2	0
COG1576	1	3	0	1	3	0	0
COG1577	1	1	2	0	1	2	0
COG1579	0	3	0	0	0	2	1
COG1580	0	1	0	0	0	3	1
COG1584	0	0	0	0	0	1	0
COG1586	1	0	1	1	0	0	3
COG1587	4	1	1	1	2	2	2
COG1588	1	0	0	0	0	0	0
COG1589	1	0	1	0	1	1	2
COG1592	1	0	0	1	0	2	1
COG1593	4	4	3	1	3	7	6
COG1594	1	0	0	0	1	1	0
COG1595	5	8	2	5	3	4	12
COG1596	0	0	1	0	2	4	2
COG1597	2	1	0	0	6	4	3
COG1598	0	0	0	0	0	0	3
COG1599	1	0	0	0	1	0	0
COG1600	3	5	1	1	1	4	5
COG1601	0	0	0	0	0	1	1
COG1602	0	0	1	0	0	1	0
COG1604	0	1	0	0	0	0	0
COG1605	1	1	0	0	0	0	0
COG1606	1	1	1	4	0	1	0
COG1607	0	1	0	2	5	2	3
COG1608	0	0	0	0	1	0	0
COG1609	3	1	1	1	2	0	0
COG1610	1	3	2	0	1	0	1
COG1611	0	3	2	1	0	5	3
COG1612	1	3	0	1	2	0	3
COG1615	0	1	0	0	3	3	3
COG1618	0	0	2	1	1	1	0
COG1619	2	0	1	0	1	3	1
COG1620	0	0	0	1	1	3	0
COG1621	0	2	0	2	0	3	5
COG1622	1	0	1	1	1	3	2
COG1624	2	0	0	1	2	1	1
COG1625	0	0	0	0	1	0	0
COG1626	0	1	0	0	0	0	0
COG1628	0	0	0	0	0	2	0
COG1629	6	14	2	4	11	6	13
COG1632	0	1	0	0	0	0	0
COG1634	1	0	0	0	0	0	0
COG1635	0	0	0	1	0	1	0
COG1637	0	0	1	1	0	0	2
COG1638	2	3	2	1	3	7	7
COG1639	0	1	1	0	2	0	2
COG1640	0	0	2	1	1	1	3
COG1641	0	0	0	1	1	3	2
COG1643	3	3	0	1	3	0	3
COG1646	0	0	1	0	0	1	0
COG1647	0	1	0	0	1	0	1
COG1648	0	0	0	1	1	0	2
COG1649	1	0	0	3	3	2	0
COG1650	0	0	1	0	2	0	0
COG1651	3	4	1	0	5	5	0
COG1652	0	1	1	0	0	0	0
COG1653	4	3	2	0	4	4	3
COG1656	0	0	1	0	0	0	1
COG1657	0	0	1	0	0	1	1
COG1658	0	0	0	0	1	0	0
COG1660	0	1	0	0	1	1	0
COG1661	1	2	0	0	0	0	0
COG1663	1	2	0	2	0	5	0
COG1664	0	0	0	0	2	2	2
COG1666	1	1	2	1	1	2	2
COG1668	0	3	0	1	0	2	3
COG1669	0	0	0	0	0	0	1
COG1670	0	1	0	3	5	4	6
COG1671	0	0	0	0	2	1	1
COG1674	3	1	1	2	2	6	8
COG1676	0	2	0	1	0	0	0
COG1677	0	1	0	0	0	0	0
COG1678	0	2	2	1	1	2	2
COG1679	4	1	0	1	4	2	1
COG1680	15	13	8	3	6	11	12
COG1681	1	0	1	0	2	1	4
COG1682	0	3	0	0	1	1	0
COG1684	1	1	0	1	0	0	0
COG1685	1	0	0	1	1	1	0
COG1686	2	7	0	1	0	2	0
COG1690	0	1	3	1	2	0	7
COG1691	1	2	0	1	0	0	1
COG1692	1	1	0	0	1	2	0
COG1694	0	2	0	0	0	1	1
COG1695	0	0	0	0	1	1	1
COG1696	0	1	0	0	3	1	1
COG1697	1	2	1	3	0	0	0
COG1698	0	0	0	1	0	1	0
COG1699	0	0	0	0	0	1	0
COG1701	1	0	0	1	0	0	0
COG1702	2	6	1	0	4	2	3
COG1703	2	2	4	2	4	3	3
COG1704	0	2	0	0	0	0	0
COG1706	1	3	0	2	1	4	0
COG1707	0	0	0	0	1	0	0
COG1709	0	0	0	0	1	0	0
COG1711	0	0	0	0	0	0	1
COG1712	0	0	0	3	4	0	2
COG1713	1	0	0	0	0	0	0
COG1714	0	0	0	2	0	0	1
COG1716	0	1	0	4	2	2	6
COG1717	0	0	1	1	0	0	0
COG1718	2	0	1	0	0	0	0
COG1721	2	1	5	3	4	3	4
COG1722	1	1	0	2	2	0	2
COG1724	0	0	0	0	0	0	1
COG1725	0	1	0	0	0	0	0
COG1726	1	2	2	0	0	0	0
COG1727	0	0	0	1	0	1	0
COG1729	4	1	0	4	3	5	4
COG1730	0	0	0	0	1	0	0
COG1732	0	2	0	0	1	1	1
COG1733	1	0	0	0	2	0	1
COG1734	1	0	1	2	4	2	1
COG1735	0	0	1	3	4	4	5
COG1736	0	0	1	2	2	0	0
COG1737	0	2	1	0	0	1	1
COG1738	1	4	0	1	0	0	1
COG1739	0	0	0	0	1	0	0
COG1741	1	3	0	0	1	3	4
COG1742	0	0	0	0	2	0	0
COG1743	0	1	0	0	1	0	2
COG1744	0	3	2	1	1	4	0
COG1746	0	0	0	0	0	1	0
COG1748	1	0	0	0	1	1	1
COG1749	0	4	1	1	3	2	2
COG1752	0	0	0	1	2	1	0
COG1754	0	1	2	0	2	4	1
COG1755	0	0	0	0	1	0	0
COG1757	1	1	0	1	1	4	1
COG1758	1	0	1	1	1	1	0
COG1759	0	2	1	0	1	1	0
COG1760	0	0	0	1	1	0	0
COG1761	0	2	0	0	1	0	0
COG1762	0	0	0	1	3	1	1
COG1763	0	0	0	1	0	1	0
COG1764	0	1	0	0	0	0	0
COG1765	1	1	0	1	3	1	2
COG1766	1	1	0	0	0	1	0
COG1767	0	0	0	0	1	0	0
COG1770	1	3	1	3	2	6	4
COG1773	1	0	0	0	1	0	1
COG1775	1	0	0	0	0	0	0
COG1777	1	0	1	0	0	0	0
COG1778	0	0	1	1	1	2	1
COG1779	0	1	0	0	0	1	0
COG1781	2	0	0	0	0	1	0
COG1782	2	1	1	1	4	2	0
COG1783	1	1	0	1	0	0	1
COG1784	0	2	0	1	1	1	0
COG1785	0	0	0	0	0	0	2
COG1786	1	0	0	2	0	3	0
COG1788	1	0	0	1	1	6	3
COG1792	2	0	1	1	0	3	1
COG1793	0	2	0	0	1	0	3
COG1794	4	0	0	0	0	0	0
COG1796	0	0	0	1	0	0	0
COG1797	0	3	1	0	3	2	1
COG1798	2	2	0	0	1	1	0
COG1799	0	0	0	0	1	0	0
COG1801	0	1	0	0	0	1	1
COG1802	0	2	0	1	3	2	3
COG1804	16	29	21	27	44	33	71
COG1805	3	1	1	0	0	0	0
COG1806	0	0	1	0	0	1	0
COG1807	5	2	2	1	4	2	4
COG1809	0	1	0	0	0	1	0
COG1811	0	0	0	0	0	0	1
COG1813	0	1	0	1	0	1	2
COG1814	0	0	0	0	0	1	3
COG1815	0	2	0	0	0	1	1
COG1816	2	0	0	1	0	5	1
COG1817	0	0	0	0	1	0	0
COG1818	0	0	0	0	0	1	0
COG1819	1	0	0	0	1	0	0
COG1820	2	0	1	0	2	1	2
COG1824	0	0	0	0	0	1	0
COG1825	2	1	0	1	2	3	3
COG1826	1	4	0	2	5	3	6
COG1828	0	0	0	0	2	2	2
COG1829	0	0	0	0	1	2	0
COG1830	1	2	0	3	4	2	2
COG1831	0	2	1	2	0	1	0
COG1832	1	2	1	1	1	1	2
COG1834	2	3	1	0	2	4	1
COG1835	0	0	0	0	3	1	0
COG1836	1	0	1	1	0	0	0
COG1837	0	0	2	1	1	0	0
COG1838	1	0	2	1	2	1	3
COG1840	2	2	2	0	2	4	3
COG1841	1	2	0	0	1	1	0
COG1842	0	1	0	0	1	0	1
COG1843	1	5	4	0	4	7	5
COG1845	3	1	1	4	4	4	4
COG1846	1	3	2	0	3	1	4
COG1847	0	1	1	0	3	1	1
COG1849	0	0	0	0	1	0	0
COG1850	0	0	0	0	0	1	0
COG1852	0	0	0	0	1	0	0
COG1853	6	3	0	2	2	1	3
COG1855	0	0	0	1	0	0	0
COG1858	0	0	2	0	2	4	2
COG1859	0	1	0	0	0	1	0
COG1861	0	0	1	0	3	2	0
COG1862	2	1	0	0	3	1	2
COG1863	2	0	0	1	1	0	0
COG1864	1	0	0	0	0	0	0
COG1866	2	3	2	2	4	6	6
COG1867	0	0	2	1	0	2	0
COG1868	3	1	0	0	1	2	0
COG1869	0	0	1	0	0	0	0
COG1871	1	0	0	0	0	0	0
COG1872	0	1	0	0	0	1	1
COG1873	1	1	0	3	0	1	0
COG1874	1	0	0	1	0	1	0
COG1875	1	1	2	3	0	2	3
COG1876	0	0	0	0	0	0	1
COG1877	0	0	1	0	0	2	1
COG1878	0	5	1	3	0	4	5
COG1879	2	3	0	3	0	3	2
COG1881	0	0	0	1	0	0	1
COG1883	0	0	1	0	0	0	3
COG1884	7	6	2	13	4	5	6
COG1886	4	2	0	2	1	2	2
COG1887	0	0	0	0	2	1	3
COG1889	0	0	0	0	2	1	0
COG1890	1	0	0	1	0	0	1
COG1891	0	0	1	0	0	1	0
COG1893	5	6	0	6	3	7	8
COG1894	7	0	0	5	7	8	5
COG1895	0	0	0	0	0	1	0
COG1897	0	0	1	0	0	0	0
COG1898	3	0	0	1	5	1	0
COG1899	1	1	2	1	2	1	1
COG1901	0	0	1	0	0	0	1
COG1902	2	4	4	6	8	8	5
COG1903	0	0	0	1	0	2	2
COG1904	2	0	0	0	0	0	0
COG1905	4	1	0	2	2	2	3
COG1907	0	0	0	1	0	0	0
COG1908	0	0	0	0	0	1	0
COG1909	1	0	0	0	0	3	0
COG1910	0	0	0	1	0	0	1
COG1911	1	0	0	0	0	1	0
COG1912	0	0	0	1	0	2	1
COG1913	0	0	0	1	1	0	2
COG1914	1	1	0	1	0	0	2
COG1916	0	0	3	2	2	1	2
COG1917	1	1	0	1	4	12	11
COG1918	0	0	0	1	0	0	0
COG1920	0	0	2	0	0	0	2
COG1921	0	1	2	1	3	5	3
COG1922	0	0	0	1	0	0	2
COG1923	2	0	0	0	0	1	2
COG1925	1	1	0	0	0	1	0
COG1929	1	2	0	0	0	3	0
COG1931	0	0	0	1	0	0	0
COG1932	2	4	3	2	3	2	2
COG1933	0	0	1	1	0	0	0
COG1934	1	0	2	0	1	2	0
COG1936	0	0	1	0	0	2	0
COG1937	1	0	0	0	1	3	2
COG1938	0	2	2	0	1	0	1
COG1940	1	1	1	1	5	3	6
COG1942	0	1	1	0	0	1	0
COG1943	0	0	0	0	0	1	4
COG1944	0	1	0	0	0	0	0
COG1946	1	3	2	0	2	0	1
COG1947	0	4	2	2	2	2	2
COG1948	0	1	0	2	0	0	0
COG1949	0	3	0	3	0	0	1
COG1950	0	0	0	1	1	0	0
COG1951	0	1	0	0	0	0	1
COG1952	0	0	0	2	0	1	0
COG1953	0	1	0	0	0	0	0
COG1955	0	2	3	0	0	0	1
COG1957	1	1	0	1	0	2	0
COG1958	0	0	0	1	0	1	0
COG1959	0	0	1	2	2	2	0
COG1960	32	60	26	29	46	33	63
COG1961	2	7	0	1	0	1	9
COG1964	0	0	0	0	1	4	1
COG1965	0	1	1	0	0	0	0
COG1966	0	0	1	0	0	3	4
COG1967	0	3	0	2	0	0	1
COG1968	3	3	1	2	1	2	2
COG1972	2	1	0	0	3	1	1
COG1974	2	4	1	0	1	3	4
COG1975	2	1	2	1	6	2	2
COG1976	1	3	0	1	0	0	0
COG1977	1	1	0	3	2	2	2
COG1978	1	0	0	0	0	0	0
COG1980	0	0	0	0	0	2	0
COG1981	0	0	0	1	2	0	3
COG1982	0	1	0	0	0	0	0
COG1983	2	0	0	0	0	1	0
COG1984	4	1	1	1	1	1	2
COG1985	2	0	2	0	3	3	3
COG1987	1	2	1	0	0	0	0
COG1988	0	0	0	1	0	0	0
COG1989	0	1	0	0	1	0	0
COG1990	0	1	2	0	1	1	0
COG1992	0	1	0	0	0	0	1
COG1994	0	0	0	2	0	3	2
COG1995	2	6	2	2	1	2	3
COG1998	1	1	0	0	0	0	0
COG1999	1	5	2	4	3	1	4
COG2001	1	0	0	1	0	3	1
COG2002	0	0	0	0	0	0	1
COG2003	0	0	0	0	0	0	4
COG2004	2	2	0	0	0	0	0
COG2005	0	0	0	0	0	1	0
COG2006	0	0	0	2	1	0	1
COG2007	0	0	1	0	0	0	1
COG2008	2	6	3	5	2	4	1
COG2009	2	0	1	0	0	1	1
COG2010	1	4	2	2	4	4	5
COG2012	1	0	0	0	2	0	0
COG2013	0	1	0	0	0	0	3
COG2015	3	1	1	0	1	0	0
COG2016	1	1	0	0	0	0	1
COG2017	1	1	0	2	0	1	0
COG2019	0	0	0	0	1	0	0
COG2020	0	0	0	0	2	1	4
COG2021	2	2	1	2	1	1	4
COG2022	1	0	1	1	4	3	2
COG2023	1	0	0	0	0	0	0
COG2025	8	2	2	2	4	4	8
COG2026	0	0	0	0	0	0	1
COG2027	0	3	1	0	2	2	3
COG2030	12	5	2	7	10	6	11
COG2031	0	0	0	0	0	1	1
COG2035	0	1	0	0	1	1	0
COG2036	0	0	0	1	0	0	0
COG2038	0	1	1	0	2	1	0
COG2039	0	1	0	0	0	1	0
COG2040	0	2	0	0	1	2	5
COG2041	1	0	2	2	6	5	5
COG2042	1	0	0	1	1	0	0
COG2043	0	0	0	0	0	1	0
COG2045	2	0	0	0	1	0	1
COG2046	0	0	1	3	1	1	4
COG2047	3	1	0	0	1	0	1
COG2048	1	2	3	5	2	1	3
COG2049	0	0	0	0	1	1	1
COG2050	2	5	1	4	3	6	4
COG2053	2	0	3	0	1	0	0
COG2055	3	3	5	5	7	8	8
COG2056	0	0	0	0	0	0	1
COG2057	0	0	0	1	2	1	5
COG2058	0	1	0	0	0	1	0
COG2059	0	0	2	0	0	0	0
COG2062	1	0	0	1	3	1	5
COG2063	0	1	0	0	1	2	1
COG2064	0	0	0	0	0	0	2
COG2065	0	0	2	0	3	0	1
COG2066	0	0	1	0	0	0	0
COG2067	0	2	1	0	0	0	0
COG2068	0	0	0	0	1	3	3
COG2070	7	5	3	2	4	6	3
COG2071	6	1	2	1	1	5	1
COG2072	4	13	6	4	5	10	6
COG2073	1	0	0	0	2	0	1
COG2074	1	1	0	2	0	0	0
COG2075	0	0	0	0	1	1	1
COG2076	1	0	1	1	1	1	0
COG2077	0	0	0	0	0	1	1
COG2078	0	0	0	0	1	1	0
COG2079	4	2	1	4	2	5	11
COG2080	3	6	2	1	5	14	6
COG2081	2	1	0	3	0	0	1
COG2082	2	1	0	1	1	0	0
COG2084	9	8	7	15	11	8	13
COG2085	0	0	1	0	3	1	2
COG2086	5	2	2	4	4	8	4
COG2087	1	0	1	0	0	0	0
COG2089	1	3	4	3	4	8	5
COG2090	0	0	0	0	0	2	0
COG2091	0	1	0	0	0	0	0
COG2092	0	2	0	0	0	1	0
COG2093	0	0	0	0	0	1	0
COG2094	0	0	0	0	0	3	1
COG2095	0	0	0	1	2	2	0
COG2096	3	4	1	0	1	4	1
COG2097	0	0	0	1	0	0	0
COG2099	0	1	1	0	0	1	1
COG2100	0	0	0	0	0	1	0
COG2101	0	1	0	0	1	1	2
COG2102	0	0	1	1	1	1	0
COG2103	1	0	0	0	0	1	1
COG2104	0	0	2	1	1	1	1
COG2105	0	1	0	0	0	0	0
COG2106	0	0	0	0	0	0	1
COG2107	0	1	0	0	5	0	3
COG2108	0	1	1	0	0	0	0
COG2109	1	2	1	0	0	1	1
COG2110	0	2	0	1	0	3	0
COG2111	0	4	0	0	0	1	0
COG2113	2	1	3	1	1	6	2
COG2114	7	5	3	4	7	7	6
COG2115	1	0	0	0	4	0	1
COG2116	0	0	0	0	0	1	0
COG2118	0	0	0	1	0	0	0
COG2119	0	0	0	0	1	0	0
COG2120	1	1	1	2	4	2	0
COG2121	0	0	0	0	2	1	2
COG2122	0	1	0	1	0	0	0
COG2123	1	1	0	0	1	0	2
COG2124	5	10	4	6	12	5	5
COG2125	1	1	0	2	1	0	0
COG2127	2	0	0	0	0	0	1
COG2128	2	0	4	2	3	4	11
COG2129	0	1	0	0	0	0	0
COG2130	1	8	1	1	2	4	3
COG2131	1	0	3	0	1	1	0
COG2132	1	1	0	0	3	5	3
COG2133	4	3	6	2	4	9	9
COG2135	0	0	0	0	0	1	5
COG2137	0	0	0	0	1	1	0
COG2138	1	0	0	1	0	0	1
COG2139	0	0	1	0	0	1	0
COG2140	0	0	0	0	0	1	0
COG2141	17	14	12	33	23	47	68
COG2142	0	2	1	0	0	0	1
COG2143	0	0	0	1	0	2	0
COG2146	2	1	0	5	1	5	3
COG2147	0	1	0	0	1	0	0
COG2148	3	2	1	0	3	0	6
COG2151	2	2	1	2	2	4	4
COG2152	0	0	0	0	0	0	4
COG2153	0	0	0	0	0	1	1
COG2154	0	3	1	3	3	4	3
COG2159	1	5	6	7	5	9	18
COG2161	0	0	0	0	0	0	1
COG2162	0	0	0	0	0	0	1
COG2163	0	0	0	0	0	0	1
COG2165	0	0	1	2	10	6	5
COG2166	0	1	0	0	1	3	1
COG2168	0	0	0	0	0	1	0
COG2169	0	0	0	0	1	0	0
COG2170	1	0	1	0	1	0	1
COG2171	1	0	1	0	0	0	2
COG2172	0	1	0	0	1	0	0
COG2173	1	0	0	2	0	0	0
COG2175	11	12	3	8	7	11	5
COG2176	0	0	1	0	0	0	0
COG2177	1	5	0	0	1	2	0
COG2179	0	0	0	0	1	0	0
COG2181	0	0	0	0	0	1	0
COG2182	1	1	0	0	1	2	0
COG2183	0	1	0	1	1	0	3
COG2184	0	0	0	0	1	0	0
COG2185	5	2	1	2	0	2	4
COG2186	1	1	2	0	3	2	1
COG2187	0	0	1	0	0	0	0
COG2188	0	4	0	0	0	2	3
COG2189	0	0	0	0	1	1	0
COG2192	4	6	1	6	1	10	2
COG2193	3	1	1	0	0	0	0
COG2194	0	0	0	0	1	0	0
COG2195	0	0	0	1	0	3	1
COG2197	1	2	2	1	3	7	10
COG2198	1	1	0	1	0	0	0
COG2199	0	1	6	1	7	2	4
COG2200	0	1	4	1	4	2	3
COG2201	1	0	0	0	0	1	1
COG2202	2	1	1	0	0	2	3
COG2203	1	0	0	1	0	2	6
COG2204	7	16	0	12	9	13	15
COG2205	0	4	0	0	1	3	6
COG2206	0	0	2	0	0	2	0
COG2207	1	1	2	0	3	0	3
COG2208	1	0	2	3	1	2	2
COG2209	1	0	0	0	0	0	0
COG2211	8	2	4	5	4	3	4
COG2212	1	0	0	1	1	0	1
COG2217	3	3	6	4	7	5	16
COG2218	2	0	0	0	1	0	0
COG2219	0	0	0	0	0	0	2
COG2220	3	2	0	1	5	2	1
COG2221	0	0	1	0	0	0	1
COG2222	0	0	0	0	1	0	1
COG2223	1	2	2	1	1	2	4
COG2224	2	2	0	0	3	1	1
COG2225	5	4	0	1	1	3	5
COG2226	7	17	2	13	11	22	19
COG2227	2	3	1	2	4	11	5
COG2230	0	3	3	2	3	3	1
COG2231	0	0	0	0	2	0	2
COG2232	0	0	0	0	0	0	1
COG2233	2	2	1	0	1	2	1
COG2234	3	2	2	3	3	8	10
COG2235	0	0	1	0	0	1	1
COG2236	0	0	0	0	2	1	0
COG2237	0	0	0	0	1	1	0
COG2238	0	0	0	1	0	0	0
COG2239	5	1	2	0	2	2	2
COG2240	0	0	0	1	0	0	0
COG2241	1	0	0	0	0	0	1
COG2242	3	0	0	1	2	1	0
COG2243	0	1	0	1	1	0	0
COG2244	0	3	0	0	2	3	2
COG2246	0	0	1	0	0	1	0
COG2247	0	1	0	0	0	0	0
COG2249	0	0	0	0	0	1	0
COG2250	0	0	1	0	0	0	1
COG2251	0	0	0	0	1	0	0
COG2252	2	4	1	1	0	1	2
COG2255	8	3	2	2	5	5	4
COG2256	1	1	0	3	3	6	3
COG2257	0	0	0	0	1	0	1
COG2258	1	0	0	0	1	1	3
COG2259	2	1	3	1	0	1	0
COG2262	5	4	0	3	2	1	2
COG2263	2	0	1	0	1	1	1
COG2264	5	2	1	1	2	3	5
COG2265	1	2	2	2	2	3	3
COG2266	0	0	0	0	0	0	1
COG2267	2	2	3	2	1	3	2
COG2268	0	0	2	1	2	1	4
COG2269	0	1	0	0	0	0	0
COG2270	1	3	1	6	4	3	2
COG2271	1	8	2	10	12	11	16
COG2272	2	5	2	0	4	1	2
COG2273	0	0	0	0	3	1	1
COG2274	7	5	4	3	1	7	8
COG2301	3	3	3	0	7	5	7
COG2303	10	12	5	9	15	23	27
COG2304	0	1	0	0	0	0	1
COG2307	0	1	0	0	1	0	0
COG2308	1	3	0	0	0	0	1
COG2309	2	1	3	1	0	3	1
COG2311	0	1	1	0	0	0	1
COG2313	0	1	0	0	1	4	0
COG2315	0	0	0	0	0	1	1
COG2316	1	0	1	0	0	0	0
COG2317	3	2	2	2	0	1	3
COG2318	0	0	0	0	1	0	0
COG2319	4	8	2	2	7	2	7
COG2322	0	0	0	0	2	1	0
COG2323	0	0	0	0	1	0	1
COG2326	0	1	1	1	3	1	1
COG2327	0	0	0	0	1	0	1
COG2329	0	0	0	0	4	3	3
COG2331	1	1	0	0	2	2	3
COG2332	2	0	0	3	2	1	0
COG2333	0	0	0	0	0	0	4
COG2334	1	1	1	3	5	2	1
COG2335	1	3	2	0	0	0	0
COG2336	0	0	0	0	1	0	0
COG2337	0	0	0	0	1	0	0
COG2339	1	0	0	1	0	0	1
COG2340	0	0	0	0	0	1	1
COG2343	0	0	0	0	2	0	2
COG2344	0	1	0	0	0	1	0
COG2345	0	0	0	0	0	0	2
COG2346	0	0	0	0	1	0	1
COG2350	0	2	0	2	0	3	0
COG2351	0	1	0	0	0	0	2
COG2352	1	4	4	0	0	3	2
COG2353	1	1	0	2	1	2	2
COG2354	0	0	1	0	0	0	0
COG2355	1	2	2	3	3	5	8
COG2356	0	0	0	0	1	2	1
COG2357	0	0	0	1	0	0	0
COG2358	0	0	1	2	2	12	7
COG2360	1	0	0	0	1	0	0
COG2362	1	0	0	0	2	1	0
COG2363	0	0	2	0	2	1	2
COG2364	0	0	0	0	0	2	2
COG2365	0	1	0	1	1	2	0
COG2366	4	2	0	5	2	5	6
COG2367	2	0	1	1	1	2	1
COG2368	1	2	1	3	4	4	3
COG2369	0	9	1	0	0	0	0
COG2371	0	1	0	0	0	0	1
COG2372	0	0	1	0	0	0	0
COG2373	0	0	0	0	1	1	3
COG2374	3	0	1	1	1	1	4
COG2376	0	1	0	1	1	0	0
COG2377	5	3	0	1	1	3	2
COG2378	0	0	2	0	1	2	3
COG2379	4	0	0	0	1	2	1
COG2382	0	0	2	0	0	0	0
COG2385	1	2	3	0	0	1	0
COG2386	1	1	0	0	1	4	2
COG2390	0	3	0	0	0	0	0
COG2391	3	3	1	0	2	2	1
COG2403	0	0	0	0	0	1	1
COG2404	0	0	0	0	0	0	1
COG2406	0	0	0	0	1	0	0
COG2409	2	1	1	0	1	1	2
COG2410	0	0	1	2	0	0	0
COG2414	3	0	0	0	2	0	1
COG2421	0	0	1	0	3	2	3
COG2423	1	1	3	4	4	2	2
COG2425	1	1	0	0	1	1	0
COG2426	1	0	0	0	0	0	0
COG2431	0	0	0	0	0	1	0
COG2433	0	1	0	0	1	0	2
COG2440	0	0	0	0	0	2	0
COG2441	0	0	0	1	0	0	0
COG2443	1	1	0	0	0	0	1
COG2450	0	0	0	0	0	1	1
COG2452	0	0	0	0	2	1	0
COG2453	0	3	0	0	1	0	1
COG2456	0	0	0	0	0	1	0
COG2503	1	2	0	0	0	0	0
COG2509	0	0	1	0	0	0	0
COG2510	1	1	0	3	2	5	2
COG2511	1	2	1	1	3	3	1
COG2512	0	0	1	0	0	0	0
COG2513	4	4	0	2	4	3	8
COG2514	0	3	1	1	0	3	5
COG2515	1	2	1	4	1	2	5
COG2517	0	0	0	1	0	0	0
COG2518	2	3	0	3	2	3	3
COG2519	1	0	0	3	3	0	1
COG2520	2	0	0	3	0	2	2
COG2522	0	0	0	0	0	1	0
COG2524	0	0	0	0	0	1	1
COG2602	0	0	0	0	1	0	0
COG2603	1	2	0	0	0	2	0
COG2604	2	2	0	0	1	2	0
COG2605	2	2	3	3	0	2	2
COG2606	3	1	1	1	0	0	0
COG2607	0	1	0	0	1	0	1
COG2608	0	3	0	1	2	1	2
COG2609	5	4	4	3	1	4	6
COG2610	0	2	0	0	1	1	0
COG2704	0	0	1	0	0	0	0
COG2706	2	1	1	2	4	1	5
COG2710	3	1	0	0	0	0	0
COG2715	0	0	1	0	0	1	1
COG2716	0	1	1	0	1	0	0
COG2717	0	0	0	0	0	1	1
COG2718	0	1	0	0	0	0	0
COG2721	1	1	3	2	1	1	2
COG2723	1	1	2	0	0	2	0
COG2730	0	0	1	1	0	2	1
COG2731	0	0	0	0	0	1	0
COG2733	0	0	1	0	0	0	0
COG2738	0	0	1	1	0	0	0
COG2740	0	0	0	0	0	2	2
COG2746	0	0	0	0	0	0	1
COG2747	0	0	0	0	0	0	1
COG2755	0	0	3	1	5	6	5
COG2759	5	0	1	1	2	5	7
COG2761	1	2	0	1	0	0	2
COG2764	0	0	0	1	3	0	2
COG2766	0	1	0	1	1	2	2
COG2768	0	0	0	1	0	0	0
COG2801	0	2	0	0	1	4	18
COG2802	3	0	1	0	1	3	2
COG2804	1	3	4	3	5	7	2
COG2805	0	2	2	2	1	1	4
COG2807	0	0	0	3	2	1	4
COG2808	1	0	0	1	0	0	1
COG2812	4	0	5	5	3	6	2
COG2813	0	0	0	0	2	1	0
COG2814	6	9	5	9	8	15	19
COG2815	1	1	0	1	1	1	0
COG2816	0	0	2	2	0	0	4
COG2818	1	0	0	0	1	1	1
COG2820	0	0	2	0	0	0	0
COG2821	1	0	0	0	3	0	0
COG2823	0	0	0	0	1	2	0
COG2825	0	2	1	0	1	1	2
COG2826	1	0	0	1	3	0	5
COG2827	0	1	0	0	0	1	2
COG2828	1	1	0	0	0	1	2
COG2831	1	0	0	0	1	2	1
COG2832	1	3	0	0	1	0	0
COG2833	0	0	2	0	0	0	0
COG2834	1	4	0	0	0	0	0
COG2835	2	0	0	1	1	3	1
COG2838	2	2	4	1	0	1	2
COG2839	0	1	0	0	0	0	0
COG2840	0	0	0	0	0	0	1
COG2841	0	1	0	0	0	0	0
COG2843	1	0	0	0	0	0	0
COG2844	3	2	1	4	3	5	1
COG2847	1	2	0	0	0	0	1
COG2849	3	2	0	1	4	14	5
COG2850	0	3	0	1	0	0	0
COG2853	0	1	0	0	0	0	0
COG2854	0	1	2	3	1	0	0
COG2855	0	1	0	2	1	2	0
COG2857	1	2	0	0	1	2	0
COG2859	1	0	0	1	0	0	0
COG2860	0	1	0	0	0	1	1
COG2861	0	1	0	0	1	1	0
[truncated: 1,148 more rows]
