# Supplementary material for: MetaComp: comprehensive analysis software for comparative meta-omics including comparative metagenomics
Source: BMC Bioinformatics. 2017 Oct 2;18:434. doi: 10.1186/s12859-017-1849-8 (PMC5625784; doi:10.1186/s12859-017-1849-8)
Supplement: Supplementary file 9 — Table S8. The input vector of environmental factors related with Hawaii Ocean metagenomic samples. (TXT 1 kb) [file 12859_2017_1849_MOESM9_ESM.txt]

Sample	DIP	OC
10m	56.0	209.3
70m	43.1	215.8
130m	106	206.6
200m	274.2	197.6
500m	2051	120.5
770m	3000	27.9
4000m	2507	147.8
