# Supplementary material for: MetaComp: comprehensive analysis software for comparative meta-omics including comparative metagenomics
Source: BMC Bioinformatics. 2017 Oct 2;18:434. doi: 10.1186/s12859-017-1849-8 (PMC5625784; doi:10.1186/s12859-017-1849-8)
Supplement: Supplementary file 10 — Table S9. The detailed analysis results of Hawaii Ocean metagenomic samples. (XLS 50 kb) [file 12859_2017_1849_MOESM10_ESM.xls]

## Sheet: Sheet1
Feature	value	DIP	Oxgen	DIP&Oxgen	Regression Equation	Annotation
COG0379	Coefficient	0.00137059				[H] Quinolinate synthase
	Pvalue	1.64767e-05
	Correlation	0.986677			0.986677
COG4867	Coefficient	0.00110457				[R] Uncharacterized protein with a von Willebrand factor type A (vWA) d
	Pvalue	4.92956e-07
	Correlation	0.982605			0.982605
COG1272	Coefficient	0.000397252				[R] Predicted membrane protein, hemolysin III homolog
	Pvalue	0.00426607
	Correlation	0.953209			0.953209
COG1397	Coefficient	0.000397252				[O] ADP-ribosylglycohydrolase
	Pvalue	0.00426607
	Correlation	0.953209			0.953209
COG1664	Coefficient	0.000794503				[M] Integral membrane protein CcmA involved in cell shape determination
	Pvalue	0.000336653
	Correlation	0.953209			0.953209
COG1695	Coefficient	0.000397252				[K] Predicted transcriptional regulators
	Pvalue	0.00426607
	Correlation	0.953209			0.953209
COG1828	Coefficient	0.000794503				[F] Phosphoribosylformylglycinamidine (FGAM) synthase, PurS component
	Pvalue	0.000336653
	Correlation	0.953209			0.953209
COG2049	Coefficient	0.000397252				[E] Allophanate hydrolase subunit 1
	Pvalue	0.00426607
	Correlation	0.953209			0.953209
COG2075	Coefficient	0.000397252				[J] Ribosomal protein L24E
	Pvalue	0.00426607
	Correlation	0.953209			0.953209
COG3182	Coefficient	0.000397252				[S] Uncharacterized iron-regulated membrane protein
	Pvalue	0.00426607
	Correlation	0.953209			0.953209
COG3227	Coefficient	0.000397252				[E] Zinc metalloprotease (elastase)
	Pvalue	0.00426607
	Correlation	0.953209			0.953209
COG3525	Coefficient	0.000397252				[G] N-acetyl-beta-hexosaminidase
	Pvalue	0.00426607
	Correlation	0.953209			0.953209
COG3668	Coefficient	0.000397252				[R] Plasmid stabilization system protein
	Pvalue	0.00426607
	Correlation	0.953209			0.953209
COG4154	Coefficient	0.000397252				[G] Fucose dissimilation pathway protein FucU
	Pvalue	0.00426607
	Correlation	0.953209			0.953209
COG5557	Coefficient	0.000397252				[C] Polysulphide reductase
	Pvalue	0.00426607
	Correlation	0.953209			0.953209
COG0341	Coefficient	0.00131069				[U] Preprotein translocase subunit SecF
	Pvalue	0.000389429
	Correlation	0.943332			0.943332
COG0303	Coefficient	0.00163304				[H] Molybdopterin biosynthesis enzyme
	Pvalue	1.02793e-05
	Correlation	0.938354			0.938354
COG1520	Coefficient	0.00528497				[S] FOG: WD40-like repeat
	Pvalue	9.49293e-06
	Correlation	0.930389			0.930389
COG2356	Coefficient	0.000576089				[L] Endonuclease I
	Pvalue	0.00659628
	Correlation	0.925216			0.925216
COG3263	Coefficient	0.000576089				[P] NhaP-type Na+/H+ and K+/H+ antiporters with a unique C-terminal dom
	Pvalue	0.00659628
	Correlation	0.925216			0.925216
COG4964	Coefficient	0.000576089				[U] Flp pilus assembly protein, secretin CpaC
	Pvalue	0.00659628
	Correlation	0.925216			0.925216
COG3342	Coefficient	0.000888936				[S] Uncharacterized conserved protein
	Pvalue	0.0018396
	Correlation	0.92382			0.92382
COG4099	Coefficient	0.00144271				[R] Predicted peptidase
	Pvalue	0.000248757
	Correlation	0.91992			0.91992
COG2976	Coefficient			9.6512e-06		[S] Uncharacterized protein conserved in bacteria
	Pvalue			0.00018091
	Correlation			0.915462	0.915462
COG0546	Coefficient	0.00248459				[R] Predicted phosphatases
	Pvalue	0.000123155
	Correlation	0.913168			0.913168
COG0726	Coefficient	0.00236464				[G] Predicted xylanase/chitin deacetylase
	Pvalue	5.8655e-05
	Correlation	0.912817			0.912817
COG0838	Coefficient	0.00117668				[C] NADH:ubiquinone oxidoreductase subunit 3 (chain A)
	Pvalue	0.000241098
	Correlation	0.912353			0.912353
COG0245	Coefficient	0.00109835				[I] 2C-methyl-D-erythritol 2,4-cyclodiphosphate synthase
	Pvalue	0.000841162
	Correlation	0.910855			0.910855
COG0677	Coefficient	0.00166844				[M] UDP-N-acetyl-D-mannosaminuronate dehydrogenase
	Pvalue	0.000158673
	Correlation	0.900766			0.900766
COG0095	Coefficient			3.3029e-06		[H] Lipoate-protein ligase A
	Pvalue			0.00996341
	Correlation			0.900633	0.900633
COG0378	Coefficient			3.3029e-06		[OK] Ni2+-binding GTPase involved in regulation of expression and mature
	Pvalue			0.00996341
	Correlation			0.900633	0.900633
COG1260	Coefficient			6.6058e-06		[I] Myo-inositol-1-phosphate synthase
	Pvalue			0.00135651
	Correlation			0.900633	0.900633
COG1346	Coefficient			3.3029e-06		[M] Putative effector of murein hydrolase
	Pvalue			0.00996341
	Correlation			0.900633	0.900633
COG1371	Coefficient			3.3029e-06		[S] Uncharacterized conserved protein
	Pvalue			0.00996341
	Correlation			0.900633	0.900633
COG1462	Coefficient			3.3029e-06		[M] Uncharacterized protein involved in formation of curli polymers
	Pvalue			0.00996341
	Correlation			0.900633	0.900633
COG2222	Coefficient			3.3029e-06		[M] Predicted phosphosugar isomerases
	Pvalue			0.00996341
	Correlation			0.900633	0.900633
COG2231	Coefficient			6.6058e-06		[L] Uncharacterized protein related to Endonuclease III
	Pvalue			0.00135651
	Correlation			0.900633	0.900633
COG2257	Coefficient			3.3029e-06		[S] Uncharacterized homolog of the cytoplasmic domain of flagellar prot
	Pvalue			0.00996341
	Correlation			0.900633	0.900633
COG2323	Coefficient			3.3029e-06		[S] Predicted membrane protein
	Pvalue			0.00996341
	Correlation			0.900633	0.900633
COG2327	Coefficient			3.3029e-06		[S] Uncharacterized conserved protein
	Pvalue			0.00996341
	Correlation			0.900633	0.900633
COG2343	Coefficient			6.6058e-06		[S] Uncharacterized protein conserved in bacteria
	Pvalue			0.00135651
	Correlation			0.900633	0.900633
COG2346	Coefficient			3.3029e-06		[R] Truncated hemoglobins
	Pvalue			0.00996341
	Correlation			0.900633	0.900633
COG2929	Coefficient			3.3029e-06		[S] Uncharacterized protein conserved in bacteria
	Pvalue			0.00996341
	Correlation			0.900633	0.900633
COG3205	Coefficient			6.6058e-06		[S] Predicted membrane protein
	Pvalue			0.00135651
	Correlation			0.900633	0.900633
COG3220	Coefficient			3.3029e-06		[S] Uncharacterized protein conserved in bacteria
	Pvalue			0.00996341
	Correlation			0.900633	0.900633
COG3326	Coefficient			3.3029e-06		[S] Predicted membrane protein
	Pvalue			0.00996341
	Correlation			0.900633	0.900633
COG3379	Coefficient			3.3029e-06		[S] Uncharacterized conserved protein
	Pvalue			0.00996341
	Correlation			0.900633	0.900633
COG3408	Coefficient			3.3029e-06		[G] Glycogen debranching enzyme
	Pvalue			0.00996341
	Correlation			0.900633	0.900633
COG3447	Coefficient			3.3029e-06		[T] Predicted integral membrane sensor domain
	Pvalue			0.00996341
	Correlation			0.900633	0.900633
COG3475	Coefficient			3.3029e-06		[M] LPS biosynthesis protein
	Pvalue			0.00996341
	Correlation			0.900633	0.900633
COG3551	Coefficient			3.3029e-06		[S] Uncharacterized protein conserved in bacteria
	Pvalue			0.00996341
	Correlation			0.900633	0.900633
COG3860	Coefficient			3.3029e-06		[S] Uncharacterized protein conserved in bacteria
	Pvalue			0.00996341
	Correlation			0.900633	0.900633
COG3977	Coefficient			3.3029e-06		[E] Alanine-alpha-ketoisovalerate (or valine-pyruvate) aminotransferase
	Pvalue			0.00996341
	Correlation			0.900633	0.900633
COG4233	Coefficient			-3.3029e-06		[OC] Uncharacterized protein predicted to be involved in C-type cytochr
	Pvalue			0.0615789
	Correlation			0.900633	0.900633
COG4327	Coefficient			3.3029e-06		[S] Predicted membrane protein
	Pvalue			0.00996341
	Correlation			0.900633	0.900633
COG4745	Coefficient			3.3029e-06		[O] Predicted membrane-bound mannosyltransferase
	Pvalue			0.00996341
	Correlation			0.900633	0.900633
COG5608	Coefficient			3.3029e-06		[S] Conserved secreted protein
	Pvalue			0.00996341
	Correlation			0.900633	0.900633
COG0043	Coefficient	0.0035616				[H] 3-polyprenyl-4-hydroxybenzoate decarboxylase and related decarboxyl
	Pvalue	0.00025677
	Correlation	0.899658			0.899658
COG1866	Coefficient	0.00130791				[C] Phosphoenolpyruvate carboxykinase (ATP)
	Pvalue	0.000318475
	Correlation	0.898489			0.898489
COG0197	Coefficient	0.00199429				[J] Ribosomal protein L16/L10E
	Pvalue	5.31499e-05
	Correlation	0.895281			0.895281
COG2068	Coefficient	0.00101738				[R] Uncharacterized MobA-related protein
	Pvalue	4.06213e-05
	Correlation	0.893148			0.893148
COG0547	Coefficient	0.00215062				[E] Anthranilate phosphoribosyltransferase
	Pvalue	0.00026791
	Correlation	0.891615			0.891615
COG1615	Coefficient	0.00108503				[S] Uncharacterized conserved protein
	Pvalue	0.000517778
	Correlation	0.888898			0.888898
COG2132	Coefficient	0.00133723				[Q] Putative multicopper oxidases
	Pvalue	0.000176221
	Correlation	0.887763			0.887763
COG4993	Coefficient	0.00548489				[G] Glucose dehydrogenase
	Pvalue	0.000102844
	Correlation	0.88498			0.88498
COG1917	Coefficient	0.00364168				[S] Uncharacterized conserved protein, contains double-stranded beta-he
	Pvalue	0.000147602
	Correlation	0.883514			0.883514
COG1519	Coefficient	0.0014801				[M] 3-deoxy-D-manno-octulosonic-acid transferase
	Pvalue	0.00051822
	Correlation	0.882159			0.882159
COG2121	Coefficient			6.3483e-06		[S] Uncharacterized protein conserved in bacteria
	Pvalue			0.00113486
	Correlation			0.875565	0.875565
COG2055	Coefficient	0.00152897				[C] Malate/L-lactate dehydrogenases
	Pvalue	0.00335885
	Correlation	0.873436			0.873436
COG0520	Coefficient	0.00291358				[E] Selenocysteine lyase
	Pvalue	2.91591e-05
	Correlation	0.871538			0.871538
COG4642	Coefficient	0.00270278				[S] Uncharacterized protein conserved in bacteria
	Pvalue	9.79452e-05
	Correlation	0.870873			0.870873
COG0006	Coefficient	0.00550667				[E] Xaa-Pro aminopeptidase
	Pvalue	0.000617856
	Correlation	0.870127			0.870127
COG0458	Coefficient	0.0023335				[EF] Carbamoylphosphate synthase large subunit (split gene in MJ)
	Pvalue	0.00161881
	Correlation	0.869354			0.869354
COG3458	Coefficient			7.65505e-06		[Q] Acetyl esterase (deacetylase)
	Pvalue			0.000526427
	Correlation			0.863903	0.863903
COG0028	Coefficient	0.00597192				[EH] Thiamine pyrophosphate-requiring enzymes [acetolactate synthase, p
	Pvalue	0.00185055
	Correlation	0.861102			0.861102
COG0283	Coefficient	0.00113185				[F] Cytidylate kinase
	Pvalue	0.00105883
	Correlation	0.859795			0.859795
COG0644	Coefficient	0.00347737				[C] Dehydrogenases (flavoproteins)
	Pvalue	1.61354e-05
	Correlation	0.859287			0.859287
COG2329	Coefficient	0.00127894				[R] Uncharacterized enzyme involved in biosynthesis of extracellular po
	Pvalue	0.000645127
	Correlation	0.859135			0.859135
COG0211	Coefficient	0.000984384				[J] Ribosomal protein L27
	Pvalue	0.00150659
	Correlation	0.856551			0.856551
COG1228	Coefficient	0.00272079				[Q] Imidazolonepropionase and related amidohydrolases
	Pvalue	0.00151389
	Correlation	0.854411			0.854411
COG1596	Coefficient	0.00105153				[M] Periplasmic protein involved in polysaccharide export
	Pvalue	0.00234674
	Correlation	0.852615			0.852615
COG0738	Coefficient	0.000892367				[G] Fucose permease
	Pvalue	0.000119773
	Correlation	0.848821			0.848821
COG1277	Coefficient			1.12843e-05		[R] ABC-type transport system involved in multi-copper enzyme maturatio
	Pvalue			0.000879062
	Correlation			0.84778	0.84778
COG3383	Coefficient	0.00165351				[R] Uncharacterized anaerobic dehydrogenase
	Pvalue	2.50665e-05
	Correlation	0.846905			0.846905
COG2755	Coefficient	0.00177875				[E] Lysophospholipase L1 and related esterases
	Pvalue	0.00134893
	Correlation	0.843135			0.843135
COG1319	Coefficient	0.00344879				[C] Aerobic-type carbon monoxide dehydrogenase, middle subunit CoxM/Cut
	Pvalue	0.000283281
	Correlation	0.838647			0.838647
COG0392	Coefficient			1.18155e-05		[S] Predicted integral membrane protein
	Pvalue			0.00162342
	Correlation			0.835184	0.835184
COG0128	Coefficient	0.00221374				[E] 5-enolpyruvylshikimate-3-phosphate synthase
	Pvalue	0.000316426
	Correlation	0.833834			0.833834
COG1641	Coefficient	0.000801748				[S] Uncharacterized conserved protein
	Pvalue	0.00258475
	Correlation	0.832004			0.832004
COG0399	Coefficient	0.0053382				[M] Predicted pyridoxal phosphate-dependent enzyme apparently involved
	Pvalue	0.000309203
	Correlation	0.831527			0.831527
COG4262	Coefficient	0.000622911				[R] Predicted spermidine synthase with an N-terminal membrane domain
	Pvalue	0.00270822
	Correlation	0.8272			0.8272
COG2041	Coefficient	0.00159787				[R] Sulfite oxidase and related enzymes
	Pvalue	0.000936659
	Correlation	0.826171			0.826171
COG1921	Coefficient	0.00115701				[E] Selenocysteine synthase [seryl-tRNASer selenium transferase]
	Pvalue	0.00341185
	Correlation	0.822294			0.822294
COG0350	Coefficient	0.000689027				[L] Methylated DNA-protein cysteine methyltransferase
	Pvalue	0.00161041
	Correlation	0.819333			0.819333
COG2863	Coefficient	0.000972095				[C] Cytochrome c553
	Pvalue	0.00587142
	Correlation	0.815409			0.815409
COG0318	Coefficient	0.00484128				[IQ] Acyl-CoA synthetases (AMP-forming)/AMP-acid ligases II
	Pvalue	0.00252182
	Correlation	0.815193			0.815193
COG0849	Coefficient	0.00150679				[D] Actin-like ATPase involved in cell division
	Pvalue	0.000835914
	Correlation	0.814687			0.814687
COG0405	Coefficient	0.00422511				[E] Gamma-glutamyltransferase
	Pvalue	0.000388922
	Correlation	0.811755			0.811755
COG4206	Coefficient	0.00228701				[H] Outer membrane cobalamin receptor protein
	Pvalue	0.00050918
	Correlation	0.810078			0.810078
COG0486	Coefficient	0.00176149				[R] Predicted GTPase
	Pvalue	0.000131549
	Correlation	0.809006			0.809006
COG1190	Coefficient	0.00130126				[J] Lysyl-tRNA synthetase (class II)
	Pvalue	0.000941626
	Correlation	0.807465			0.807465
COG0496	Coefficient	0.00103324				[R] Predicted acid phosphatase
	Pvalue	0.00293444
	Correlation	0.806065			0.806065
