# Supplementary material for: MetaComp: comprehensive analysis software for comparative meta-omics including comparative metagenomics
Source: BMC Bioinformatics. 2017 Oct 2;18:434. doi: 10.1186/s12859-017-1849-8 (PMC5625784; doi:10.1186/s12859-017-1849-8)
Supplement: Supplementary file 11 — Table S10. The input functional gene APM data of Acid Mine Drainage metagenomic samples. (TXT 62 kb) [file 12859_2017_1849_MOESM11_ESM.txt]

Feature	YSC2	JGS2	YSC1	DC7	DX1	DX3	DC8	DX2	YP3	YP2	JGS1	ZJ1	YP1	YP5	PD3	YF4	YF5	YF3	FK1	YF2	DBS3	DBS1	YF1	YF8	YF7	SL	ZJ8	DC3	XSC1	DC1	PD7	YP4	PD4	ZJ3	XSC3	DC2	DC5	NS	ZJ2
4Fe_4S_ferredoxin	29103.4359	22336.7339	33442.7948	35324.0806	30513.0469	45122.9241	15330.0141	30429.7482	14984.4744	25971.8376	28320.4196	22444.3603	35256.382	18347.5056	30516.0154	32111.9125	6825.7801	26917.5592	38858.0909	39198.4701	5040.4509	14832.1146	30515.4	25223.9867	24643.6687	29234.0126	48454.8325	30386.4585	20036.8038	26678.1039	23270.1811	37354.2153	34774.7392	27613.9283	23052.9204	32216.6134	11400.6373	16021.2362	19324.2523
ABC_antibiotic_transporter	334296.2376	226317.148	237305.9081	213537.8071	183950.3348	205557.7936	116107.5651	190513.5614	213715.4336	143186.3371	178339.3984	181881.265	196217.4349	209029.6852	210302.5006	243783.2017	143893.9093	164972.8494	228990.8125	216155.3637	207678.2446	223617.2083	158971.3257	192592.1359	162560.4351	241514.0189	198646.5214	268221.9337	193681.9112	302110.0417	183820.4882	309449.7077	178945.8416	209407.3841	140214.51	176088.685	205305.0072	111817.6619	187889.5405
ABC_transporter_I	60396.056	47557.4775	61791.1807	55668.4369	53379.0946	41153.0484	57646.402	92408.1672	81326.2643	37135.7024	76376.9863	83338.1123	62031.7296	73210.6184	55039.7186	82363.7677	58969.2053	62091.7349	98427.4167	40108.0217	36724.6245	56465.1457	59130.5094	56320.2747	65184.6565	62722.4606	48070.4134	88347.6403	64259.0046	53842.3192	47347.0948	49847.6711	55856.3502	67846.3812	53358.2297	38626.2813	104274.8904	49564.6369	77052.1378
ABC_transporter_II	0	9009.4954	0	5709.6793	6251.5834	0	9466.9323	0	4996.2808	5763.7022	15373.1629	14808.4986	0	0	0	18236.3959	16092.2697	12771.0565	0	11078.1564	7075.7787	17965.4863	6793.8183	13927.0657	6505.6413	7887.3474	12440.8303	0	13814.5986	0	7310.2075	0	12738.4303	21725.3886	4706.0181	0	0	12113.9375	20799.9727
ABC_transporter_III	0	10487.4279	12591.9309	6385.0561	2483.6874	3314.4357	4133.9302	4168.1519	3925.965	4997.558	5374.5965	10336.544	10800.9252	0	4362.4075	11496.983	10983.1051	6639.7904	0	0	4203.7748	4883.591	0	9892.0552	5463.1707	3640.9451	15534.0823	3711.4631	4990.573	0	7377.9434	0	3336.5111	5902.1149	2393.2139	0	0	10431.0772	2868.2968
ABC_transporter_IV	46936.7054	27253.5409	40585.6941	14243.7257	38235.1005	22880.0426	18316.5373	49983.2017	10649.1709	16764.7994	11069.8407	9282.6363	38168.1837	28375.117	18566.8524	16690.4024	14881.491	31773.3066	49975.6628	28194.066	4440.6464	16318.4814	25969.3562	6661.3375	15742.9338	37168.6596	19367.5244	56640.7607	20011.1862	33198.7081	26991.7287	33716.3549	14332.0917	17541.9207	21770.9318	29225.446	53204.1845	12282.9392	9701.015
aclB	220163.9428	198357.8528	200161.8525	239357.2205	403749.6488	252757.2131	253575.9825	191583.2119	304264.4481	274581.6206	298413.0125	299177.781	210538.8959	268961.219	258294.5058	321989.0262	271832.2915	224842.1117	235186.2349	187597.3238	192933.0948	339268.2738	258741.0334	255827.3575	240034.3361	233923.9132	259449.7093	251499.112	230758.812	228102.3462	221753.5025	213462.6741	272223.5951	240356.9345	517364.7189	325959.285	191459.6344	332398.3973	252274.7478
ahpC	1993934.029	1576102.696	1686112.092	1541606.946	1713951.405	1516660.389	1556142.215	1616712.023	1612796.221	1418436.661	1391239.719	1620019.672	1558997.32	1581378.615	1499605.628	1696981.591	1536774.983	1500840.122	1574419.576	1410150.419	2012720.366	1806278.389	1563289.253	1382213.253	1424060.909	1593304.154	1393119.447	1827183.93	1580315.131	1805168.86	1496028.188	1740248.245	1655334.111	1546961.599	1523294.386	1485497.347	1284657.982	1393270.551	1546567.68
ahpF	678677.7323	364279.1622	475779.3525	463305.1325	616228.9866	565984.1059	529323.8115	612149.0537	571816.2926	621149.0521	489077.7164	515462.1652	444752.9134	370833.7533	474527.8255	465629.7493	508942.3933	509377.3388	457067.3809	505699.0898	642482.5467	809954.706	527854.9896	495867.6879	560061.2165	376197.7526	427336.8869	392915.8597	396073.6948	835000.4313	473253.6835	325456.9944	509473.0614	542163.269	564006.549	542520.9708	362534.4521	514395.3848	511687.3651
Al	385182.2195	378035.5343	450500.3731	324339.9231	305429.4212	391068.5148	302847.588	360194.3003	240832.5286	284447.1772	349217.675	324008.965	386893.4284	260214.4674	355288.1536	425671.6495	352389.6669	338527.3037	359475.9677	434032.4127	235916.6334	212826.4461	332392.3977	219967.4986	317321.0447	396789.9836	312342.3045	486006.0575	386693.7678	246709.9606	327466.148	369079.8433	289589.4792	317927.573	233026.6019	352720.1328	274404.6186	262830.7234	407579.8771
amoA	2780383.529	2114543.867	2477522.369	2685547.339	2556283.386	2113269.514	2157734.243	2429859.145	2206487.62	1987577.526	2004527.553	2185435.381	2390853.516	2018908.746	2125450.087	2468438.983	2051482.081	2108749.076	2326447.126	2464194.112	2249540.754	2518018.798	2339159.697	1869867.609	2301521.299	2195859.187	2219312.454	2507022.186	2157824.945	2573392.427	2257387.379	2691757.987	2020284.612	1915945.151	1993281.865	2172382.315	2186383.126	1928179.689	2076497.691
aoxB	312937.6161	228212.0408	303501.2687	302249.0953	240879.6712	274954.6571	281286.7327	283858.1713	254533.1773	271981.0261	295381.8365	289759.1632	233812.0812	352745.2373	323211.4361	331313.2001	234267.7986	199306.8411	310482.2914	253121.9796	205263.3562	250429.9381	291599.9841	248797.6261	257766.7836	259449.6457	270099.7542	321544.9578	289136.5168	280184.1286	234564.6175	291446.7515	335614.4107	303234.792	232809.0805	283054.1352	301649.2922	215254.2282	333219.6259
AprA	135268.1485	119046.1132	134515.4696	135730.4208	249485.8695	134461.8812	126327.0824	139035.2789	104573.441	104489.412	165962.2178	128339.4567	125988.4222	143923.1926	131986.005	161401.5	118708.7194	113709.9703	144042.6144	125276.1809	50600.23615	106671.1363	109438.3303	113671.5124	120061.9403	142508.4457	197320.7438	153158.2483	137607.869	69335.0647	102600.6121	126069.7846	176490.2225	145150.5976	118098.485	114257.6473	116770.2835	94873.43325	139435.7464
APS_AprA	309305.7593	338008.4335	328431.9514	363176.2562	304863.3051	310195.9717	298855.8076	300544.7936	302930.733	262260.767	348119.2042	362249.7979	352131.9328	303588.4404	285171.08	430638.8885	376671.394	281170.1926	317008.2948	337539.8272	256422.4561	224580.2437	250473.896	333844.6517	269016.2024	340510.3886	404763.7768	348040.5764	326326.9595	234870.2602	315667.9427	307911.9749	304245.3857	362397.0129	239294.1284	219566.4867	338898.5667	323203.0444	340630.3915
APS_AprB	121441.9214	162086.5136	164615.0236	168427.8062	129911.8026	123119.7851	192302.9127	122954.1931	198044.4858	105600.2079	139622.4651	148819.7961	106887.4305	111403.4042	191056.5196	132305.0388	180649.1931	119538.0066	133021.9998	156838.231	173781.3179	160184.5954	110182.4898	151856.428	141572.2657	186610.9518	283532.0821	135177.3014	224923.1233	118811.6955	209486.9967	137664.4669	112247.0978	111998.3677	133234.9907	166911.9119	109068.8975	141909.898	223340.546
arcA	230170.7485	132296.2525	102495.9479	84308.9786	187424.3556	61231.0344	85617.9687	117322.444	181707.0787	69958.2173	76980.1573	91819.6219	72865.9808	92418.9793	71066.0441	81328.4636	100543.3823	87936.6389	85661.2462	92992.0383	245200.0704	262835.5134	67014.003	137783.806	80288.9472	99633.2757	72263.1588	91188.1087	98099.6594	277699.6719	75833.6995	192749.7086	74973.2536	89363.1826	162384.6695	70024.9774	94928.8501	101970.8021	107188.9402
arcB	123680.0189	58746.1027	63662.906	59239.63615	56481.8837	38017.7869	42828.0561	87738.3018	47629.36495	39436.0338	57318.4501	68508.0645	75541.61805	86682.18735	69308.3521	62907.61855	60573.26245	54706.8908	82575.3166	71482.6051	26511.5013	33938.1471	53509.7076	51993.80165	60912.9091	64946.4403	68623.3897	78984.1681	47564.8778	55039.7722	54150.1442	79103.1111	72264.72205	57467.82575	57688.6564	77252.0091	91336.2435	33847.67755	67543.0538
ArsA	18250.9479	36225.1423	35705.1634	32740.439	24102.5886	28936.0969	71089.981	37028.0566	23881.811	28428.899	26035.07495	58766.53935	43275.657	12187.8848	8161.6926	62658.2015	93625.4226	58494.609	22364.4894	28448.2472	38894.1179	36411.888	85174.6687	47927.7876	90839.8099	35366.4439	54448.9582	26406.6717	40277.4662	3953.1342	33465.2978	5613.3986	23596.9269	31410.98425	21339.7915	28312.6348	0	53899.2263	12395.5819
arsB	188319.6172	184914.2476	120590.7759	104214.9229	104353.3148	84676.1405	86739.6137	152695.5386	127282.6924	94864.9464	97510.0908	121020.6751	99374.6693	105519.3177	81342.0346	128119.7207	108286.0027	84606.1212	109041.9649	115187.2372	194702.8072	107653.3743	75013.1338	96590.7188	77174.839	90625.4	85676.3686	111032.5417	90357.1527	143580.8241	92940.7047	110935.3208	105089.3078	118200.2079	65950.2888	53843.9427	104906.7862	77418.3945	86335.2938
ArsC	1364268.549	990166.5595	1128916.419	1274906.198	1168256.06	1146823.647	1140115.039	1156482.367	1107764.352	1076568.484	932150.0547	1163307.967	1084132.359	1009203.088	1051826.232	1039045.81	1118386.945	1051196.658	1131062.863	967973.5477	1102726.724	1248001.635	1099883.966	990326.4157	1106586.982	994801.0059	1013471.592	1193186.935	1111552.571	1132144.471	1061160.556	1182891.432	1015963.94	1040390.397	999358.225	917063.1244	1080757.969	1044821.026	988972.6328
arsM	149081.0378	156702.866	99440.5792	87864.9228	151447.6159	44484.9676	107319.3551	74404.8255	86256.0472	64665.0169	62585.0111	74262.7324	89955.0236	56475.3088	82748.6672	108134.1502	116800.6843	82496.4045	69597.1745	74489.2873	192453.7184	215462.6624	68596.6666	120259.8428	76608.0554	99011.6961	69775.2402	42252.8917	63996.8216	233080.0765	71564.683	149556.4799	56765.0106	74455.3643	69399.2079	44040.2208	44290.7978	49921.2842	53406.2643
ATP_binding_protein_related_resistance	0	0	0	0	4065.8604	0	13311.8051	0	0	0	4830.2804	4117.2036	0	2860.0648	4317.866	9130.8079	8130.3909	3330.8174	0	2180.8643	2552.7093	7189.0185	0	4557.6325	10868.6724	0	4041.9176	0	0	0	0	0	6389.9986	4945.8797	0	0	0	2887.6332	3945.1558
ATP_synthase_F1_or_F0	13606.2287	13841.3997	13612.5152	12719.9194	14801.9352	8643.3266	9228.3097	12625.1596	12042.1211	10712.4871	6680.6049	9770.5809	14589.4786	7158.7344	13806.9312	17663.2677	10222.2845	9905.7171	9175.4851	12043.2142	8134.7654	11664.3669	6803.6302	9862.6993	13629.2956	17090.657	16136.4329	15645.6214	15744.6195	6753.3047	10918.1269	10918.3972	13809.5841	15819.8391	9607.3888	9702.738	9831.454	8473.4995	19328.4202
ATP_synthase_F1_or_F2	26739.9445	11455.9439	16306.6235	10820.2625	13752.1513	18736.501	9692.9714	20042.3875	7415.0319	11128.7812	7873.6437	5983.2386	16898.9271	13965.2866	11582.7167	10683.6992	6903.0138	14695.9314	30894.6116	20440.9507	4291.8085	6387.6233	13882.8985	3569.494	9059.6485	14314.8675	7795.2113	24683.6434	9434.2103	19688.9842	10228.6745	27117.3947	9250.2401	7141.5256	11854.0615	16737.1557	27413.6982	6695.2214	5074.8296
ATP_synthase_F1_or_F6	0	3067.6122	4933.0681	3187.8349	3825.6735	5977.7584	8826.1319	8088.5557	5468.5841	4499.6338	2689.8859	9936.5672	0	0	4436.4443	4027.4899	7835.4258	5002.6509	0	0	7668.3028	5475.5986	6996.143	0	7113.4154	0	0	7023.5278	7052.495	0	3943.3604	0	0	8432.0796	0	5773.3507	0	5710.6698	6614.0085
B_lactamase	29116.4144	68149.61565	77952.0817	82225.0536	51967.0321	70841.1482	78720.6102	51098.30095	84325.64875	70791.3378	80337.7195	79433.92695	54848.0001	51527.0149	66960.84865	52605.6864	82791.6026	91748.9748	25853.69995	62818.5381	57810.7261	59796.5371	74298.9852	48404.5094	99050.4935	60806.8834	66500.4163	57847.2694	110520.6312	30491.5184	73499.75615	44969.4831	60140.34925	47755.96065	50936.59345	70929.1223	26497.466	82609.5935	87875.3822
B_lactamase_A	218785.1312	206574.0898	241371.7872	261611.6481	232021.4828	284482.6436	298411.611	220305.7273	323635.2773	320483.2789	286656.5272	270214.7131	222271.0652	254723.7086	278820.3516	208860.0677	240174.8936	258564.6806	259384.7521	198176.4214	197948.4202	281352.9021	271899.8239	237873.9992	284473.6981	212098.3912	208479.7731	236258.8688	203304.0131	367354.8176	267763.0887	225003.3424	284662.1691	272126.746	285248.3646	276658.4455	185480.3154	243615.4881	322871.7792
B_lactamase_B	12016.6776	8177.8852	22761.3432	7013.7655	8360.3213	8777.6867	10849.4127	12531.6914	10322.6994	14511.3123	14526.8174	5547.9291	11895.7242	0	7143.5095	12048.43375	4372.8659	19460.8641	8403.3559	10121.8153	12361.5618	9840.16575	15590.5037	7863.3798	15586.9268	9170.6156	6377.2503	13781.7949	9549.9678	12231.8679	13504.6156	11714.5082	11998.2675	12126.18225	3742.1408	9240.8196	10251.4977	10731.8829	17275.6004
B_lactamase_C	493275.1196	572808.4609	519177.701	646473.1423	688438.247	388978.886	456682.7841	468329.5321	634664.7816	396649.4583	442655.0667	488115.0948	432830.1676	377684.7489	602451.6361	467695.2775	453137.191	390868.9256	429163.3513	522826.2002	601345.7931	674752.7467	365341.2307	420216.3584	438830.6032	415045.8659	439330.5877	431605.6222	550573.6603	652990.9994	380547.3965	398515.3549	440092.2248	482223.3786	377942.0523	283924.1977	302660.3352	369735.8452	580124.3517
bglH	37265.801	94730.9574	36777.8166	38149.4467	40870.1657	59551.8772	52503.7758	51686.5394	23170.7008	32856.1887	36962.0004	50419.23415	70548.9214	42020.0842	29157.4963	56164.5194	65230.7162	24186.3162	53396.6192	23256.1842	37322.581	54959.7027	76151.3935	51822.09	42412.3583	35239.7126	34595.5346	46120.176	42491.9529	26581.9635	34591.1058	36939.9628	55307.0607	55114.258	39350.9053	27475.6814	36630.0872	40435.8308	53170.525
bglP	95293.5913	86692.2253	125532.805	65902.1184	119734.1089	74556.9337	81787.2323	84266.2155	68371.7019	71701.0518	76883.935	62279.5027	112040.3505	52818.9713	83492.4489	105104.5013	79905.3578	71083.2007	76682.1876	92878.4666	62132.5134	52913.1434	96403.1898	89940.9101	72693.0744	126711.6178	58237.936	120730.118	108003.776	57801.7121	79920.9614	94114.2952	58789.9331	91874.5437	49148.6408	96793.7884	74868.3237	70105.3792	113779.6672
Blue_copper_protein	67387.5566	18614.309	35693.098	16827.4407	32681.318	37834.6987	22780.1219	63044.8807	17704.0965	27271.4048	17273.5142	19025.2454	14515.4465	56636.4974	25623.0377	20833.429	21264.6982	30535.994	68286.8343	43910.5786	10802.9383	18209.1776	46229.1292	6798.4956	24446.3899	45222.679	8400.3198	69761.4457	15778.8645	48817.023	20108.4023	54256.621	23208.63	14682.4701	30291.3418	42688.3792	80417.8437	5280.0988	8915.8495
CadA	1519808.09	1004802.893	1238185.133	1129237.655	1470932.326	1226403.722	1220178.402	1245770.802	1569856.912	1220398.573	1068779.791	1123062.236	1089573.65	1231232.022	1151139.324	1104959.639	1098765.776	1171266.977	1241061.398	1003490.929	1568683.631	1726018.63	1152003.279	956350.4847	1081505.067	971300.0565	905141.4499	1284163.06	1023813.684	1546945.948	986771.0977	1403545.331	1095552.855	988082.4565	1161471.509	1053650.014	1052982.077	1097390.452	1049280.302
cadBD	89717.8563	124502.9268	165938.474	91546.5183	230548.4622	80242.2118	98434.4297	54310.0255	66427.9009	84809.3036	177160.9019	96361.9508	129746.1741	54587.2543	108890.6344	181651.3964	137943.3612	152596.5761	59890.5039	107292.9402	61473.1293	169794.4927	88024.4411	103764.5768	118836.7899	160455.0455	153506.3995	121818.0957	99025.6618	62703.5228	122932.1077	74986.7816	108554.3149	88587.8479	212979.86	131155.4823	90197.6872	121430.2744	82326.143
ChrA	1533536.428	1301704.638	1548737.062	1370265.932	1728340.043	1320054.803	1451995.538	1645535.339	1312191.469	1182542.881	1235447.898	1526518.781	1437543.864	1314799.562	1232393.099	1390988.606	1443342.281	1364322.225	1429626.801	1334396.788	1594028.891	1575894.674	1363048.328	1219971.617	1330548.209	1374840.924	1237529.36	1626518.114	1518560.857	1452053.32	1353149.91	1380594.172	1320360.24	1437959.161	1290510.61	1197425.929	1276639.804	1120415.072	1412841.7
clpC	471292.3731	582544.4687	622735.1741	616602.2909	526389.9479	624571.3357	598021.263	548254.7861	630547.9217	532511.0281	637250.0166	733907.8018	610788.3253	489539.4935	619128.423	731103.8878	667617.3902	569464.6433	571781.1105	520140.8871	427488.9022	507303.7	581127.2973	597278.4104	660023.5784	533952.1151	612190.9941	539772.9491	616402.3983	389373.8999	651816.3868	476747.2274	672204.9371	686167.5547	484443.6577	562507.1015	477856.4824	596700.3485	682015.5047
CODH	525463.9798	481988.4004	553120.5484	505144.9366	497577.3453	546680.3553	583254.5623	543327.21	526994.1878	570557.57	467533.2776	540875.4714	642032.8467	567875.1328	524741.4524	479455.7675	503634.1657	481153.3206	553213.4679	486351.7478	479802.8478	547786.3136	608616.6897	454167.809	517244.7412	515243.5998	603191.1284	533039.6632	497018.1885	555246.046	416498.6178	559023.6974	521145.1587	486624.1418	430846.2321	642428.2643	542483.6559	456345.3917	497784.6896
CopA	2985840.011	2325326.542	2722008.964	2476184.109	3173397.277	2783397.335	2402784.334	3142943.282	2373045.453	2241650.745	2229905.752	2457601.172	2496519.327	2669934.645	2503306.099	2570020.764	2473151.841	2414984.012	2726311.519	2621207.458	2787552.78	3130981.896	2461548.454	2361422.345	2396787.399	2366765.662	2426324.325	2724242.639	2448002.207	3317319.269	2345460.934	2657022.483	2314641.609	2533785.79	2392865.329	2417918.026	2456219.32	2275565.879	2333226.182
CorC	181527.6736	338114.8117	141262.747	259289.6492	177625.1432	205576.8404	200680.8921	131389.1188	273617.4444	213719.7284	158610.4079	153410.5302	147055.0837	254383.3785	200608.2591	141715.2043	139536.0351	104525.3319	143667.2467	132459.1873	272831.1105	210796.5107	209849.4455	184861.7741	117241.7175	126801.8915	100507.0522	121718.9146	112938.4024	230871.6888	156109.6484	245706.2844	216222.1627	162745.1401	138369.3857	215350.8833	58597.2287	193991.2736	148710.3359
cspA	25448.5994	41599.363	42214.5291	49065.1294	50514.2929	29279.4213	45551.8283	60976.2889	35970.3602	28410.083	57707.1438	36223.8331	48975.9894	18642.1616	29588.9481	57255.7812	42522.1863	53613.8047	48335.402	35736.2667	12283.6584	37690.3935	27209.7604	45759.76	45694.0559	50370.9195	36491.1211	41811.7303	50636.2288	32502.3892	37004.172	51754.5352	58399.5203	38139.3965	28987.7525	34496.8742	55041.6474	45029.16	53274.4106
cspB	31644.5597	32962.233	47074.1502	18324.7625	17498.3304	28388.5404	26910.4896	18615.7724	34636.5166	26795.5183	20211.5682	27004.1292	32401.2763	18236.2264	30499.6912	28404.2752	37063.3798	44691.759	18605.1698	42160.3351	19128.0722	27692.8018	29189.7549	21207.2067	38872.7213	47784.2721	29936.3512	39307.4565	43658.3487	20818.4318	34595.447	33430.9907	25467.4043	17765.0737	21288.813	29135.7786	21790.6617	201363.594	19813.8604
ctsR	86787.05635	162467.5769	200365.1008	185224.8847	157276.0553	153909.7205	194250.2016	145454.4762	217365.4678	144127.7643	191749.387	361162.7025	303822.9434	266436.6761	203648.7574	270337.9621	296024.4216	183420.3272	148674.5317	208918.6954	170433.6488	144709.8316	263088.7713	238927.5541	202702.661	180561.7816	262583.3172	128588.6145	227467.503	110311.1994	502001.4702	119703.9331	207567.0376	248903.9972	150548.7205	132122.586	99079.9724	161689.6856	217592.4949
CueO	49369.5625	35964.8777	24365.6958	38564.3853	48591.0624	5736.965	18821.4097	23800.8236	46247.6719	12795.6953	18923.7132	20037.5392	4605.1362	10654.5455	11031.6163	22110.1961	24208.3154	11463.9277	8092.4274	7050.0521	150423.1841	107991.7184	16125.9883	33516.05445	5081.9431	7318.2355	14663.0323	0	11319.5771	53748.1045	41041.0052	11719.3878	18754.7881	32155.4278	25539.8187	0	0	18889.0672	27321.0045
CusA	53583.3815	17982.2828	70464.3608	63481.1002	44135.4443	59499.259	37879.7682	43499.2063	36302.2439	38467.3533	49711.9499	39857.8645	65238.7377	42525.1669	50420.4248	71401.875	48417.966	28258.8145	56636.8097	47781.6037	24813.4282	29402.81455	34160.5034	12832.0761	44810.6713	31213.405	12811.46	71713.1252	50094.1957	39169.4309	34478.9248	47587.7615	53100.7429	47146.3828	32755.81995	35224.4255	43890.4425	35259.92905	54888.7598
CusF	0	0	0	6644.9656	3381.4221	0	0	0	4838.5601	0	6125.2501	8912.2248	3549.2367	3863.3779	3255.5273	5135.651	6314.8611	0	0	0	4615.645	0	0	5885.6532	0	0	5526.8565	0	0	0	4069.7709	0	6137.9384	6951.2766	3081.2325	0	0	3689.2756	6009.8623
cydA	133592.7882	252594.8687	137210.6906	179221.6062	107228.2006	106034.9507	136022.0348	119694.0853	124853.9948	122041.0686	147483.6937	171573.727	140533.1846	177973.8848	125734.6415	220577.8281	197963.0025	151010.7067	174705.0259	129652.791	114312.1683	125271.4123	101591.2452	208264.1817	152307.352	124216.4425	167769.9186	188266.0019	152842.0946	112450.6486	146315.2624	104096.244	139517.894	175551.2948	99119.9093	122029.1851	156275.6149	139780.8324	149021.7596
cydB	434957.1537	290575.022	279437.0918	268802.7847	367011.1756	146602.9145	156280.8871	206903.1954	218787.4129	209580.7574	211847.6518	257377.7704	232580.1217	205552.0051	217319.8697	310318.113	255089.7568	217520.0166	250111.5723	261023.0965	473570.9109	477384.2339	205022.075	266279.2279	178111.2417	235372.8802	262739.9932	325399.8609	200112.7011	499246.4713	239030.8121	345719.1206	228800.2115	277118.7461	318438.5345	156766.8333	178920.9026	167149.9558	196393.673
cytochrome	1212998.431	929643.1797	1026010.716	941837.3402	1413475.309	823956.9863	814972.7252	968406.1863	1053965.182	649699.1722	828102.2401	1015906.496	911389.2888	645188.341	800640.626	1028455.898	924769.3195	907518.7384	911109.7457	1068225.905	1219429.832	1252213.312	747008.6201	738332.7182	813053.2641	974000.4216	929984.9322	1021101.759	998752.4297	1149690.809	1003311.563	960701.9545	871473.2878	851803.8137	864813.7697	625700.4847	667580.919	748251.2431	1003158.907
cytochrome_b	39238.0693	40045.2051	46979.501	34424.3421	27851.37	40313.2536	60187.4412	28689.8497	17158.6259	22030.7048	22851.0874	53350.4529	29135.5604	15331.7537	24286.0533	29429.0172	43699.0674	26865.7536	20332.2333	45543.1557	24851.0105	33567.1087	20082.793	15947.7315	35670.2827	45546.9791	17468.8424	64221.1126	70839.3703	16547.8986	33502.0254	45487.6444	11058.022	23559.0001	12700.9821	42097.5788	28524.6363	26101.3524	67718.018
cytochrome_c	59415.5362	58447.07	81882.7616	56292.96	64402.7866	67782.2646	51222.269	71602.327	49765.7752	62266.1519	49785.0939	60413.1927	83570.0414	50765.0178	59609.1489	54493.979	70928.559	86755.8969	79856.6544	67948.9076	42697.0878	56274.0817	80418.1292	49855.5969	84139.9836	69852.3404	37499.8978	82499.1005	75245.9503	55789.1489	73753.7428	88291.3254	49681.1548	40161.2673	50184.1196	51076.1815	78760.5114	76279.6016	66109.8238
czcA	1318637.071	1420966.348	1545739.17	1342518.197	1306876.031	1483160.507	1397134.072	1417604.797	1340322.311	1254068.413	1320833.907	1327685.692	1405845.053	1446295.608	1462864.015	1483138.541	1277758.384	1247496.712	1323509.599	1405192.545	1238810.239	1272491.525	1445467.556	1040809.648	1277928.789	1369385.002	1528652.108	1338198.899	1375171.288	1312667.29	1294113.431	1312792.784	1372643.178	1237809.016	1158327.639	1492177.083	1220167.679	1154139.379	1398393.125
czcC	102754.4761	79872.3475	75762.2036	71681.8504	175287.712	131405.4067	123526.8362	86860.293	228346.1212	158906.5922	101054.5066	86265.5616	111903.9331	110936.3391	113838.0307	50486.4925	74387.5515	68419.9859	85459.659	51581.5861	220147.6555	195262.2581	119562.931	99187.6004	95344.2533	43973.6215	36421.1602	65103.6297	57707.3041	191850.7192	79746.2926	61910.06	87123.3328	93602.1137	151791.6128	146480.4413	93995.4751	112215.5095	71811.1986
czcD	728570.7248	622356.9195	670155.1221	682748.3443	829441.3393	669291.6976	761565.665	726420.3288	740142.59	702457.8654	764919.3513	823738.2757	688187.4664	783813.388	731480.0484	736044.3913	767530.0354	686652.5433	710423.0127	583199.4252	572485.8995	872261.1933	662466.3274	737473.3141	668337.6997	682317.3021	907328.8687	667432.6323	661448.6028	591519.7974	657196.4081	624040.4282	753940.6541	664628.1113	867548.6825	577043.847	593843.626	645709.4415	700145.7347
desK	12097.8517	6351.4143	10600.9569	5347.7098	7123.0162	6257.7057	3051.7093	5130.7289	0	6108.017	20361.184	2694.2596	11969.91	4916.0314	11755.7181	8396.8909	3502.8541	8448.2154	5677.5483	13145.2534	2265.5868	2636.0063	5148.6461	0	6064.8156	8192.5477	7252.8031	11734.5807	6611.2835	5572.9659	6648.4558	7663.6419	0	0	4072.4772	8855.5282	9739.8451	0	0
dnaK	460913.0066	645810.4372	563030.8267	527032.3489	438275.6062	649105.5601	620481.7945	506934.0169	730053.2289	632402.818	572023.9934	657709.1102	483064.6901	661915.4049	616968.6271	437060.0367	477782.1622	433413.0879	517483.7543	422410.2144	583927.0706	520394.2471	562823.6513	597097.4147	497115.1507	379254.9617	504497.1411	354458.0217	463308.1834	492296.8757	459890.0578	403001.7241	606333.2393	609146.9467	503325.3141	548554.0133	417032.1345	585299.811	570322.9436
dsrA	2058469.317	1904592.851	1859810.822	1893805.941	1939118.529	1699049.127	1976503.109	1903759.435	2063725.588	1824984.876	1731863.869	1984650.648	1603457.907	1605270.512	1784371.585	1857176.803	2151840.846	1686039.614	1628006.535	1667173.021	2603215.238	2345763.868	1740381.396	1676997.071	1804370.714	1601714.483	1600317.634	1635803.164	1931752.701	2022066.281	1841934.222	1599691.663	1682390.802	1849098.217	1536775.905	1675917.761	1442074.841	1792816.297	1931458.081
dsrB	1449881.223	1194799.497	1438215.388	1272939.234	1500713.566	1223457.54	1378615.309	1476921.707	1137909.097	1204931.631	1211043.214	1302015.706	1300374.003	1173668.761	1221895.59	1511664.684	1451864.565	1394017.291	1485037.741	1401686.201	1140916.843	1317651.261	1232822.225	1080990.554	1263797.087	1306500.598	1205128.927	1450446.45	1340970.81	1218385.222	1185280.655	1279886.017	1127372.717	1251227.908	1246704.199	1098491.402	1160362.165	1106544.558	1225796.505
Fe_S_cluster_binding_protein	36231.9184	19725.9735	22189.5817	25288.2471	23222.4194	26442.0897	35739.1927	45041.6626	7209.2418	15922.4566	21676.3181	25200.8728	31357.0237	27920.5212	15164.8819	24358.2909	28432.785	24500.4577	32364.3711	24762.7546	18422.8604	26457.418	36135.1008	13031.3879	28118.7198	34821.3005	24657.2004	36954.6284	31656.8134	19549.5805	24546.724	30585.9672	18984.8693	24422.5564	11780.6142	17445.6474	37482.5134	27027.7983	27482.8775
Fe_S_oxidoreductase	9154.8322	4751.5588	7893.3775	3978.8886	4041.3863	4165.0715	2637.805	2572.7549	3312.24	0	4399.7024	3547.1233	6981.7748	3812.3044	4005.4281	6603.4849	3630.9844	4107.2564	3984.1577	7697.7445	2165.5972	1977.3086	0	2368.4827	3775.4126	5931.8856	5233.6172	7377.4682	7648.3987	3487.7556	3489.4677	5350.8166	2837.6121	2893.0537	2752.8671	0	4660.6319	4773.2809	2855.1937
ferredoxin_I	0	0	0	0	0	0	6254.2793	0	0	0	0	6058.9193	0	5273.6262	0	3504.3413	3123.0447	0	0	0	0	3091.0529	4307.5516	3224.2697	0	3766.0474	5375.115	0	8753.4005	0	0	0	4446.7088	4077.5633	0	0	7215.0144	0	5923.5071
ferredoxin_II	30577.2689	57783.9544	43803.302	218091.6207	44829.4244	53026.4569	50430.8365	43654.152	42476.8089	46728.1868	51979.3737	66139.4817	64951.7317	41563.9018	55202.4611	70865.1464	55355.4118	172876.7327	34909.9678	30382.6532	75313.0362	48500.1229	44780.345	95442.9353	59769.7883	57768.3059	66926.8233	97841.7981	71703.9201	29924.0413	52969.8304	34184.4206	81551.7666	47478.5693	33219.4638	30875.727	33811.3339	76100.0451	65574.8899
ferredoxin_oxidoreductase	247714.457	95015.8812	147680.2354	114874.6039	164591.1364	121125.1323	80980.6481	125952.0738	136475.9833	86356.3729	108324.7232	103348.4281	116003.9904	87246.4827	85239.6287	138466.5959	104298.6669	102650.6669	133520.3419	149974.0578	174712.5291	183904.9233	107824.5577	79404.0255	83933.0221	122657.4476	143779.8237	159429.5557	107087.4169	201081.9958	172302.0921	221597.8038	95006.6512	82738.4667	75455.099	109634.7853	133857.5192	69047.0636	84152.9997
fnr	4016148.582	3666581.485	3829480.56	3378360.881	4046738.092	3831817.938	3754613.172	3914578.269	3385559.818	3470780.371	3126113.016	3578902.757	3539240.356	3454685.111	3479185.084	3507500.701	3499368.769	3239807.08	3597799.312	3646971.229	4161855.793	3624056.804	3632589.468	3020203.192	3468915.147	3194658.712	2980561.006	3683211.403	3209007.741	3908961.164	3127700.477	3444039.42	3417885.492	3243447.776	3089820.429	3505015.908	3278374.035	3288675.013	3253764.597
gdh	344706.3415	284708.9273	292294.9896	276410.6671	479712.4198	304611.9686	279158.6248	312816.88	347351.63	269166.4119	257688.4901	248924.2449	258247.2682	278875.7867	280703.2017	237032.4937	208953.4848	241421.1459	314936.4349	254679.8412	466500.305	340813.8506	259318.6797	283656.4043	210503.0115	310522.9805	215180.7688	307192.5637	249422.8953	488239.4317	443324.6304	447133.6506	252637.9518	233075.6622	229699.1237	314043.7014	284757.0916	236498.7715	279887.2042
glnA	2320822.588	2106197.976	2462506.29	2284091.427	2143448.74	2373985.15	2349740.29	2241991.562	2509536.004	2301622.245	2189565.735	2385577.705	2087162.806	2331679.244	2342730.517	2261003.595	2208239.904	1988166.088	2319554.824	1868774.815	2496169.958	2386449.88	2183561.181	2142972.743	2165551.349	1982469.521	2072657.32	2204989.819	2175632.412	2087242.026	2110783.802	2153020.819	2247309.03	2417339.676	2065868.564	2192694.267	1981039.783	1941939.736	2367672.23
glnR	503100.4049	266391.601	321996.3257	260620.5728	390908.5226	302038.7378	281558.6544	409043.0565	168484.5698	273995.6338	240447.2594	271292.1275	289603.8175	342392.0265	307144.7762	298837.7491	263719.4831	282578.8657	425577.576	373387.3475	240623.4997	283849.26	253476.4716	192616.3941	274209.5513	293330.609	243542.9432	461756.3633	303724.6784	340328.0423	259016.7428	412687.0231	250845.7303	223705.2225	221997.96	306204.3888	442947.657	234610.7021	199441.5611
glycosyl_transferase_EPS	378614.2719	216004.5404	198150.7698	207774.74	206296.4577	184230.3095	147394.7182	268104.7777	241506.1211	136929.1679	116886.921	177602.6024	208765.4306	151527.4305	114688.9288	162942.0758	161598.9735	135075.5675	198923.154	164677.3381	364615.1559	285554.6105	159203.7474	132017.2221	148552.8713	171810.3744	108926.1708	183878.5677	167244.0869	330747.004	144509.3043	288937.5365	151039.6574	147742.2093	141350.3212	150875.1632	211916.2124	120778.0016	108680.1189
groEL	444596.0751	427081.1828	300652.9454	280244.1772	402062.3918	290557.7129	316152.0668	305533.4104	330044.3787	269010.8474	201577.6841	261108.5423	231653.0416	239298.7177	258926.8609	251735.0177	266136.8101	248311.3649	220089.8362	254784.1843	479970.7997	389575.9887	266797.8302	202958.0825	269012.8096	279968.9801	186773.9335	397053.7038	321734.0708	360213.9873	270468.0402	292524.5036	223676.8789	278224.7262	387811.6322	306797.3349	250441.818	270996.9192	290993.2605
GroES	45181.9208	22315.8203	56995.4402	56781.5792	46940.5788	80236.8519	59661.4956	88654.4773	56839.594	78681.5432	55728.2261	70487.7742	62966.3947	59917.0466	44468.4356	49478.0896	74401.6131	61529.1137	96749.5766	77725.5368	45216.2	53939.4287	75948.2377	67050.9263	80177.0921	73312.2887	61977.9184	88131.727	63812.8608	50642.2027	83147.582	65751.8621	52176.8401	60977.369	66727.2005	81301.5262	86677.1056	75639.0377	40470.1822
grpE	803124.9699	766172.7508	924893.7711	907763.4943	688881.1454	901052.1179	981378.2511	834146.0588	829708.9178	925868.0826	912751.2313	977431.4357	797517.4184	775154.8574	841732.4962	990079.7034	962122.6823	819451.3979	804197.2917	769367.4311	789180.9236	815191.7307	779951.1667	844751.3729	902164.4708	744871.9299	958872.2818	805655.6193	892409.1822	667074.2786	878728.999	880817.9529	890141.5482	974575.3131	761112.826	828936.1843	596576.2952	1116569.919	963853.0543
hao	90534.7417	61419.9157	66345.8274	68196.4871	58090.4929	100953.9287	72134.7992	70445.9325	49434.391	51901.586	65966.1652	55955.3911	65895.6606	69757.9351	73384.9172	68148.395	80929.1819	111830.7436	73138.2915	71176.8468	41519.3201	55475.8186	86917.3224	54449.2275	77986.8378	60812.7255	71014.1059	60615.6858	54232.807	51719.6982	62880.2909	65840.8046	62768.1059	49718.6554	59286.6637	27066.4183	40626.452	41756.7353	60293.4994
hrcA	1132896.784	1206488.07	1259825.356	1134955.861	1091072.909	1016569.886	1189488.048	1124092.21	1049133.792	1093688.13	1204578.056	1118522.913	1194668.845	858298.201	1034710.913	1254373.909	1231071.029	1025772.247	842225.2362	952727.0387	1370123.239	1312808.666	979382.3365	932758.7334	1122217.743	1201815.45	941217.8058	1127030.794	1273619.01	1088756.293	1066932.378	965375.4832	945175.3369	1085260.667	1021394.993	1002586.933	894540.1137	1035640.355	1103601.316
hydrogenase	233985.4068	284768.7547	336156.4126	221174.4871	267430.3099	332092.5732	266250.6074	168650.12	192840.3233	286492.777	194408.0518	258460.5301	270025.8582	171977.7813	349274.6333	291382.2962	228739.5692	249893.9151	209802.5439	211680.997	123082.1386	196376.3643	321188.6602	144609.4009	272575.0612	267727.5426	203634.9282	313270.0143	274211.0271	215913.9674	241769.3965	241304.4321	256397.9692	232552.6501	173963.9752	282457.696	214026.4055	168468.7521	316039.5514
hzo	35848.8534	46796.56765	72113.1096	197259.3502	72306.8465	67364.215	36806.43543	65813.8565	33003.0486	34252.6158	55822.2914	52003.95803	60883.3477	45316.5738	59976.6072	75451.0927	50080.8478	84772.144	75147.2591	54848.3211	28733.3979	64075.2511	48543.2336	42807.8144	42473.9539	66639.0394	56945.2066	89795.83	42571.56625	45542.8904	52120.0651	47524.9916	49062.9375	48375.9006	112465.7792	46530.5886	92038.1386	59203.5621	35315.69935
katA	320344.6281	342555.0393	336739.576	238034.0971	211007.9696	207955.5418	216297.4801	270087.0997	256972.8989	179698.8526	240284.3673	212645.9901	249299.4012	196596.6532	223416.3685	428711.9039	284133.4389	245597.6725	204381.0352	245485.6429	305178.0967	248351.9574	152272.7614	191696.5916	199501.9506	261223.9795	328288.4697	337421.8234	351328.1811	221276.3268	235395.9577	213150.6197	225187.201	266106.5975	193181.5954	135688.2472	184277.7845	273757.7688	303178.0543
katE	1816194.239	1432008.464	1636429.169	1574464.471	1759590.245	1722787.979	1685903.659	1762021.695	1786600.543	1633095.663	1478513.989	1481026.487	1352772.697	1591536.323	1556641.436	1529674.749	1431545.018	1356369.561	1537667.418	1472447.557	1741680.179	1758793.347	1553560.116	1461034.251	1379781.48	1468864.217	1300649.533	1491433.648	1300232.513	1851144.74	1312355.943	1606032.99	1498153.967	1600577.722	1781074.095	1722815.027	1621550.609	1414934.359	1358375.649
MATE_antibiotic	520412.5796	397810.6498	445704.0656	440456.8086	422977.6731	433313.9981	411770.8551	451698.4471	497304.2274	357716.4519	366752.602	387234.2565	428605.532	429166.8403	364178.4381	478491.151	431699.4779	320569.2842	394224.5144	612447.8532	364127.0413	413803.7156	434590.4264	274971.3816	383538.4945	467067.9081	397689.3942	478548.6445	421257.4495	395158.5325	454816.3934	409013.9014	394080.1194	329832.0851	465527.6754	398554.5395	464073.4179	324704.8177	415568.7498
mer	1097641.642	1220656.928	976522.685	1080974.14	986305.9611	856660.2357	928077.4458	954205.7005	991428.7852	843365.3302	819419.1101	947049.2111	734623.8006	735280.4369	836742.5288	831695.2134	846596.5833	698026.8776	739423.0559	709045.7302	1364972.086	1174292.008	761776.5378	809641.9499	801842.6464	703735.5907	891286.3357	820630.893	831768.391	1030151.499	697385.1441	881989.131	799352.5651	905329.367	969199.4879	767801.968	671086.7643	783471.3061	883423.3402
merB	30228.5855	29685.4435	61566.9743	45873.0055	23224.2472	130532.9407	50928.7314	46105.4893	47733.276	59326.1781	36018.372	38992.8593	81963.36	23880.1923	39604.0242	35426.667	48831.5064	49896.2777	22634.9295	34892.6993	27721.7899	41484.1773	65717.5665	35272.183	74359.5732	45019.9425	37525.7884	54683.4901	70443.2251	22016.7574	56523.1178	31963.4849	31513.3852	19885.9887	23977.7798	40245.3461	23270.788	58342.6246	31052.2297
merF	0	0	0	6542.4648	0	0	8190.0403	0	11311.1119	0	0	9065.4143	0	0	0	0	6113.2775	5635.9235	0	0	0	8110.433	0	0	0	0	0	0	0	0	0	0	0	0	0	0	0	0	0
merG	8795.9282	6268.2595	8700.8252	5141.4303	5678.9824	7132.5144	3266.3042	4427.8882	0	0	5657.7485	10712.4073	8336.9163	4362.1282	8843.4307	5985.6651	4578.5929	6629.6391	5694.5084	8333.9654	2722.0528	2373.1739	5458.9334	0	4921.8879	7169.9328	5260.4646	7882.4166	4453.4426	5298.6947	6840.6728	7870.2663	10147.7	8319.7865	3657.8001	0	0	4198.1218	5616.3672
merP	119319.1942	49606.8183	43327.4784	71162.75105	181828.0999	97237.7808	109712.7132	117278.3781	73497.795	91745.7396	81803.469	98398.11663	62922.7288	118984.4542	80964.33	56553.3353	86607.97293	71310.4465	78541.1333	42454.5463	211270.4816	143204.519	75693.9394	85593.75945	99621.4304	77231.7509	42573.21855	64789.1187	60035.76725	190414.4193	66072.85207	72558.112	75467.8641	63063.3086	145363.1006	123322.4307	126655.6115	86740.7785	85500.3099
merT	9504.9061	7926.9226	11377.7724	0	6214.6554	6390.7093	7869.3024	7296.8443	8383.2698	7313.2898	5623.5243	10653.5922	8636.043	5158.7074	7553.4186	12736.8042	11147.2612	11418.6649	7623.3766	19440.6653	5479.1276	6044.5805	12543.113	1992.7669	7809.0456	9976.6748	7239.0135	9385.4475	9138.4595	4465.2967	10045.7255	6541.1016	9116.8693	2489.8157	5535.5543	8882.8336	6972.9605	13246.9156	16482.2958
metC	0	5054.5244	12320.8098	13342.4154	6869.1671	21801.5827	22144.5212	6078.7308	15639.5649	0	10577.3838	31488.6947	3891.7602	12209.3221	7359.0986	11250.6482	13374.5454	2633.6927	5566.4675	0	9159.977	5553.921	9893.9167	12678.5002	9591.6232	3822.0542	20558.2671	0	18169.3693	2706.7608	47914.1333	2903.5159	13080.9825	20902.4212	13020.5001	0	0	19104.3788	0
Mex	169342.0427	237465.0073	91665.9819	144998.3214	89882.947	59858.0205	48131.4852	64429.4634	122752.7402	94308.4913	68618.788	89369.9159	89744.9968	74435.2899	68246.1334	74447.3458	86670.67355	77558.6444	13255.8328	60491.4338	320391.5093	230473.5289	64986.6763	69882.7401	95231.8802	90529.8457	73383.4059	57366.9704	92011.2103	183945.203	95100.9953	86375.2091	72790.0009	77993.0132	87466.0916	58817.5949	26113.6931	82582.7811	89219.6571
MFS_antibiotic	1023663.565	1049030.195	1142132.414	1121361.006	1273031.28	1375693.606	1199242.89	1161107.677	1130146.602	1123271.159	1096389.246	1252050.184	1244874.449	1200499.167	1061465.649	1155369.108	1226129.136	1048869.632	1123699.316	1091566.68	877852.0752	953473.3211	1344921.372	1008212.683	1121680.385	1043602.482	1152684.614	1017863.901	1027487.357	1071748.29	1093849.153	1010903.632	1368562.938	1122248.625	981496.1017	1183149.457	982969.8901	990210.6174	1033876.806
NADH_quinone_oxidoreductase	19988.0724	97317.8076	48310.8583	89379.7247	50088.9083	24727.7901	38762.4448	18880.1907	44785.2558	69402.0132	99498.7435	72500.2851	64077.53	61676.8107	89083.4264	104610.3518	35715.3496	51577.4913	57067.3365	86336.5363	18332.6002	44872.8726	23352.6394	120747.5328	52826.6646	64257.001	145119.4374	35494.9162	49158.8443	31199.5051	57347.7205	68856.5841	107814.6774	142152.0125	60444.801	27065.7272	20488.3915	26753.9371	99876.7743
NADH_ubiquinone_oxidoreductase	23028.4659	27077.909	35254.7592	19537.0564	31889.9992	31101.7409	17054.5378	36363.5499	9742.3336	13189.7577	35788.1011	22264.922	24751.3674	26141.1729	4587.5669	88587.7056	52622.0736	49899.4579	48468.7415	35460.7231	14766.4795	93808.532	23836.0497	18676.8723	28402.4146	49811.863	26987.8614	55781.3698	30973.7512	29139.0972	19048.1939	32448.6927	24649.5542	22118.2355	204159.894	13015.4567	89274.6817	71340.2972	3826.2263
napA	554429.1939	447415.5844	436657.7945	625163.6737	420878.2757	500543.6078	546774.9815	417792.1999	576479.4695	505144.4527	446621.3108	532258.5014	379197.2654	449357.2953	430003.0507	464326.8144	472212.8626	376497.2922	431433.3868	375098.6746	630215.9467	580264.9429	472849.335	449284.1364	396645.2932	422551.8959	375476.7172	495856.7159	446359.7213	529518.4088	420605.8453	479160.4653	466211.2655	515778.7617	384830.2112	528495.6266	407154.4303	454737.2778	525790.659
narG	1662758.426	1397491.075	1803335.251	1729511.017	1710696.51	1490588.449	1658995.053	1703732.114	1721061.495	1512097.127	1504953.231	1792163.647	1528346.99	1495090.973	1574041.099	1362334.287	1491421.057	1284179.969	1550101.619	1394537.678	1474100.91	1821446.638	1579919.105	1462019.925	1541556.503	1505998.534	1424685.292	1654968.336	1685521.59	1616606.149	1452285.665	1581251.657	1426637.618	1469220.881	1345733.135	1537205.222	1394194.553	1427755.94	1669164.997
narH	337916.9473	169382.2214	176989.6987	152653.3851	266707.8594	133810.0738	143928.14	214241.128	168352.6678	133727.1757	121511.5076	136728.4948	182990.1574	110001.6973	119803.6061	151550.0964	167450.733	187322.2569	166207.2783	158169.8827	311821.084	333767.6745	155560.9326	245170.3867	171618.2308	169064.2455	121025.9768	175954.1451	152312.4728	325741.2294	150360.7318	272643.6497	103275.6752	101267.6012	114450.9357	118932.1577	149457.3736	131030.0255	95408.4699
narI	524501.4211	449970.596	492863.5531	534698.6204	455307.6383	620196.6841	588912.8575	628654.1129	506481.9635	663570.4269	585721.7679	616551.253	560974.0161	772145.8751	592498.1895	563979.4754	567355.7833	559470.3502	689594.5667	507582.1901	510344.5687	512175.8252	591887.1065	592241.1939	541419.2466	463839.0277	542860.8375	546223.3493	521137.5618	556455.3474	520021.4748	529879.7978	655133.1003	566201.2291	510641.2962	747216.6668	600610.5682	584270.8774	480706.4274
narJ	85913.4882	128552.0194	92288.2307	117862.527	133525.2947	166730.8913	171687.8863	117197.6983	155538.4605	190315.029	168258.0736	139949.7665	102887.159	179608.5224	145247.6936	102356.3004	128395.3377	69848.3831	131948.0495	92169.4721	148358.007	106101.4528	165322.6572	163532.0608	147824.9246	72545.0466	130514.8649	62533.9159	115098.9154	137207.8537	107372.1067	76253.3346	173543.7662	160482.2573	144735.6759	188583.3166	99310.8709	142454.4961	125317.86
nasA	448724.5832	279336.579	257369.1601	296344.3296	334743.8932	298700.484	281146.2623	279485.5695	506015.2884	333492.0971	285733.9036	315451.5666	215049.7818	271115.1949	273115.7077	308267.5013	279611.7718	211782.2703	254445.1676	200402.6601	553378.1323	483561.1674	239555.6547	271331.454	238724.3924	184259.9792	315331.3375	202378.4004	283099.4799	443176.574	237430.1865	381967.0506	280799.5663	330201.9314	228483.3489	252881.6817	206903.5254	267973.8827	271202.1119
Ni_Fe_hydrogenase	60762.8514	94199.0665	115607.1615	92495.223	61681.2567	84039.4001	83812.10255	83769.5684	69836.8624	102069.8003	81435.628	82768.4554	162807.3971	20470.9437	64952.0053	135047.8292	117454.9259	106533.7934	68836.9394	114551.8291	54036.5477	98932.16125	69030.719	139745.2096	110665.9728	129580.9392	166042.3119	90797.802	122163.7408	35024.0231	101583.9935	68858.3901	65982.5325	80490.4278	50892.9341	60682.6439	32633.6364	91419.3905	59472.7158
nifH	5684269.46	4090528.178	4618408.205	4140050.494	4732420.529	4288816.783	3816841.34	4388997.577	4072302.114	4037993.903	4008060.686	3711642.499	4236328.575	4191987.924	4257147.209	3656611.312	3366107.033	3580972.383	4568952.134	4134409.805	3716583.942	3701600.03	4241430.302	3363702.964	3707720.47	4035817.962	3948236.079	5389992.423	3749440.444	4943884.284	3708120.563	4577829.377	3850885.188	3716015.11	3559170.613	4727916.773	4645354.287	3657752.416	4105017.781
NiR	276202.8821	247241.7802	231919.7123	288308.6857	559967.096	255778.0443	263406.5139	310828.7834	377330.1665	266184.7415	244305.4896	209500.3011	219724.8948	297545.7091	267086.0705	208886.3225	190931.1115	218737.1822	235824.8032	198815.6004	412348.5835	367711.0627	271046.302	217115.2014	241272.812	213649.0541	225118.9626	234043.274	190672.9257	440027.3262	203655.0583	201656.5829	272643.465	252624.2064	326001.4678	309751.2666	217595.8737	275307.1328	205612.7595
nirA	90834.4426	60372.9896	80897.2215	102380.0449	73664.3744	135539.6431	132259.2004	118485.7983	141076.0503	166551.1471	128709.793	110594.8691	79983.5966	191863.4078	132198.8187	58241.551	76851.5438	68774.5072	109772.361	85177.6361	165660.8242	116048.1463	124221.0286	110906.628	71961.2626	83231.3277	51576.5829	92372.9823	91750.441	120392.8004	102422.4582	97270.8872	97464.8684	82654.9352	133607.4759	192178.1677	133896.7689	119332.0233	116617.2769
NirB	143657.6041	223574.1953	97273.1334	128511.015	134656.3082	151106.7808	98884.62235	141416.5616	144499.4764	143451.4729	112632.2583	88170.2637	187967.152	172609.5036	195965.1575	78711.47025	85185.32095	93031.1432	159811.6858	146215.957	231092.9638	143044.9229	152803.9822	74410.404	91215.6253	98580.0735	61654.65155	124370.8903	64943.32575	213122.9143	83097.9629	197936.4023	105946.6394	94496.44025	98636.60845	215368.7766	176210.8283	93072.69545	92134.86285
nirK	931838.3816	834624.3648	752121.9509	884402.8726	964586.3342	916603.8066	886710.146	896483.7669	1071582.747	913492.5124	773013.4956	884219.4617	686011.6165	868239.5608	777234.6429	680260.654	751933.1124	673318.0519	760875.9137	631692.7488	1154734.563	1046560.795	826247.3527	842019.924	734027.3781	632113.2235	726359.9664	568456.637	747568.0598	960257.5561	710721.2863	893737.7967	843744.3908	848150.1827	785143.6744	774861.909	626743.2932	751861.0037	837801.7319
nirS	1141312.439	1124456.321	959049.0616	717766.274	876623.3134	687906.7495	798277.3358	922794.9831	832501.2074	800388.9924	656553.1434	760826.5911	709809.958	569056.748	676872.9859	677913.2328	872619.8987	739961.2659	581871.7217	797942.3554	1407703.855	1288392.404	738442.8958	700701.9173	812796.4352	677557.458	705198.5228	705035.357	800090.8477	1192815.939	635174.1505	707544.568	676164.623	712553.0306	703387.0733	735509.9609	465511.1277	772124.3161	629684.2846
norB	227689.9751	155593.7611	240617.3652	215537.651	201437.2336	239858.0531	172986.4645	231391.4315	133620.2537	152996.3498	154155.8399	193276.8259	196122.0308	104832.2578	156878.4987	251618.5032	184857.9447	212835.362	244807.7609	211220.4327	127047.2162	158144.3333	177747.6976	130570.4408	193994.9531	206562.71	223346.4788	224748.3368	197955.9204	194327.1037	176134.925	242570.077	180113.1737	146370.8006	162217.3196	102735.7738	173062.1286	138254.2834	184130.3172
nosZ	378923.857	405088.513	413526.1118	484091.5876	310931.5343	241382.1344	343596.0201	266844.5837	394179.2243	285627.3922	302262.1482	355842.6822	360878.5305	184307.0703	291473.4133	350581.6525	359334.6066	282362.4191	216895.595	348663.3278	463293.0649	503713.2491	317706.5369	286515.6147	320330.6185	330493.707	327348.0495	330765.687	401268.6569	354559.219	322788.4769	275268.762	276241.065	286878.7879	235410.5151	226735.201	173374.47	315276.1149	370618.4269
nreB	94229.012	39440.1481	72797.4428	92944.3799	75515.0501	149538.9337	123921.7141	144441.0237	144131.7878	162220.7306	97589.0597	88883.758	91379.2514	166452.4539	140476.5633	87759.1608	107441.3473	89815.7475	121398.1975	49187.6397	206500.8779	91021.6683	146673.1449	187279.9699	98715.6658	83489.4531	45377.9028	264531.8466	62409.2079	73259.7704	82626.6195	78631.0212	110844.6637	81174.543	96005.7218	212187.7516	190536.9316	109255.8423	95446.6998
nrfA	1102669.739	656865.4235	866478.4649	849078.2342	761855.1436	694514.7736	619266.6104	866469.4989	639512.148	617447.7966	631665.5849	701027.2463	810006.3868	743382.4409	719468.3484	982276.9144	721135.1992	700240.7832	870624.6192	901871.8954	609436.7532	828182.5472	741188.9332	593204.6422	625859.8496	892790.4484	653026.9996	1023899.379	777225.1249	892127.58	1007633.243	986370.2742	639691.2883	709004.7279	584928.3465	678600.3875	832485.5272	478922.4284	693207.1243
obgE	2873802.91	2396916.251	2527107.723	2324357.312	2605564.974	2238790.628	2447352.967	2467213.203	2491526.224	2322932.34	1905992.713	1965509.673	2156218.145	2297550.097	2101273.431	2007447.79	1947537.962	1909612.24	2148212.25	2103354.713	3164848.162	2712576.371	2114383.256	1748852.755	1968911.99	2198295.901	2018253.154	2389525.186	2247940.931	2890943.782	1808939.717	2327644.451	1889561.963	1982116.953	1995021.974	2308216.358	1962102.636	2010538.325	2058355.796
opuE	35549.3612	24069.3123	6938.0404	14701.7621	16987.7201	33072.1657	35558.0629	12935.3732	9568.9982	19443.6588	18501.7695	21651.97	14354.9282	26356.1457	32563.8101	18974.279	20632.5336	17471.741	11744.1977	28781.9166	11726.0078	17698.4438	16601.7923	14446.4623	16728.9939	36908.3433	7242.8408	35003.4837	58250.7505	4999.1697	21554.3539	31526.915	7153.6626	16804.0318	0	49537.2425	14090.6507	20079.551	47311.7551
oxyR	667029.1358	685615.7502	809434.2754	749485.1278	712079.2559	871594.3115	906296.0759	889149.4425	655983.8546	742788.901	690213.2388	874757.3056	795842.3877	763728.091	778507.9576	638862.6854	757182.0109	750083.2914	851462.4638	607387.5325	655227.2607	747664.8709	760203.9696	660835.1388	750502.1486	678094.9992	750662.8863	761452.215	712494.028	694149.1768	689048.7511	700201.7574	757071.599	704487.5358	577422.3918	716492.1243	790225.2013	640557.6826	670690.081
pbrA	37648.3792	36158.61405	28931.295	38764.7155	36304.2592	44797.8938	55051.2579	58348.7816	41590.8514	34165.879	33060.0044	57835.19205	55081.3587	24868.1206	51676.1042	51559.5183	52096.2086	46022.1136	33745.3935	29915.9769	36264.08025	52867.44975	38407.7342	41983.2884	46290.1511	42151.3889	40974.2485	42284.5907	79325.2878	22113.0559	41342.87085	14058.8293	31169.6464	58588.0611	29920.9847	20137.009	36990.9985	54554.27845	54451.607
pbrT	34858.5882	53454.5996	98695.0987	74851.3091	47609.1864	39526.8097	19326.151	49783.6093	59987.9993	38942.8782	82807.4866	104943.0797	45676.8963	57780.2194	68339.8216	70760.4736	50713.7383	70466.1934	59265.0703	46959.2934	32651.208	37386.2841	45608.7815	68116.0655	54333.6522	76906.8892	120347.1365	30629.4035	69122.108	28573.7866	83125.5087	48694.1736	70514.1795	93965.7446	54817.5688	41637.4743	40428.3245	53671.4706	63297.8866
pcc	1424637.888	1508535.872	1379994.563	1227111.567	1140116.913	1171665.215	1103928.888	1271410.138	1239565.18	1118760.75	1121285.369	1227381.801	1266527.486	1155553.143	1211635.78	1631101.575	1342076.166	1218360.032	1322753.398	1209791.38	1117975.051	1092235.699	1154167.618	998042.8251	1088018.992	1296634.523	1203908.062	1596288.399	1390960.356	1123964.067	1211108.143	1333019.454	1160043.512	1137544.094	1048491.481	1119651.144	1116234.601	1002340.477	1288375.55
perR	4506.6365	66501.3255	46313.6173	7062.7685	13002.934	36388.6947	34825.0845	35191.3045	21000.6763	24977.8143	17758.3111	15217.9719	24758.0941	32765.3749	35380.3314	12143.2558	11631.768	35645.4575	49069.0222	31628.4485	14982.3113	24279.1385	25763.2538	15464.2981	38108.9137	35434.7531	46149.0489	29310.1007	25812.6445	30987.8607	20000.5623	12343.9825	19350.6729	14833.0858	38477.3136	22735.3342	5969.2865	22438.1235	36028.7503
phoA	544960.726	580919.579	508532.9532	469541.6672	405843.4285	455383.136	524444.6792	510980.7149	334215.8707	428685.3282	379455.7519	518461.8436	372194.9326	418486.6381	486508.7433	485605.6196	434656.7517	458558.2541	462482.6516	439874.1404	511129.7737	448076.0329	453916.9124	348517.3524	479266.2445	495880.2128	394007.8339	612665.8993	516716.1777	508299.5045	586837.8157	535177.8253	396816.1019	411261.3883	306339.6167	500669.9968	470449.4443	421612.8628	488778.3544
phoB	1101908.453	815027.5965	1135686.012	818334.5619	906643.7804	840234.2951	907806.0574	1014094.623	877930.3369	877835.278	725466.1898	879872.7505	917210.6251	662828.4317	868179.7685	918425.7029	957703.3466	954023.5106	813550.5346	846315.6033	1123196.223	1176789.885	883546.2849	779959.4256	913550.5963	850895.3136	769291.0748	1044819.247	979556.6488	1014724.954	934904.8176	1015191.796	786767.0136	751150.0523	771045.8285	892611.4013	779050.584	833525.3514	816215.6827
phytase	92493.1045	101172.9556	97363.2143	79244.68805	96289.6259	123927.6631	98826.0069	73213.68905	105925.0901	118455.9225	86161.89055	76455.57775	67512.2014	114697.4675	140371.8324	67158.50815	67376.9364	74606.8267	101540.1361	104577.2475	120434.6756	120392.3785	76876.0231	76578.4156	88320.3727	76007.8037	69407.76255	68624.2665	98649.3481	93922.7073	94416.40685	90380.0037	93585.4577	76341.6906	62852.81265	137052.2257	92617.041	92807.05195	91193.4843
ppk	1073572.792	579602.0875	945894.7402	792388.8884	1100909.009	1009980.413	878198.6045	1086744.312	858648.3704	960364.7473	708149.3356	851368.0771	999285.5202	759084.8276	793780.8479	733305.8686	814920.038	848096.4337	1021027.94	754168.186	922659.8412	891987.6634	915124.5095	665259.814	864679.4461	810321.7846	615512.7494	995957.118	962366.2249	892507.2108	831815.2279	1201060.898	746357.6425	703051.6708	695373.2323	1075242.433	1043594.002	928827.4245	822390.2856
ppx	1241108.403	995802.6769	1071232.82	995228.6244	840249.9482	856053.5669	996171.5184	1043813.991	1033235.307	842011.5771	857501.8366	1042171.291	968734.2651	814006.0622	901436.1875	1116259.09	1034476.014	911132.1677	1029904.775	1013947.52	1199959.239	1293522.941	926797.6137	943508.3811	966841.2176	968006.2745	931765.8202	1004976.447	1006753.211	1166307.63	901388.8392	1155236.837	948197.3307	988314.3735	984603.1783	706972.9164	830521.1545	867372.9173	947008.5188
proV	345965.7499	311209.549	324636.7446	340953.9453	385741.4877	320741.6614	341786.291	366011.4725	397060.7815	258090.7736	353742.6561	411947.2307	352873.6442	283696.3416	304663.8155	398325.9578	400412.0345	297104.1701	256306.7252	318558.6719	329237.6725	418967.6231	277068.1259	335545.6537	340798.8474	297276.7173	302285.2674	333524.7688	516868.3815	318120.4226	288873.9375	339880.2866	354465.2475	436947.3515	357136.6152	268117.4325	265425.7084	333278.3376	391647.0616
proW	58254.7301	31352.0975	41914.4158	34353.2174	35554.5772	43146.7455	20842.0992	48850.3656	10852.1852	22031.14	20937.3468	14899.2006	47189.7115	39988.652	35285.6106	28241.9203	17758.2891	32529.3896	70038.7494	50886.517	11054.7938	15447.8424	36867.8476	10334.3202	28956.0261	45646.634	31806.1596	65448.916	25173.0141	45256.3722	25686.2792	62328.1253	29975.0785	17419.9355	28685.9724	39823.0782	47574.4004	16440.2122	15356.3992
proX	122000.51	74189.54265	87995.3341	69427.75195	77550.27265	78059.52505	114308.3051	154795.7734	80863.49005	75869.43735	49483.1777	109456.0958	121928.7192	108935.6589	61143.8096	86340.7747	119355.1539	108981.6966	107518.1234	110136.8074	76396.98145	120032.9618	101258.7668	63907.936	124076.9397	112333.6936	61070.90285	126180.5236	115287.845	85717.2074	96400.20355	110640.4141	61345.30075	67921.4267	122085.6058	65248.814	121764.761	112026.2293	86907.99275
pstA	1321910.928	1250522.093	1158554.851	1265780.077	1577817.966	1041572.633	1047281.077	1141320.315	1488617.234	952858.7463	959604.977	1165568.351	988641.8459	925409.7598	1024244.908	1164556.814	1047653.819	957588.9305	1048973.141	1093305.482	1647875.592	1435011.816	982356.8384	985910.8405	1015055.358	1003410.085	1057225.667	1050740.713	1071507.805	1412547.721	1081816.279	1161718.047	997047.0078	1161517.439	1010254.179	876904.5751	902013.7184	912819.2452	1148252.057
pstB	4687850.041	4493403.243	4589151.397	4253221.483	4809974.907	3973382.936	3992953.344	4549123.121	4104348.257	4021959.681	4074994.746	4268193.145	4328491.438	4220161.174	3953419.126	4516338.089	4261277.953	3811035.829	4207610.836	4480198.138	4171617.015	4181319.865	3867709.296	3693486.21	4088253.85	4286109.16	4309940.801	4711915.012	4273782.027	4398427.009	3925108.501	4563899.799	4184560.977	4099567.503	3760564.973	3890774.492	3765056.171	3628044.381	4271463.981
pstC	1402294.274	1005862.17	1247432.193	1126197.791	1146911.377	1330284.143	1232160.683	1409397.326	1062683.815	1101087.299	1157085.628	1253209.456	1249331.732	1360855.557	1209090.592	1196134.477	1142946.038	1128785.659	1472749.044	1183177.644	872550.577	1008875.862	1256239.927	963741.082	1237918.46	1252756.203	1040456.162	1399036.041	1257646.814	1039688.903	1373686.192	1299803.959	1190527.769	1149501.745	1147559.865	1006974.499	1230301.964	1063811.575	1207138.108
pstS	648319.2507	520005.4591	572524.0371	594811.5473	659725.4504	388906.2097	394421.9482	489637.129	695575.7146	431844.2027	466223.8523	462886.9864	390735.8467	402111.8119	682087.3344	536506.0617	544176.0401	428090.0634	532029.8018	433668.4987	774604.998	661136.8205	421034.8423	466636.0412	389196.9801	426898.7298	461829.5621	465295.1673	431743.6964	813098.8165	403478.6962	614226.954	468105.2317	547299.362	443232.7194	349304.3985	339723.523	320532.0912	552492.9264
rubisco	630675.9262	647882.2723	732462.8419	766372.251	691964.861	744759.2182	681068.6202	605997.1114	881010.7818	695394.6539	626173.8104	686837.2427	557123.7438	697173.5348	793654.2295	697855.7642	574619.5454	599277.1442	635915.3531	644588.9091	785783.1668	837059.5979	649596.1777	721007.8474	606992.6346	609868.437	749820.4663	530819.7333	622220.5304	747391.7159	583488.1665	650016.2028	737617.0461	748623.4644	538537.3462	766312.4848	436606.1563	536703.3891	641951.6475
SilA	162103.613	35189.42195	76972.4965	44548.6485	34759.6337	43123.9176	60954.18755	27799.0569	89873.788	47400.07	16010.2213	38658.5814	54119.095	20010.3085	34346.9155	27662.9291	53398.99195	51573.2831	28701.0092	47941.3024	164836.015	159627.3073	49822.0539	42245.1748	54671.24	38611.4095	28651.2203	30319.1223	64057.509	134363.5849	52843.3166	118742.0249	22360.3848	23192.5231	28989.7232	22883.429	14938.3745	45237.1452	38790.8736
silC	570303.7299	351458.9059	694258.5992	414266.6198	407569.2502	422591.2489	394776.0722	489817.3576	280208.1917	400747.9578	415106.6923	408786.4284	494863.8705	441481.3493	403138.9856	544514.0291	438156.0638	488567.0065	567156.3079	563888.7413	325006.9873	344517.123	410676.7167	422145.7365	426462.2179	557860.8792	596714.8748	627414.0376	567628.0535	406685.0468	473762.3576	513412.5041	376534.7702	430682.4726	328246.0532	449994.8995	523391.4976	351515.5883	402454.516
silP	106487.9951	62372.1378	99241.4993	61450.9157	71610.5637	89886.7513	99158.515	112184.7249	60129.505	85754.1551	59115.4942	78851.5139	105930.8556	75316.8051	87718.7677	80096.7041	95597.2974	105594.0036	91338.5621	89153.8926	57465.2373	58988.063	95785.7778	68526.0362	112168.0579	86026.4976	61000.6324	121755.913	90156.9381	58313.4685	120994.3642	87096.2875	59775.7304	60758.0409	61881.0002	81811.2468	96963.4213	104390.9476	58678.9281
SMR_antibiotics	1944932.774	1788289.109	1952899.501	1741161.363	1713525.215	1949360.508	1742915.9	1964185.244	1889252.849	1792120.467	1787828.54	1917844.021	1797126.353	2006578.117	1742684.948	1823548.694	1727767.677	1683548.263	2006878.607	1725199.338	1771812.186	1948165.115	1858965.708	1707339.851	1774587.505	1643430.532	1867715.769	1905746.952	1638162.302	1697354.56	1740291.336	1722028.978	1704075.145	1875954.407	1586144.209	1825131.092	1914544.112	1674781.587	1584142.037
sox	656955.5946	785921.7606	697427.3599	679278.0372	517588.6129	492372.8919	477211.3357	504444.7967	607528.0259	467029.0472	594830.6196	639342.0754	630996.0387	428972.116	562486.866	817859.7185	674472.6115	585293.8969	604750.8058	651621.0914	492407.4896	611295.6976	529105.7672	636262.1515	582874.0854	660231.3613	808122.463	614697.7746	626875.821	520001.8471	671202.6168	654651.0314	591324.1944	644390.7821	652873.8102	352456.3317	458279.397	548048.3498	627506.3331
TehB	461179.6353	451367.923	456516.7536	489294.2422	391701.5144	544860.016	519562.502	619417.3611	606994.0457	557243.1706	566119.0076	509826.3088	432480.8658	666092.6765	620995.8672	523386.082	473346.1116	457597.5087	654761.936	436024.6438	442597.9531	501027.5955	483572.5264	447534.5956	493510.169	447079.8609	515214.5669	504806.2529	484040.7557	500300.6613	459528.4321	557665.4713	557762.8764	504212.1677	467289.5618	608931.3192	646424.2847	486810.3083	517145.287
TerC	752818.4824	793638.6325	687133.7004	846763.7264	869878.0761	854283.3118	859803.0954	825413.2663	956535.2324	803130.3706	878262.439	833209.9156	651378.1969	884000.2404	793515.568	719100.0661	714077.5509	588683.972	797744.2116	675066.1348	1002230.558	825018.9598	831979.3555	810773.6423	661680.6892	623735.5035	793776.0559	762771.1447	654135.1685	785119.1374	708543.9814	685282.6525	871077.0354	872580.3747	683869.6087	750423.6148	715673.5984	751631.9768	778821.7275
TerD	928073.1926	980367.6243	702906.3014	745747.3031	703578.5743	825032.4557	850008.1748	854154.277	858283.3962	838155.602	816868.871	811315.3472	753434.0835	953653.6888	825754.4413	774533.2418	658324.647	662888.616	968980.6662	719209.5176	766680.7322	818385.8721	778477.6639	752205.9009	678131.3081	690560.08	724209.0285	728112.1048	685998.8882	916275.7899	695708.0309	916269.4653	801482.0588	847551.9408	654077.5975	1012268.605	931043.573	693956.0963	756099.6856
terminal_quinol_oxidase	33568.6799	40575.1608	45737.1702	57509.5725	28823.2396	38767.5912	39678.7643	32170.9231	36875.7906	41235.5244	37345.0125	51888.9323	31777.1541	26483.5696	26826.3273	40229.7189	34082.8355	41018.3811	31820.0568	32534.5676	29517.4332	26567.9027	41133.4282	27374.3441	44006.5261	31217.4497	56112.8799	40587.6058	65349.0334	29178.7192	32760.3181	28826.3163	26773.314	32291.4398	34077.1063	40068.5832	33449.7058	38063.254	69172.1028
TerZ	317330.0582	167258.1121	242966.7685	192585.1077	286527.5115	197441.8466	217055.9714	290646.5629	135635.6719	154865.1844	180999.4164	212277.0361	229154.688	203756.3166	141288.2134	206579.9848	206265.085	299336.1134	285593.6317	248265.2043	184105.4739	282926.2651	190526.147	141630.2887	173397.9195	229028.2746	202843.2757	277688.7847	236058.4301	290397.7461	198300.717	222033.3178	203847.2361	187760.2748	364841.9169	164042.7747	262922.2229	153138.8591	192279.933
Tet	744068.8126	906055.5132	933008.4363	722591.9615	924684.682	676627.234	794993.7738	734736.2112	617692	637987.5838	567223.2433	714789.4342	916971.6989	523865.5692	675211.1544	822983.6149	810212.4924	707801.8709	579972.9597	796859.7511	703629.2564	585964.9113	658943.6539	529783.5167	681217.9252	790132.4428	782381.2996	1091438.39	828439.0158	704256.8512	863149.2104	731679.073	563656.8584	670611.8051	588231.5437	770123.1679	612744.0574	709185.1237	706916.871
thioredoxin	6652.3079	27588.9693	5912.5948	7019.8909	13698.0604	0	2756.8744	0	4230.921	4750.5281	16163.0818	15958.0505	7235.2753	3509.9693	0	19787.2611	6795.0619	7534.7993	0	8882.2527	5741.581	9020.3526	3368.2778	13198.9605	7587.276	4048.6653	14449.4348	5951.5943	5093.1759	0	6811.4217	0	6180.7168	13321.3976	4189.4981	5711.8958	3902.5098	8050.4803	8403.085
tnrA	30761.6922	21063.6916	28729.5796	21672.1213	24572.1093	24269.3433	19783.7547	34405.2133	8826.7984	17491.6439	32011.314	30430.3623	17933.5318	41168.9784	30240.7679	29497.3907	24138.559	26777.9264	48058.3038	24994.4443	12873.8224	11492.0317	24127.8502	22268.0587	23550.03	25208.2107	19346.8119	36790.2018	25646.0417	30058.6757	22634.8209	32139.8808	33693.0355	33696.6641	29030.2763	42161.955	58340.9341	20309.0962	6991.109
ureC	1007839.089	735888.826	947302.9917	946442.1908	966787.3924	787001.6057	910012.8701	915654.0423	685931.7986	744491.0892	791611.6731	1130249.184	1467804.75	863841.2909	773075.2901	1102583.355	1178408.293	948640.2701	1013446.622	1209134.375	723440.4544	874318.3073	1195903.544	891054.3483	1080777.635	890231.6829	982153.9303	1222951.761	1127749.583	797642.1803	1004406.553	1010889.754	991481.9716	993035.576	671570.0299	771304.1311	864108.0554	896200.2743	1005149.49
Van	23801.1315	7188.206	15647.8268	15017.2847	19047.9126	23484.482	15225.7164	40655.3654	10381.2751	12721.1211	17294.3938	11967.189	62543.8813	24462.8386	62945.0599	26875.54755	37290.47435	44381.6974	33256.286	27139.47125	10689.3673	39486.9248	21939.6376	9155.7834	23273.0294	21478.284	7756.2065	29898.1375	21386.6303	24722.781	13825.68935	26201.9541	21555.1433	18024.5478	127269.2956	15338.1716	74960.1525	36394.8213	16571.4414
ZitB	98462.0209	46975.6439	119929.2262	53622.21185	58913.7109	81096.54535	67172.19355	53518.41585	67727.8058	46409.1276	47554.31825	60853.65885	86430.2337	37667.9547	67626.27735	100657.0267	65709.8656	72582.7848	56171.7927	72876.8082	45700.3518	40774.491	62627.0589	47460.3845	60784.563	73042.076	51045.41285	86231.97175	95131.49995	42383.404	40073.9251	91522.2949	41828.0174	59922.37335	30256.0232	67019.2892	58817.3195	48410.2827	73479.48965
ZntA	850950.7658	755042.9482	951975.9979	750246.6127	610649.367	695894.278	660099.1645	673292.3621	630582.3478	555615.1143	704875.3379	761360.3446	761150.696	784075.213	728673.5543	855257.5201	775735.3942	667591.0511	832699.1785	864746.95	503023.8295	532974.4474	702752.4725	631299.0281	659151.7962	864810.5313	766138.6214	859383.2756	851875.1941	565186.5279	697008.7722	834499.5542	730529.3312	702072.3375	574251.6274	643388.9392	582500.4836	626618.2615	762377.372
