# Supplementary material for: MetaComp: comprehensive analysis software for comparative meta-omics including comparative metagenomics
Source: BMC Bioinformatics. 2017 Oct 2;18:434. doi: 10.1186/s12859-017-1849-8 (PMC5625784; doi:10.1186/s12859-017-1849-8)
Supplement: Supplementary file 13 — Table S12. The detailed analysis results of Acid Mine Drainage metagenomic samples. (XLS 43 kb) [file 12859_2017_1849_MOESM13_ESM.xls]

## Sheet: conclusion
Feature	value	DO	TOC	SO4	DO&TOC	DO&SO4	TOC&SO4	Regression Equation
ABC_transporter_III	Coefficient	0	0	0	0	1154.33	0
	Pvalue	0	0	0	0	0.0875709	0
	Correlation							0.0768313
ABC_transporter_IV	Coefficient	0	0	0	0	0	24711.1
	Pvalue	0	0	0	0	0	0.0269765
	Correlation							0.240815
ahpC	Coefficient	0	0	0	-47669.7	0	0
	Pvalue	0	0	0	0.0627087	0	0
	Correlation							0.0905288
Al	Coefficient	0	0	0	-17968.2	0	0
	Pvalue	0	0	0	0.0952041	0	0
	Correlation							0.0734275
amoA	Coefficient	0	0	0	-81003	0	0
	Pvalue	0	0	0	0.0298262	0	0
	Correlation							0.121258
APS_AprB	Coefficient	0	0	0	0	20782.3	0
	Pvalue	0	0	0	0	0.0207662	0
	Correlation							0.140398
arcB	Coefficient	0	0	0	0	0	35365.3
	Pvalue	0	0	0	0	0	0.0244851
	Correlation							0.140217
ArsA	Coefficient	6547.57	0	0	0	0	0
	Pvalue	0.0731327	0	0	0	0	0
	Correlation							0.0842052
ArsC	Coefficient	0	0	0	-32977.6	0	0
	Pvalue	0	0	0	0.0266975	0	0
	Correlation							0.125842
ATP_synthase_F1_or_F2	Coefficient	0	0	0	0	0	17984.7
	Pvalue	0	0	0	0	0	0.00906256
	Correlation							0.226652
ATP_synthase_F1_or_F6	Coefficient	0	0	0	0	0	-1322.66
	Pvalue	0	0	0	0	0	0.0569151
	Correlation							0.166367
B_lactamase_B	Coefficient	0	0	0	0	-2744.07	0
	Pvalue	0	0	0	0	0.0680474	0
	Correlation							0.0911782
bglH	Coefficient	4262.02	0	0	0	0	0
	Pvalue	0.0828431	0	0	0	0	0
	Correlation							0.0790979
Blue_copper_protein	Coefficient	0	0	0	-6952.03	0	0
	Pvalue	0	0	0	0.0288626	0	0
	Correlation							0.122617
CadA	Coefficient	0	0	0	-54179.6	0	0
	Pvalue	0	0	0	0.0882812	0	0
	Correlation							0.0765018
ChrA	Coefficient	0	0	0	-56089.3	0	0
	Pvalue	0	0	0	0.010364	0	0
	Correlation							0.164713
CODH	Coefficient	0	0	0	0	0	27253.8
	Pvalue	0	0	0	0	0	0.00972988
	Correlation							0.234751
CopA	Coefficient	0	0	0	-87983.2	0	0
	Pvalue	0	0	0	0.0451024	0	0
	Correlation							0.10414
cspB	Coefficient	0	0	0	0	0	-83330
	Pvalue	0	0	0	0	0	0.000417928
	Correlation							0.296436
ctsR	Coefficient	0	0	24288.1	0	0	0
	Pvalue	0	0	0.0529567	0	0	0
	Correlation							0.0975021
CusA	Coefficient	0	0	0	0	-7350.69	0
	Pvalue	0	0	0	0	0.00113751	0
	Correlation							0.25173
CusF	Coefficient	0	0	0	867.395	0	0
	Pvalue	0	0	0	0.0568869	0	0
	Correlation							0.0945462
cytochrome	Coefficient	0	0	0	-63514.4	0	0
	Pvalue	0	0	0	0.0218735	0	0
	Correlation							0.134076
cytochrome_c	Coefficient	0	0	0	0	0	30913.7
	Pvalue	0	0	0	0	0	0.0181472
	Correlation							0.254954
czcA	Coefficient	0	0	0	0	78263.4	0
	Pvalue	0	0	0	0	0.0125014	0
	Correlation							0.192014
czcC	Coefficient	0	0	0	0	0	-70913.6
	Pvalue	0	0	0	0	0	0.080236
	Correlation							0.116215
desK	Coefficient	0	0	0	0	0	4075.78
	Pvalue	0	0	0	0	0	0.0019548
	Correlation							0.269929
dsrB	Coefficient	0	0	0	-58342.5	0	0
	Pvalue	0	0	0	0.00242569	0	0
	Correlation							0.222634
Fe_S_cluster_binding_protein	Coefficient	0	0	0	0	0	18422.9
	Pvalue	0	0	0	0	0	0.0159749
	Correlation							0.210611
Fe_S_oxidoreductase	Coefficient	0	0	0	-614.363	0	0
	Pvalue	0	0	0	0.0754335	0	0
	Correlation							0.0829344
ferredoxin_I	Coefficient	835.751	0	0	0	0	0
	Pvalue	0.0498891	0	0	0	0	0
	Correlation							0.099968
ferredoxin_oxidoreductase	Coefficient	0	0	0	-11713.6	0	0
	Pvalue	0	0	0	0.0850615	0	0
	Correlation							0.0780181
fnr	Coefficient	0	0	0	-99998.4	0	0
	Pvalue	0	0	0	0.0320876	0	0
	Correlation							0.118233
glnR	Coefficient	0	0	0	-31122	0	0
	Pvalue	0	0	0	0.0106044	0	0
	Correlation							0.163779
glycosyl_transferase_EPS	Coefficient	0	0	0	-19151	0	0
	Pvalue	0	0	0	0.0791408	0	0
	Correlation							0.0809685
groEL	Coefficient	0	0	0	-26510.4	0	0
	Pvalue	0	0	0	0.0161284	0	0
	Correlation							0.146623
grpE	Coefficient	0	0	0	0	0	-161190
	Pvalue	0	0	0	0	0	0.0648056
	Correlation							0.100071
hao	Coefficient	0	0	0	0	0	8857.81
	Pvalue	0	0	0	0	0	0.0645274
	Correlation							0.209442
katA	Coefficient	0	0	0	0	0	-137463
	Pvalue	0	0	0	0	0	0.0388998
	Correlation							0.17118
MATE_antibiotic	Coefficient	0	0	0	-27051.2	0	0
	Pvalue	0	0	0	0.00400715	0	0
	Correlation							0.202908
merT	Coefficient	0	0	0	0	-3487.76	0
	Pvalue	0	0	0	0	0.00485594	0
	Correlation							0.220055
NADH_quinone_oxidoreductase	Coefficient	0	0	0	0	10255.1	0
	Pvalue	0	0	0	0	0.061919	0
	Correlation							0.0910509
narI	Coefficient	0	0	0	36703.7	0	0
	Pvalue	0	0	0	0.0160213	0	0
	Correlation							0.151549
narJ	Coefficient	0	0	0	13689.6	0	0
	Pvalue	0	0	0	0.0117189	0	0
	Correlation							0.159704
nasA	Coefficient	0	0	0	0	0	-153964
	Pvalue	0	0	0	0	0	0.0370058
	Correlation							0.116197
Ni_Fe_hydrogenase	Coefficient	0	0	0	0	29510.1	0
	Pvalue	0	0	0	0	0.00917801	0
	Correlation							0.193035
nirA	Coefficient	0	0	0	0	-15803.4	0
	Pvalue	0	0	0	0	0.039431	0
	Correlation							0.135024
norB	Coefficient	0	0	0	0	0	21459.7
	Pvalue	0	0	0	0	0	0.0478222
	Correlation							0.330528
nrfA	Coefficient	0	0	0	-54321.3	0	0
	Pvalue	0	0	0	0.016855	0	0
	Correlation							0.144812
obgE	Coefficient	0	0	0	-96274.3	0	0
	Pvalue	0	0	0	0.0602311	0	0
	Correlation							0.0921901
oxyR	Coefficient	0	0	0	0	0	122487
	Pvalue	0	0	0	0	0	0.0661067
	Correlation							0.0915115
pbrT	Coefficient	0	0	0	0	6799.68	0
	Pvalue	0	0	0	0	0.0566696	0
	Correlation							0.0947042
pcc	Coefficient	0	0	0	-48739.3	0	0
	Pvalue	0	0	0	0.0372465	0	0
	Correlation							0.112061
perR	Coefficient	0	0	0	0	5284.59	0
	Pvalue	0	0	0	0	0.0803072	0
	Correlation							0.107823
phoA	Coefficient	0	-26999.3	0	0	0	0
	Pvalue	0	0.0128714	0	0	0	0
	Correlation							0.155871
phoB	Coefficient	0	0	0	-32264.2	0	0
	Pvalue	0	0	0	0.0911965	0	0
	Correlation							0.0751776
phytase	Coefficient	0	0	-5883.86	0	0	0
	Pvalue	0	0	0.0642553	0	0	0
	Correlation							0.0895254
ppk	Coefficient	0	0	0	0	-43132.4	0
	Pvalue	0	0	0	0	0.0638702	0
	Correlation							0.0897729
proW	Coefficient	0	0	0	0	0	43624.2
	Pvalue	0	0	0	0	0	0.00478226
	Correlation							0.228775
proX	Coefficient	0	0	0	0	-38098.4	0
	Pvalue	0	0	0	0	0.00436972	0
	Correlation							0.270953
pstA	Coefficient	0	0	0	-54746.1	0	0
	Pvalue	0	0	0	0.0690053	0	0
	Correlation							0.0865913
pstB	Coefficient	0	0	0	0	173600	0
	Pvalue	0	0	0	0	0.0324641	0
	Correlation							0.258937
pstC	Coefficient	0	0	0	-48817.5	0	0
	Pvalue	0	0	0	0.0239953	0	0
	Correlation							0.130253
rubisco	Coefficient	0	0	0	0	0	-174873
	Pvalue	0	0	0	0	0	0.053325
	Correlation							0.154313
silC	Coefficient	0	0	0	0	0	182931
	Pvalue	0	0	0	0	0	0.0181458
	Correlation							0.16639
TerZ	Coefficient	0	0	0	-23497.2	0	0
	Pvalue	0	0	0	0.00568623	0	0
	Correlation							0.188963
Tet	Coefficient	0	0	0	-33756.5	0	0
	Pvalue	0	0	0	0.0952077	0	0
	Correlation							0.0734259
thioredoxin	Coefficient	0	0	0	0	1905.66	0
	Pvalue	0	0	0	0	0.0451135	0
	Correlation							0.104129
ureC	Coefficient	0	0	0	0	0	262915
	Pvalue	0	0	0	0	0	0.0752804
	Correlation							0.0914622
