# Supplementary material for: MetaComp: comprehensive analysis software for comparative meta-omics including comparative metagenomics
Source: BMC Bioinformatics. 2017 Oct 2;18:434. doi: 10.1186/s12859-017-1849-8 (PMC5625784; doi:10.1186/s12859-017-1849-8)
Supplement: Supplementary file 14 — Table S13. The original, resampled and downsampled datasets of twin gut data for comparison of significance detection. (XLS 622 kb) [file 12859_2017_1849_MOESM14_ESM.xls]

## Sheet: Original Data
feature	TS1.lean.Fam1.child	TS2.lean.Fam1.child	TS4.lean.Fam2.child	TS5.lean.Fam2.child	TS7.lean.Fam3.child	TS8.lean.Fam3.child	TS3.overweight.Fam1.mom	TS9.overweight.Fam3.mom	TS30.overweight.Fam10.mom	TS6.obese.Fam2.mom	TS19.obese.Fam7.child	TS20.obese.Fam7.child	TS21.obese.Fam7.mom	TS28.obese.Fam10.child	TS29.obese.Fam10.child	TS49.obese.Fam15.child	TS50.obese.Fam15.child	TS51.obese.Fam15.mom	Mean	Standard deviation
COG0001	25	38	14	53	39	42	37	35	32	26	14	41	21	33	46	30	70	49	35.8333	13.8575
COG0002	57	74	56	123	131	108	86	112	105	122	79	131	88	52	138	93	123	90	98.2222	27.4174
COG0004	61	66	76	148	182	172	104	158	100	153	58	170	95	98	158	112	191	70	120.667	45.5993
COG0005	40	29	60	69	100	52	68	64	48	73	59	63	46	34	30	56	69	32	55.1111	18.362
COG0006	100	109	142	170	213	158	135	173	112	198	94	136	126	97	173	141	143	118	141	34.4042
COG0007	9	17	15	59	28	23	21	27	22	48	15	31	25	26	29	30	68	16	28.2778	15.457
COG0008	181	205	191	245	375	296	237	287	237	334	142	268	205	189	348	236	317	249	252.333	63.5804
COG0009	46	78	91	81	108	76	71	116	90	111	70	84	79	58	96	69	94	61	82.1667	18.7405
COG0010	27	29	26	23	42	54	44	31	32	24	19	43	30	30	44	26	12	23	31.0556	10.5355
COG0012	78	118	99	117	183	151	121	144	148	163	92	131	108	120	152	162	167	139	132.944	28.4387
COG0013	206	250	216	254	378	314	264	366	285	311	223	314	238	205	341	251	308	255	276.611	53.1946
COG0014	81	100	75	128	137	136	130	128	128	147	88	134	103	59	111	110	156	105	114.222	26.3942
COG0015	97	117	92	121	193	139	125	133	119	154	86	131	120	89	163	121	165	122	127.056	28.2686
COG0016	63	81	68	120	137	114	85	83	108	131	67	90	92	78	118	106	127	92	97.7778	23.0844
COG0017	112	161	125	259	259	215	160	200	185	193	112	140	149	122	195	186	202	122	172.056	46.1665
COG0018	121	169	126	163	239	165	165	205	150	204	107	177	163	126	198	150	230	153	167.278	36.7196
COG0019	122	153	166	238	308	249	210	236	198	255	106	187	196	119	245	177	225	138	196	55.1469
COG0020	39	78	57	72	133	85	62	73	70	101	53	90	62	59	97	85	95	89	77.7778	21.897
COG0021	60	95	144	86	128	106	106	108	123	180	107	133	117	74	83	85	94	116	108.056	28.0199
COG0022	20	28	25	5	10	7	20	15	18	19	16	13	15	7	12	13	4	43	16.1111	9.3864
COG0023	2	10	10	5	10	4	10	7	6	10	10	4	9	1	3	1	1	2	5.83333	3.68223
COG0024	68	128	113	145	161	128	124	164	129	202	115	116	136	91	133	124	188	101	131.444	32.444
COG0025	3	2	8	3	3	13	3	4	4	2	3	2	1	12	62	18	40	15	11	15.8708
COG0026	8	15	5	1	11	12	18	7	11	8	5	21	8	10	37	14	37	45	15.1667	12.3348
COG0027	9	29	48	18	56	33	47	36	50	70	49	72	33	25	49	19	45	29	39.8333	17.2294
COG0028	159	154	213	309	309	269	303	347	294	280	171	236	231	188	334	269	383	210	258.833	67.3824
COG0029	88	117	137	159	208	153	110	147	150	208	130	180	140	85	134	127	161	93	140.389	35.6835
COG0030	51	67	72	101	131	80	98	113	70	104	72	107	84	83	164	102	131	102	96.2222	27.5586
COG0031	93	121	108	160	170	145	164	173	150	167	117	145	134	94	148	161	179	115	141.333	27.3732
COG0034	110	132	125	189	292	232	160	192	172	256	72	189	133	105	232	180	230	141	174.556	58.2653
COG0035	48	57	39	66	103	92	87	86	56	73	50	65	53	56	117	80	130	69	73.7222	24.8804
COG0036	49	71	61	98	136	104	98	109	99	111	60	107	88	78	96	83	122	93	92.3889	22.4372
COG0037	71	111	76	139	209	144	147	170	121	126	60	122	83	105	156	116	142	81	121.056	38.3766
COG0038	47	47	92	77	120	75	55	97	78	123	47	71	85	91	173	58	120	49	83.6111	33.8668
COG0039	52	63	113	99	130	95	93	137	128	171	108	124	127	68	135	121	205	108	115.389	36.6993
COG0040	26	54	45	54	87	59	55	87	66	64	63	85	60	31	91	50	77	46	61.1111	18.7676
COG0041	25	35	36	59	66	61	51	55	54	51	39	56	51	32	59	56	74	37	49.8333	13.0395
COG0042	80	131	135	139	234	177	177	190	147	180	98	141	143	112	169	142	193	128	150.889	37.2999
COG0043	14	22	6	13	53	23	25	11	18	13	12	15	9	11	15	10	13	17	16.6667	10.3355
COG0044	124	130	122	205	222	195	141	199	166	208	111	152	169	115	233	169	202	155	167.667	38.8572
COG0045	6	11	19	5	1	5	18	11	15	21	15	7	7	8	29	15	21	28	13.4444	8.06023
COG0046	131	137	139	188	296	273	163	230	185	245	121	203	189	139	237	171	271	166	193.556	53.9119
COG0047	62	63	48	87	118	102	78	83	84	92	59	87	74	61	109	80	103	78	81.5556	18.7937
COG0048	25	46	39	38	59	49	45	35	41	49	34	40	45	35	52	46	60	33	42.8333	9.10882
COG0049	34	38	31	63	82	61	54	46	65	78	33	72	48	43	71	53	88	55	56.3889	17.3651
COG0050	118	138	112	158	175	189	143	159	152	201	126	179	155	103	170	170	236	129	156.278	33.5503
COG0051	18	33	32	45	52	42	43	47	40	44	37	40	30	34	72	30	62	41	41.2222	12.298
COG0052	57	69	69	78	115	96	76	72	76	113	73	85	64	61	100	83	105	75	81.5	17.4061
COG0053	69	75	73	91	134	107	99	112	91	134	53	102	74	71	115	93	101	69	92.3889	22.8888
COG0054	12	20	37	38	40	43	38	54	40	47	33	40	23	20	34	36	48	26	34.9444	10.9677
COG0055	103	144	110	241	262	172	183	189	176	193	122	211	169	133	230	208	313	132	182.833	55.6758
COG0056	108	133	126	240	261	209	226	227	223	225	145	188	152	131	236	222	329	144	195.833	58.3441
COG0057	94	110	70	117	154	128	130	123	120	131	82	149	107	84	145	110	162	116	118.444	25.3754
COG0058	239	262	250	486	510	381	301	422	340	426	234	326	285	254	454	354	520	300	352.444	96.461
COG0059	49	61	78	116	114	105	82	125	86	129	60	104	85	72	163	108	166	110	100.722	32.6961
COG0060	215	267	176	311	391	300	244	367	285	326	188	260	235	219	381	292	395	283	285.278	67.5563
COG0061	69	40	43	51	98	78	51	61	50	82	46	57	48	27	72	50	80	59	59	17.74
COG0062	19	35	41	58	69	57	48	61	40	75	31	51	62	30	75	50	53	40	49.7222	15.7734
COG0063	69	53	48	70	110	68	67	86	71	106	60	67	71	49	92	61	94	58	72.2222	18.2903
COG0064	42	67	19	110	99	93	56	91	57	59	35	79	68	100	116	106	185	100	82.3333	37.8076
COG0065	72	118	132	199	199	172	157	169	178	194	125	160	136	113	238	190	253	143	163.778	45.1944
COG0066	27	31	47	59	68	49	61	58	44	63	49	51	56	34	81	60	82	57	54.2778	14.9383
COG0067	56	54	66	123	138	85	105	111	96	107	77	94	77	58	126	93	140	70	93.1111	27.4888
COG0068	17	29	14	37	37	24	22	21	7	42	11	45	24	27	52	51	81	43	32.4444	18.1439
COG0069	76	105	98	138	160	138	131	141	120	152	75	144	91	102	165	105	149	84	120.778	29.3269
COG0070	36	42	51	79	101	69	72	70	60	78	39	81	50	36	104	58	89	52	64.8333	21.2194
COG0071	30	42	35	97	92	71	57	73	78	80	38	55	43	55	83	53	73	55	61.6667	20.0147
COG0072	147	169	109	160	289	240	184	234	200	230	113	189	150	117	227	165	231	171	184.722	49.7746
COG0073	73	74	54	112	146	123	101	122	95	95	56	92	90	74	119	104	88	78	94.2222	24.284
COG0074	5	14	22	3	2	3	19	6	7	13	8	5	5	2	20	9	20	37	11.1111	9.35502
COG0075	14	39	66	34	39	31	45	36	45	65	52	19	38	14	39	30	24	34	36.8889	14.6444
COG0076	26	37	61	22	24	32	40	41	53	41	37	26	53	8	22	22	3	41	32.7222	15.1921
COG0077	44	59	49	68	95	66	79	90	90	77	63	64	60	58	80	86	112	88	73.7778	17.7053
COG0078	79	110	64	173	186	166	138	154	109	138	68	125	110	117	200	133	166	110	130.333	38.9751
COG0079	78	129	156	211	262	196	165	252	194	230	131	180	187	118	268	203	238	130	184.889	54.0304
COG0080	28	61	34	54	71	77	52	62	50	58	47	55	49	40	66	67	75	50	55.3333	13.3989
COG0081	43	79	56	92	103	66	83	86	81	86	52	101	77	52	105	80	102	77	78.9444	18.807
COG0082	69	103	85	112	162	115	118	151	115	139	79	101	103	68	151	119	129	88	111.5	27.7812
COG0083	16	16	10	10	36	33	29	17	21	18	13	23	15	20	88	28	58	34	26.9444	19.2429
COG0084	53	122	83	100	152	93	118	143	113	131	87	97	99	80	128	104	137	86	107	25.5527
COG0085	255	365	267	345	478	445	332	407	372	414	272	375	288	284	428	346	509	324	361.444	74.4922
COG0086	206	241	212	243	374	317	268	313	306	353	189	326	258	234	366	243	349	283	282.278	57.8393
COG0087	38	76	53	73	100	86	67	88	65	99	52	89	69	70	95	63	133	82	77.6667	21.8659
COG0088	45	72	43	63	108	84	64	64	59	84	56	70	51	52	80	57	81	52	65.8333	16.6601
COG0089	15	39	27	28	52	31	24	33	31	41	11	22	23	32	46	28	47	30	31.1111	10.7806
COG0090	89	100	60	115	133	135	85	122	91	121	68	98	79	90	150	87	140	91	103	25.7225
COG0091	27	35	35	34	51	47	32	42	40	56	21	34	40	38	45	33	67	24	38.9444	11.3473
COG0092	67	81	49	81	111	88	72	94	92	85	61	97	75	73	84	82	95	62	80.5	15.0967
COG0093	26	45	37	46	63	59	47	51	41	50	34	56	43	36	64	54	56	46	47.4444	10.3197
COG0094	50	54	49	67	99	87	76	81	83	72	59	75	55	47	81	73	104	65	70.9444	16.7349
COG0095	24	26	10	4	19	14	11	11	11	19	8	7	9	10	38	20	23	40	16.8889	10.2377
COG0096	33	53	27	60	58	63	47	70	53	62	30	46	28	39	62	46	68	58	50.1667	13.9125
COG0097	45	68	56	55	69	55	60	73	54	109	38	66	51	44	69	78	83	72	63.6111	16.702
COG0098	52	74	44	56	82	49	64	79	53	76	46	58	55	52	90	58	79	53	62.2222	14.0023
COG0099	34	48	40	59	82	51	39	53	44	66	37	47	42	53	66	44	58	60	51.2778	12.2849
COG0100	39	43	36	46	63	55	42	60	49	45	33	45	39	35	63	53	51	39	46.4444	9.38849
COG0101	64	82	77	142	143	129	97	139	107	128	64	93	78	90	137	120	185	101	109.778	32.6921
COG0102	21	48	42	67	82	48	57	63	46	57	53	44	43	42	76	46	68	50	52.9444	14.4037
COG0103	33	53	36	57	78	55	57	47	25	53	36	66	49	44	68	40	81	37	50.8333	15.4815
COG0104	101	106	127	174	234	189	163	222	151	171	114	177	143	102	184	151	266	141	162	46.2054
COG0105	1	8	23	12	3	4	18	10	15	9	18	4	15	5	6	5	10	9	9.72222	6.05665
COG0106	33	57	48	43	96	60	53	62	68	75	43	56	63	44	102	56	86	52	60.9444	18.6026
COG0107	43	78	59	88	104	81	79	98	88	87	60	82	80	42	115	98	104	64	80.5556	20.4601
COG0108	22	33	54	51	79	51	63	59	71	71	61	66	61	28	36	41	68	45	53.3333	16.2191
COG0110	41	92	134	112	129	103	135	176	113	132	81	95	109	67	130	59	105	83	105.333	32.3837
COG0111	101	85	99	121	171	166	128	132	126	117	91	89	92	95	193	132	214	139	127.278	37.5152
COG0112	113	126	65	107	173	133	116	135	149	148	81	122	108	79	109	110	170	104	119.333	29.1467
COG0113	7	6	10	25	24	33	26	41	25	17	20	23	18	24	32	27	53	18	23.8333	11.4699
COG0114	22	21	18	10	16	21	11	8	7	13	11	21	23	8	16	29	24	32	17.2778	7.38684
COG0115	74	88	66	96	152	145	114	109	73	113	62	109	86	72	136	77	124	88	99.1111	27.5807
COG0116	66	66	84	114	153	105	122	107	110	122	88	119	97	66	105	93	110	56	99.0556	24.8276
COG0117	9	13	32	33	43	47	34	47	32	43	23	53	38	17	23	24	67	25	33.5	14.8492
COG0118	33	55	40	60	92	65	62	61	54	63	45	73	52	38	84	69	80	50	59.7778	15.9984
COG0119	100	144	169	186	219	211	178	214	173	212	141	191	178	111	204	143	210	135	173.278	36.8076
COG0120	2	17	27	6	2	7	7	15	6	4	11	3	5	9	27	15	31	23	12.0556	9.39632
COG0122	26	33	8	32	37	29	24	32	18	34	10	20	18	30	49	31	47	23	27.8333	10.9074
COG0124	92	125	89	118	151	138	114	137	129	158	80	136	107	111	151	91	148	106	121.167	23.9761
COG0125	27	37	11	14	26	39	23	41	20	27	12	18	17	29	68	37	50	40	29.7778	14.7152
COG0126	70	145	116	130	207	145	124	143	164	162	84	147	118	101	157	135	156	126	135	31.5725
COG0127	34	60	52	59	102	78	82	70	70	72	57	91	54	37	67	77	104	64	68.3333	19.1465
COG0128	91	118	77	105	192	133	128	132	118	152	89	135	97	77	156	122	151	100	120.722	30.4125
COG0129	133	133	149	265	256	226	231	246	208	269	154	220	202	119	266	221	283	180	208.944	52.7173
COG0130	63	68	56	72	101	84	79	79	59	71	32	62	62	50	116	56	89	56	69.7222	19.6043
COG0131	26	46	44	56	78	67	70	61	49	68	26	74	52	36	70	72	70	29	55.2222	17.4375
COG0132	5	13	37	26	17	10	29	19	14	30	18	14	32	7	7	10	30	20	18.7778	9.76522
COG0133	39	71	85	97	92	97	94	129	90	112	79	121	87	56	88	81	149	90	92.0556	25.2598
COG0134	16	30	43	63	59	34	39	48	39	69	39	58	48	37	60	46	53	33	45.2222	13.4582
COG0135	8	23	20	52	48	34	50	46	41	59	28	47	33	20	26	34	51	25	35.8333	14.0639
COG0136	73	105	80	103	132	100	114	124	114	132	84	119	84	75	123	108	137	106	106.278	20.2421
COG0137	65	100	97	141	184	155	135	171	121	128	74	171	120	72	153	140	184	125	129.778	37.1935
COG0138	105	143	192	173	256	182	169	205	166	241	144	201	173	105	200	151	220	165	177.278	40.5648
COG0139	15	33	18	23	42	29	27	32	31	30	31	32	32	22	54	43	44	29	31.5	9.58092
COG0140	10	26	23	22	28	22	27	31	17	23	17	26	20	20	30	27	27	30	23.6667	5.4557
COG0141	42	97	104	121	136	143	106	134	124	118	72	120	95	61	154	123	160	107	112.056	30.9411
COG0142	52	82	93	79	176	93	115	108	101	161	91	116	113	62	93	66	85	74	97.7778	31.5493
COG0143	129	185	129	203	249	244	168	201	193	262	144	200	148	136	259	223	310	193	198.667	51.8107
COG0144	86	99	86	161	187	129	116	165	101	138	37	95	92	89	134	135	158	81	116.056	37.6477
COG0145	4	4	5	11	14	15	6	6	10	10	5	7	4	4	17	7	10	5	8	4.11597
COG0147	23	60	109	120	133	93	93	128	81	133	95	137	105	55	111	84	125	76	97.8333	31.0299
COG0148	72	158	124	212	215	162	189	204	182	195	120	201	129	147	205	172	216	138	168.944	40.6006
COG0149	69	78	52	91	113	112	80	107	88	103	54	120	60	65	100	83	112	79	87	21.5816
COG0150	77	72	58	125	136	95	89	123	99	103	46	95	77	66	137	105	154	89	97	29.2836
COG0151	84	131	109	130	207	168	149	156	141	206	112	148	137	82	154	158	202	137	145.056	36.2823
COG0152	43	69	69	77	110	74	86	94	88	100	58	75	82	59	110	85	107	69	80.8333	18.7373
COG0153	70	56	75	105	141	100	94	148	100	121	58	97	83	75	141	104	121	91	98.8889	27.4738
COG0154	41	54	43	98	96	86	70	100	49	50	43	85	66	101	124	113	166	80	81.3889	33.3963
COG0155	11	2	10	17	9	16	15	18	8	16	3	3	17	9	29	15	16	24	13.2222	7.10886
COG0156	78	107	212	44	122	97	111	116	136	196	162	115	162	19	36	50	33	88	104.667	55.7864
COG0157	11	43	62	85	81	69	55	72	76	106	64	85	56	33	65	75	70	52	64.4444	21.4564
COG0159	16	26	34	61	58	52	54	59	44	74	45	56	52	27	53	53	76	42	49	15.7555
COG0160	14	20	19	25	37	24	43	39	20	22	16	27	14	18	52	14	56	25	26.9444	13.0134
COG0161	28	39	64	35	35	37	60	52	61	66	48	32	52	23	42	23	46	40	43.5	13.5267
COG0162	83	109	84	117	170	158	122	130	131	127	68	139	134	81	139	124	185	116	123.167	30.9007
COG0163	8	10	6	20	21	18	16	12	14	15	13	6	4	7	18	6	15	6	11.9444	5.47155
COG0164	35	70	53	60	89	80	59	69	55	65	43	59	43	48	79	60	78	72	62.0556	14.5984
COG0165	63	82	90	127	193	159	135	153	106	173	101	145	128	75	191	160	171	140	132.889	39.5101
COG0166	95	101	80	161	199	139	144	149	145	162	88	136	116	92	147	146	214	129	135.722	36.4834
COG0167	78	120	118	93	180	118	111	141	105	158	103	122	103	72	157	99	178	125	121.167	31.0147
COG0168	135	134	155	263	343	252	196	271	201	238	102	237	191	157	277	168	242	143	205.833	63.4714
COG0169	57	64	63	147	149	111	105	104	96	135	68	88	79	76	110	124	152	73	100.056	31.4558
COG0171	53	64	64	68	122	89	67	85	92	96	59	86	61	69	89	69	106	85	79.1111	18.2657
COG0172	114	156	80	167	188	177	137	169	140	197	107	137	125	134	191	164	217	161	153.389	34.9051
COG0173	119	192	143	231	242	238	194	250	191	254	133	218	160	151	216	208	269	173	199	44.8409
COG0174	72	72	78	123	135	112	100	115	71	112	68	71	94	94	211	150	193	130	111.167	41.4605
COG0175	30	44	67	56	64	49	59	104	63	81	51	43	64	39	79	60	61	45	58.8333	17.379
COG0176	25	28	43	78	60	58	73	68	58	55	49	33	46	42	74	77	115	45	57.0556	21.7971
COG0177	37	64	55	76	100	71	57	65	74	85	42	55	57	50	94	58	100	42	65.6667	19.3512
COG0178	305	478	384	438	625	476	487	506	518	556	344	507	408	288	533	423	519	422	456.5	88.4076
COG0179	15	23	41	16	57	38	41	32	38	59	32	38	42	22	53	26	46	44	36.8333	12.9399
COG0180	77	114	87	113	160	155	103	147	109	140	71	125	93	80	136	106	160	110	115.889	28.6867
COG0181	12	11	17	70	35	14	18	20	26	46	12	25	27	20	25	29	70	20	27.6111	17.7105
COG0182	13	15	16	4	14	16	26	30	10	28	13	14	24	6	16	14	23	25	17.0556	7.37621
COG0183	46	15	28	53	59	57	71	74	50	56	21	44	44	39	47	66	76	32	48.7778	17.4712
COG0184	17	19	25	36	52	33	25	41	37	39	25	21	25	32	57	32	40	31	32.6111	10.7547
COG0185	14	24	30	40	47	39	29	52	27	47	28	35	32	35	41	29	53	41	35.7222	10.2487
COG0186	15	21	13	26	34	34	27	18	22	40	14	31	27	20	46	19	33	24	25.7778	9.1623
COG0187	267	395	283	457	580	499	423	491	392	515	283	457	395	333	502	474	576	394	428.667	94.7144
COG0188	323	432	265	490	617	514	412	491	429	517	316	458	340	382	546	499	650	371	447.333	104.26
COG0189	8	9	14	6	10	5	31	11	5	8	5	2	9	6	3	8	1	3	8	6.64211
COG0190	62	82	69	76	134	109	89	103	82	95	66	83	80	43	94	76	109	67	84.3889	21.0186
COG0191	99	147	96	180	196	197	149	164	166	185	126	133	110	121	225	180	245	162	160.056	41.7337
COG0192	86	163	105	207	245	195	154	188	181	202	146	176	155	143	282	184	218	161	177.278	46.2802
COG0193	36	76	45	80	95	80	63	74	69	77	38	54	73	53	79	80	87	71	68.3333	16.7262
COG0194	35	52	51	97	99	64	78	78	79	82	47	73	63	65	95	78	95	61	71.7778	18.5014
COG0195	39	70	34	65	81	87	60	65	64	81	25	65	46	58	81	60	78	59	62.1111	17.2009
COG0196	48	85	88	92	146	89	81	117	73	131	58	94	84	67	106	63	133	81	90.8889	26.8106
COG0197	58	50	30	58	84	63	47	49	54	55	35	65	40	49	52	64	61	42	53.1111	12.5224
COG0198	18	37	22	32	43	44	27	35	30	41	14	37	34	24	31	29	41	26	31.3889	8.5484
COG0199	16	13	17	18	25	37	14	20	21	30	10	18	31	11	28	18	31	15	20.7222	7.82008
COG0200	31	62	40	45	62	60	65	40	37	51	28	38	46	31	58	39	74	42	47.1667	13.4043
COG0201	92	134	96	195	185	171	155	185	135	185	110	143	123	115	173	145	201	149	149.556	34.0263
COG0202	83	105	72	118	166	145	110	135	111	134	82	99	97	95	131	108	174	109	115.222	27.8389
COG0203	30	39	44	35	60	51	44	55	48	60	23	56	33	26	74	43	66	41	46	14.042
COG0204	50	53	82	96	156	96	104	130	77	107	67	77	79	57	107	65	103	70	87.5556	27.6517
COG0205	156	216	269	312	408	280	272	336	294	388	244	282	302	204	316	244	258	177	275.444	65.4992
COG0206	82	109	71	109	149	130	101	114	92	135	69	112	95	88	117	102	137	101	106.278	22.1514
COG0207	30	61	64	79	73	62	73	78	72	93	51	40	81	60	65	63	96	69	67.2222	16.3978
COG0208	11	4	20	18	34	26	38	27	25	10	18	17	21	18	44	25	41	29	23.6667	10.7649
COG0209	49	53	118	58	84	74	121	106	97	126	87	88	111	45	130	62	65	109	87.9444	28.1644
COG0210	187	259	185	326	384	325	306	299	279	421	164	280	215	250	435	284	443	319	297.833	83.6584
COG0211	15	38	22	31	40	29	29	30	29	34	19	29	29	20	30	32	50	24	29.4444	8.15455
COG0212	25	38	28	41	45	49	38	38	27	51	23	38	38	32	53	43	57	40	39.1111	9.67647
COG0213	32	31	5	27	84	51	69	46	36	37	19	44	35	49	50	35	26	32	39.3333	17.8853
COG0214	8	21	11	53	57	31	10	16	20	47	11	65	17	30	45	54	76	26	33.2222	21.2425
COG0215	89	161	110	131	227	182	174	203	154	210	113	191	129	96	201	168	232	159	162.778	44.0288
COG0216	90	131	87	127	190	177	121	118	139	166	96	149	130	99	165	142	193	125	135.833	32.6285
COG0217	63	91	55	77	120	80	77	86	75	91	54	72	71	50	99	62	96	87	78.1111	17.9571
COG0218	28	55	42	65	74	73	50	71	45	74	34	65	46	34	62	58	56	47	54.3889	14.5608
COG0219	22	32	10	53	57	50	36	50	32	30	15	23	41	38	51	58	84	49	40.6111	17.9874
COG0220	34	50	32	63	80	63	48	72	48	78	40	56	44	45	73	47	92	30	55.2778	17.9732
COG0221	19	28	5	4	15	29	11	13	7	5	2	6	1	11	32	11	17	19	13.0556	9.40883
COG0222	34	31	25	37	60	45	39	39	29	55	27	36	31	42	62	38	61	38	40.5	11.6884
COG0223	63	74	81	109	140	112	114	109	114	109	71	132	92	80	113	104	145	107	103.833	23.1472
COG0224	55	54	70	133	181	114	142	133	125	160	49	109	103	72	150	119	197	70	113.111	44.4018
COG0225	15	28	40	14	43	22	40	34	24	39	18	53	31	18	32	15	27	21	28.5556	11.2471
COG0226	57	50	68	78	93	89	80	98	66	95	46	60	54	57	125	81	84	58	74.3889	20.7113
COG0227	3	16	9	9	29	9	13	14	13	16	4	6	13	7	22	11	14	12	12.2222	6.25493
COG0228	18	26	26	30	45	30	32	43	27	39	16	28	20	30	43	31	44	33	31.1667	8.79338
COG0229	11	11	8	11	10	11	10	4	16	16	10	7	12	12	16	10	10	16	11.1667	3.25847
COG0230	4	10	6	18	18	12	6	12	10	15	7	9	12	8	28	13	13	10	11.7222	5.61307
COG0231	29	47	30	47	57	37	51	41	38	47	29	36	34	38	62	43	60	42	42.6667	10.1111
COG0232	41	30	61	86	106	94	71	79	61	104	48	75	75	57	120	61	64	64	72.0556	23.325
COG0233	37	61	47	52	64	58	62	64	76	67	40	58	55	45	57	60	69	58	57.2222	10.0502
COG0234	14	22	24	42	53	42	26	42	40	60	23	35	30	37	70	44	38	42	38	13.9495
COG0235	65	65	80	135	133	89	112	103	101	121	56	83	80	64	123	102	132	93	96.5	25.6521
COG0236	21	30	38	47	73	43	64	88	32	46	33	49	45	39	83	34	55	36	47.5556	18.5448
COG0237	29	59	40	39	77	58	62	55	42	57	30	37	52	35	75	54	86	54	52.2778	16.2256
COG0238	12	24	15	22	31	30	34	27	11	33	13	25	25	22	45	22	29	33	25.1667	8.83343
COG0239	6	10	15	3	17	11	18	10	17	28	9	19	10	15	73	12	41	34	19.3333	16.496
COG0240	64	82	70	104	142	110	109	111	82	102	44	87	86	88	130	100	151	88	97.2222	26.6581
COG0241	8	26	39	9	23	14	29	36	22	31	28	28	23	6	8	19	42	14	22.5	10.9933
COG0242	40	66	53	104	115	69	59	102	79	73	35	87	70	66	113	83	105	91	78.3333	23.7462
COG0243	38	35	45	37	40	46	100	22	14	69	15	30	37	38	94	60	41	37	44.3333	23.3465
COG0244	28	43	23	49	67	57	35	53	48	57	30	39	35	46	81	55	61	58	48.0556	14.858
COG0245	33	47	43	59	76	51	60	69	49	71	43	57	46	42	64	57	69	43	54.3889	12.1129
COG0246	69	67	115	142	178	124	157	134	126	114	79	129	112	81	154	119	111	45	114.222	34.764
COG0247	19	20	36	7	46	27	24	25	33	74	23	28	27	13	17	11	3	6	24.3889	16.5854
COG0248	17	31	28	21	51	20	39	29	34	45	36	62	31	26	90	32	108	54	41.8889	24.1512
COG0249	213	284	246	235	464	354	311	355	328	356	237	348	296	191	234	194	239	215	283.333	73.3854
COG0250	39	71	54	61	111	65	60	85	49	97	43	82	59	67	103	72	83	46	69.2778	20.7671
COG0251	37	43	37	50	82	66	62	60	41	80	33	65	44	33	70	51	56	56	53.6667	15.2663
COG0252	71	76	144	40	122	80	108	112	103	163	97	79	94	41	91	59	107	68	91.9444	32.228
COG0253	44	58	60	109	149	112	100	98	94	118	73	97	69	59	114	92	116	64	90.3333	27.6533
COG0254	3	20	26	21	17	21	18	33	13	31	17	28	24	21	33	28	32	21	22.6111	7.76219
COG0255	16	11	9	19	26	23	12	19	14	22	12	20	12	8	20	13	23	16	16.3889	5.31523
COG0256	36	40	34	58	81	41	34	48	47	57	34	47	28	42	44	30	65	52	45.4444	13.4612
COG0257	1	4	11	9	9	2	5	12	1	5	5	1	2	5	10	4	4	1	5.05556	3.65372
COG0258	54	80	67	91	129	78	123	84	90	106	50	89	78	94	88	74	90	66	85.0556	20.478
COG0261	15	37	30	36	42	34	30	44	37	41	21	33	23	30	30	32	39	27	32.2778	7.57555
COG0262	22	30	36	35	53	35	35	58	52	59	29	45	40	23	40	50	48	41	40.6111	11.131
COG0263	48	60	66	62	115	92	79	102	83	105	66	92	75	53	85	88	126	78	81.9444	21.2367
COG0264	83	101	48	94	151	113	91	108	84	94	41	80	73	77	111	92	109	94	91.3333	24.6457
COG0265	126	103	106	155	219	195	134	174	137	171	77	156	128	112	211	120	174	128	145.889	38.8389
COG0266	3	21	9	4	6	5	14	17	10	8	6	7	5	16	4	6	4	9	8.55556	5.1703
COG0267	3	9	7	18	10	10	8	8	5	12	2	5	6	8	31	15	10	11	9.88889	6.57883
COG0268	4	13	12	23	29	23	16	19	11	15	5	13	13	16	36	15	27	18	17.1111	8.09422
COG0270	48	124	89	249	226	176	175	192	152	289	102	163	145	175	289	219	246	133	177.333	66.8757
COG0272	126	231	159	208	292	237	256	252	211	266	155	230	163	150	317	250	263	222	221.556	52.8062
COG0274	44	46	44	78	106	69	69	58	63	77	45	68	70	50	40	62	102	66	64.2778	18.7485
COG0275	72	106	87	160	192	156	132	166	121	125	68	112	117	102	137	144	166	111	126.333	33.7778
COG0277	25	41	23	32	34	43	45	30	38	58	34	21	41	19	23	28	20	58	34.0556	11.9729
COG0279	12	9	16	5	12	4	13	23	13	15	10	4	14	6	11	14	37	24	13.4444	8.09664
COG0280	80	138	156	117	210	141	142	189	161	193	124	165	149	95	142	120	119	86	140.389	35.7197
COG0281	79	95	96	149	172	147	125	120	126	160	105	138	132	63	97	115	124	99	119	28.4419
COG0282	123	140	97	132	212	138	137	157	131	161	100	152	101	102	151	108	168	145	136.389	29.3441
COG0283	47	58	52	67	90	85	66	75	68	82	39	86	74	43	71	69	85	68	68.0556	15.2334
COG0284	36	34	28	31	71	40	30	51	34	45	14	43	41	34	79	44	47	44	41.4444	14.9636
COG0285	92	106	70	128	207	143	143	190	119	166	78	128	111	78	185	128	170	92	129.667	41.1253
COG0286	134	163	143	143	299	206	187	230	193	200	75	164	127	132	299	165	212	123	177.5	58.4297
COG0287	43	50	36	61	74	80	62	80	58	73	23	58	60	53	88	76	100	61	63.1111	18.8302
COG0288	2	7	24	9	16	16	34	21	14	18	15	25	14	13	24	18	21	15	17	7.34847
COG0289	27	55	50	81	92	77	71	70	73	91	41	75	57	51	101	66	110	63	69.5	21.1389
COG0290	25	55	48	61	79	57	49	62	62	69	34	68	56	62	65	53	91	58	58.5556	14.8253
COG0291	8	7	8	13	10	18	9	17	13	20	4	15	7	10	26	10	23	14	12.8889	5.9891
COG0292	30	41	22	34	48	39	51	52	30	53	25	33	37	38	53	43	43	47	39.9444	9.64958
COG0294	24	54	55	36	71	35	54	54	50	81	45	53	55	16	53	53	70	66	51.3889	16.136
COG0295	20	36	31	40	46	43	47	46	33	45	17	27	35	24	40	32	33	37	35.1111	8.98292
COG0296	155	185	155	278	378	320	312	301	216	311	128	261	205	186	376	294	344	189	255.222	79.2127
COG0297	92	100	59	200	201	171	128	187	136	142	72	105	95	94	181	150	219	94	134.778	48.964
COG0299	29	53	35	58	49	63	66	76	46	67	51	43	52	33	63	58	71	56	53.8333	13.1384
COG0300	68	92	79	94	114	129	131	102	106	119	63	90	87	60	86	94	130	77	95.6111	22.3821
COG0301	59	70	32	113	107	98	79	97	45	71	28	44	48	78	81	87	82	62	71.1667	24.9523
COG0302	12	37	42	34	48	30	36	39	54	46	47	55	55	24	59	33	52	33	40.8889	12.3426
COG0303	32	38	22	50	47	21	40	20	24	42	15	26	14	31	69	37	50	16	33	14.9194
COG0304	91	126	169	174	211	208	208	206	204	231	140	197	179	110	194	163	218	106	174.167	42.6742
COG0305	136	180	169	165	219	224	188	221	183	223	142	167	172	140	234	187	259	207	189.778	35.0068
COG0306	8	19	41	13	15	14	30	28	17	19	19	23	27	12	39	10	19	28	21.1667	9.37613
COG0307	18	22	49	46	58	44	42	57	51	55	38	54	39	26	27	31	59	24	41.1111	13.6032
COG0308	5	14	27	12	24	11	17	18	15	29	22	17	22	9	51	10	37	30	20.5556	11.3045
COG0309	11	15	14	40	42	29	35	37	30	34	14	41	23	21	40	49	54	20	30.5	12.8715
COG0310	4	12	3	12	13	10	9	5	11	13	2	5	7	8	19	6	13	8	8.88889	4.39102
COG0311	5	8	9	39	25	16	7	11	13	45	12	47	8	20	26	25	65	29	22.7778	16.7703
COG0312	25	51	29	12	40	41	49	51	55	78	16	12	37	9	23	25	12	12	32.0556	19.4012
COG0313	54	86	71	107	143	113	103	144	123	136	62	92	91	88	122	99	113	90	102.056	25.8968
COG0315	11	9	9	40	31	20	17	16	26	30	13	11	16	21	39	27	48	12	22	11.7273
COG0317	167	242	257	236	385	302	264	276	290	353	219	328	251	166	287	233	288	210	264.111	57.6132
COG0318	122	190	158	105	203	213	171	250	167	217	129	173	147	159	163	80	138	112	160.944	43.4071
COG0319	25	31	23	36	69	47	36	39	38	47	29	46	29	23	52	29	52	45	38.6667	12.2234
COG0320	26	26	45	10	18	17	36	26	42	47	36	23	31	2	12	11	1	17	23.6667	13.9284
COG0322	111	151	123	192	271	180	174	212	181	236	111	155	139	140	208	168	238	170	175.556	44.8373
COG0323	103	147	117	142	205	164	163	189	150	176	122	169	160	111	124	137	146	116	146.722	28.2297
COG0324	60	99	112	93	167	125	111	122	111	146	76	137	83	66	105	87	107	79	104.778	28.0893
COG0325	35	60	45	63	105	73	74	93	66	84	51	83	52	42	89	64	99	72	69.4444	20.0945
COG0326	95	142	96	144	229	196	156	207	142	192	84	131	104	139	166	147	136	121	145.944	40.1987
COG0327	50	50	43	50	84	69	58	60	46	77	36	72	40	33	97	52	62	46	56.9444	17.2336
COG0328	32	37	22	22	60	48	13	30	25	32	9	37	18	31	71	37	42	43	33.8333	15.5988
COG0329	101	122	142	209	202	145	158	142	182	150	102	167	134	111	184	145	220	180	155.333	35.5213
COG0330	44	50	30	85	96	90	65	67	46	97	25	73	57	81	146	85	124	62	73.5	31.0602
COG0331	44	73	64	112	127	91	93	100	118	115	74	108	68	54	131	122	135	83	95.1111	27.7825
COG0332	36	109	119	105	150	95	154	156	122	139	110	114	121	44	114	73	83	56	105.556	35.6556
COG0333	4	11	8	1	20	18	12	19	10	13	4	13	10	5	10	11	15	7	10.6111	5.30415
COG0334	117	175	157	165	207	185	164	187	195	236	129	180	138	107	222	166	207	176	172.944	34.8703
COG0335	21	36	32	53	70	40	40	49	40	48	33	44	32	35	56	26	77	46	43.2222	14.3057
COG0336	75	71	29	75	100	106	70	71	86	85	47	108	71	66	90	74	131	95	80.5556	23.2081
COG0337	72	83	70	110	135	132	108	106	89	101	48	121	87	58	107	89	134	85	96.3889	25.3659
COG0338	19	35	33	51	72	57	57	64	35	44	19	35	36	30	38	31	14	49	39.9444	15.8651
COG0339	74	131	249	70	227	100	177	156	232	268	218	237	204	31	36	56	17	89	142.889	85.3304
COG0340	47	63	45	93	129	92	77	94	78	97	38	89	66	58	121	66	112	57	79	26.2925
COG0341	42	45	72	62	97	82	58	78	60	87	37	83	68	51	81	45	53	44	63.6111	18.0624
COG0342	52	65	69	103	124	103	100	137	117	140	63	100	109	84	68	66	102	67	92.7222	26.9723
COG0343	84	127	87	102	144	96	116	120	124	139	62	117	96	74	142	138	175	106	113.833	28.401
COG0344	44	32	9	63	62	56	60	49	41	43	19	36	39	33	55	48	64	28	43.3889	15.5493
COG0345	45	67	72	80	131	97	94	109	69	91	65	97	88	66	105	88	115	82	86.7222	21.0121
COG0346	6	7	23	30	27	20	23	26	10	21	9	25	10	21	33	38	38	24	21.7222	9.98708
COG0347	11	16	24	45	65	57	27	61	34	46	37	55	35	35	67	43	62	28	41.5556	16.9783
COG0348	18	5	23	25	41	35	25	24	20	18	6	17	17	23	52	20	35	7	22.8333	12.055
COG0349	7	10	18	3	15	7	15	8	12	18	9	4	4	7	29	14	11	15	11.4444	6.41893
COG0350	17	37	21	31	67	41	28	50	30	57	25	35	24	29	45	42	48	30	36.5	13.1563
COG0351	58	67	71	114	141	102	73	90	86	130	62	112	65	80	116	98	115	76	92	24.9965
COG0352	49	38	56	121	119	89	58	72	53	123	49	83	67	62	81	87	135	61	77.9444	29.2383
COG0353	46	69	44	81	83	80	51	77	61	93	44	67	64	50	89	79	127	59	70.2222	21.137
COG0355	23	21	21	50	68	46	45	61	43	57	26	38	34	35	52	43	72	22	42.0556	16.0531
COG0356	26	25	40	100	87	66	60	67	45	71	32	60	57	51	88	67	102	45	60.5	23.3043
COG0357	47	57	42	69	92	72	58	71	64	89	40	58	44	48	92	82	95	58	65.4444	18.3759
COG0358	140	176	155	140	346	279	215	267	219	264	116	196	215	212	384	163	217	157	214.5	71.7629
COG0359	29	49	39	50	65	53	56	71	49	52	28	42	26	31	54	46	75	61	48.6667	14.3691
COG0360	19	26	22	26	38	39	22	45	28	36	23	41	28	30	53	32	35	44	32.6111	9.3817
COG0361	9	25	15	34	52	33	28	36	33	38	11	43	26	28	59	34	45	28	32.0556	12.9999
COG0362	26	40	77	26	25	32	50	45	58	63	50	27	64	16	66	25	61	49	44.4444	18.0138
COG0363	43	111	129	107	188	100	100	98	106	156	100	172	110	57	129	78	110	95	110.5	35.7923
COG0364	11	26	62	19	24	26	47	48	51	68	54	31	51	15	68	36	53	48	41	17.9378
COG0365	69	115	70	29	100	85	89	103	86	116	74	101	63	46	55	36	32	50	73.2778	27.9575
COG0366	152	190	115	459	417	308	274	396	283	368	143	298	243	294	557	365	634	235	318.389	139.321
COG0367	86	115	106	130	209	178	151	189	180	214	84	160	87	85	260	151	119	120	145.778	51.2956
COG0368	14	17	16	17	28	16	28	31	20	23	9	7	24	21	34	11	38	18	20.6667	8.56807
COG0370	280	312	200	366	534	385	317	362	313	410	192	319	267	233	376	383	338	325	328.444	80.8253
COG0371	28	34	25	87	51	65	46	52	33	53	10	37	33	35	69	56	80	51	46.9444	19.839
COG0372	75	83	97	196	203	172	133	149	102	139	103	134	137	115	193	172	219	122	141.333	42.9993
COG0373	12	11	13	18	31	23	25	31	20	47	12	31	20	16	33	18	46	22	23.8333	10.8262
COG0374	11	7	8	4	2	7	16	10	6	22	10	10	10	4	5	8	1	19	8.88889	5.55072
COG0375	5	9	1	6	17	9	7	13	3	9	2	5	6	8	14	9	7	13	7.94444	4.263
COG0377	7	23	29	9	25	14	14	13	20	31	26	38	17	2	6	10	6	13	16.8333	10.0015
COG0378	17	13	10	26	23	21	16	27	16	24	12	16	13	13	37	17	33	31	20.2778	7.91726
COG0379	17	63	56	87	85	76	63	70	81	110	51	84	65	42	60	80	78	73	68.9444	20.2818
COG0381	60	91	153	78	151	104	118	135	127	127	82	118	117	58	98	66	52	92	101.5	31.4236
COG0383	51	68	27	55	74	91	80	87	54	46	29	33	58	56	174	61	71	127	69	35.675
COG0385	21	8	21	67	62	40	34	41	41	56	26	45	34	32	84	45	81	36	43	20.3932
COG0386	3	3	26	14	26	3	15	28	11	27	8	24	10	6	6	6	2	11	12.7222	9.37334
COG0388	70	88	156	142	242	158	121	182	161	220	81	122	160	105	145	116	196	117	143.444	46.6781
COG0389	97	139	93	159	247	192	172	204	175	233	66	136	125	144	312	187	234	163	171	60.9532
COG0391	12	9	3	4	14	8	6	6	6	5	8	3	4	16	9	4	15	11	7.94444	4.16529
COG0393	6	16	20	21	34	11	20	19	20	36	14	25	19	15	33	19	8	24	20	8.2747
COG0394	35	38	55	63	93	59	53	74	65	83	41	65	66	46	112	53	86	47	63	20.4163
COG0395	248	192	186	778	536	497	426	580	371	364	246	262	352	357	1070	456	904	411	457.556	243.941
COG0396	47	51	65	44	71	56	69	77	68	98	69	80	61	39	62	58	71	61	63.7222	14.0369
COG0398	10	6	5	6	24	14	18	12	14	13	3	10	12	18	22	8	25	16	13.1111	6.47973
COG0399	88	200	184	163	218	161	212	201	173	241	132	252	159	84	189	142	111	91	166.722	51.0983
COG0402	104	66	63	78	131	74	79	90	98	88	45	58	54	67	131	67	100	77	81.6667	24.1003
COG0403	40	61	71	10	59	49	51	52	55	104	58	34	51	20	26	24	8	55	46	23.344
COG0404	34	55	40	19	52	55	44	57	68	98	40	23	50	13	26	14	3	43	40.7778	22.8565
COG0405	10	6	7	4	29	15	19	6	5	12	6	9	7	10	4	22	8	18	10.9444	6.99136
COG0406	36	56	61	103	156	130	101	116	70	111	51	86	71	100	216	100	181	85	101.667	46.3402
COG0407	3	11	17	9	14	23	23	24	12	15	9	10	20	8	33	9	4	16	14.4444	7.78552
COG0409	8	18	9	21	20	15	4	8	6	18	3	12	9	9	26	24	31	11	14	8.02936
COG0410	65	37	31	44	74	63	57	66	54	45	23	47	50	36	82	71	95	76	56.4444	19.1502
COG0411	74	52	29	46	101	77	43	62	66	43	32	68	50	39	105	69	102	76	63	23.4621
COG0412	6	9	12	8	15	10	17	13	16	11	8	9	14	7	8	5	2	4	9.66667	4.21482
COG0413	11	34	44	43	70	35	44	43	51	50	38	53	47	21	15	37	50	29	39.7222	14.3683
COG0414	18	36	48	57	85	51	46	53	40	82	41	50	48	23	20	42	52	19	45.0556	18.7098
COG0416	47	76	30	92	97	85	82	97	69	71	31	67	61	66	103	66	94	62	72	21.3899
COG0417	3	4	10	4	1	6	23	22	4	2	31	6	3	18	8	2	2	8	8.72222	8.77031
COG0419	29	42	58	63	105	91	103	106	65	81	58	65	83	88	110	69	68	38	73.4444	24.1715
COG0420	35	39	51	78	90	64	65	66	54	69	36	47	68	76	84	57	71	33	60.1667	17.2601
COG0421	19	27	21	60	40	35	36	35	43	54	29	26	33	33	58	41	41	9	35.5556	13.2586
COG0422	43	58	91	157	166	111	102	88	102	155	87	106	87	72	121	135	151	90	106.778	34.8907
COG0423	97	164	123	155	213	164	152	176	147	181	121	149	129	112	161	132	164	118	147.667	28.5616
COG0424	36	46	59	69	108	62	61	61	60	85	37	69	53	36	97	56	82	52	62.7222	20.0347
COG0425	4	8	23	22	17	15	16	16	15	30	14	7	15	15	23	16	22	13	16.1667	6.28958
COG0426	91	119	113	172	234	179	165	179	160	174	110	154	138	108	166	128	172	98	147.778	37.0192
COG0427	70	86	94	85	156	130	115	144	128	105	96	133	94	52	66	93	95	81	101.278	28.0437
COG0428	45	41	28	50	94	72	65	57	69	47	13	65	52	53	97	49	67	41	55.8333	20.6205
COG0432	10	22	22	11	14	9	14	15	18	25	8	11	7	10	19	11	5	10	13.3889	5.6894
COG0433	7	8	6	5	8	16	19	11	10	8	2	8	7	22	23	11	12	6	10.5	5.87367
COG0436	260	311	329	417	573	440	400	500	426	573	288	460	373	269	643	391	604	412	426.056	115.73
COG0437	19	14	13	16	19	15	21	7	12	25	6	15	19	5	37	13	11	27	16.3333	7.89639
COG0438	143	235	404	361	462	324	299	467	314	407	212	335	320	273	348	208	253	245	311.667	88.5889
COG0439	9	29	29	43	46	36	37	34	30	44	24	22	25	26	67	42	76	37	36.4444	15.7862
COG0440	22	38	26	65	55	58	48	63	48	55	25	33	49	37	83	61	90	48	50.2222	18.6565
COG0441	132	191	151	203	288	262	204	214	220	228	142	219	161	161	225	195	266	170	201.778	43.8682
COG0442	87	115	100	143	200	180	137	180	138	153	78	158	119	99	170	126	178	131	138.444	35.0566
COG0443	155	213	149	256	323	296	230	240	233	241	156	285	192	168	246	272	313	178	230.333	55.1927
COG0444	114	85	87	264	241	185	137	142	188	169	89	125	139	122	315	276	360	229	181.5	82.1986
COG0445	146	220	169	250	303	237	244	261	211	269	152	257	245	172	216	186	277	158	220.722	47.3234
COG0446	22	23	39	43	33	36	30	29	31	48	19	12	39	44	90	30	36	26	35	16.5529
COG0447	10	5	38	12	40	20	17	10	35	54	23	45	22	4	4	12	8	20	21.0556	15.2256
COG0448	132	129	90	384	282	217	172	202	180	205	92	158	138	189	295	277	372	184	205.444	85.9208
COG0449	153	165	119	222	301	268	254	266	169	219	101	213	223	184	236	251	311	172	212.611	58.8079
COG0450	4	22	37	17	18	18	26	21	44	36	36	31	35	18	22	22	27	32	25.8889	9.75517
COG0451	84	143	231	108	206	200	203	257	163	214	93	199	186	82	188	89	80	131	158.722	58.1659
COG0452	36	69	81	111	164	104	112	99	104	126	80	125	89	54	125	95	154	75	100.167	32.4857
COG0455	3	3	1	22	19	14	11	32	6	4	5	8	11	6	6	6	18	3	9.88889	8.21683
COG0456	61	67	45	91	139	98	86	125	64	105	42	76	75	81	167	71	121	76	88.3333	32.7252
COG0458	238	286	254	299	478	357	296	334	313	366	248	375	317	195	365	297	363	290	315.056	64.4675
COG0459	158	174	131	171	219	202	156	201	196	214	107	178	136	96	200	151	220	164	170.778	37.043
COG0460	69	96	75	118	147	114	129	146	109	137	86	97	104	86	172	131	176	104	116.444	30.893
COG0461	39	45	35	84	87	76	57	89	43	71	41	61	43	45	93	56	74	52	60.6111	19.3212
COG0462	60	91	67	99	140	130	100	125	107	121	74	101	81	82	165	115	174	132	109.111	31.8117
COG0463	157	213	298	364	436	313	358	463	344	436	209	369	319	272	627	292	328	277	337.5	108.011
COG0464	16	13	18	15	29	25	24	16	12	38	26	20	24	23	59	16	19	34	23.7222	11.2867
COG0465	212	240	180	408	419	294	309	384	311	363	202	251	265	242	341	366	437	282	305.889	78.1897
COG0466	153	211	162	271	374	279	230	265	256	271	178	227	180	185	239	251	315	163	233.889	58.6695
COG0467	8	4	6	5	15	9	7	8	12	12	4	7	7	10	14	10	3	2	7.94444	3.71756
COG0468	75	88	54	80	131	102	126	84	75	114	72	109	98	119	146	74	120	83	97.2222	24.9412
COG0469	99	132	96	156	214	188	155	184	162	198	114	191	106	126	179	149	195	130	154.111	37.1782
COG0470	20	18	10	13	25	23	21	19	13	25	12	25	16	16	29	11	23	20	18.8333	5.58622
COG0471	25	11	58	58	58	39	53	56	30	63	28	70	53	25	53	22	69	54	45.8333	17.9025
COG0472	70	85	62	55	165	135	105	118	103	132	57	114	79	97	161	75	103	105	101.167	32.7885
COG0473	70	93	90	124	158	115	115	107	94	138	78	139	98	68	144	136	140	112	112.167	26.9122
COG0474	214	425	258	379	505	368	312	374	309	410	220	265	241	277	555	415	475	407	356.056	100.257
COG0475	28	30	68	30	88	91	54	79	43	56	34	53	53	33	66	38	26	19	49.3889	21.92
COG0476	26	22	41	62	63	39	53	77	42	76	33	48	35	25	51	28	58	32	45.0556	17.0276
COG0479	15	22	32	18	29	31	21	26	27	51	19	24	19	8	31	13	35	24	24.7222	9.69418
COG0480	408	584	493	796	978	700	570	721	587	889	424	634	526	554	711	607	1297	546	668.056	216.462
COG0481	141	222	131	215	296	254	236	205	214	246	140	235	178	155	197	233	270	205	209.611	46.2794
COG0482	84	158	175	153	213	179	180	204	188	232	149	141	165	96	129	124	168	95	157.389	40.9837
COG0483	10	26	51	27	30	26	34	28	35	33	26	11	28	9	37	28	23	27	27.1667	10.0718
COG0484	96	154	160	231	221	203	188	226	221	279	137	185	191	167	260	186	270	177	197.333	47.2204
COG0486	89	134	101	190	232	159	133	174	118	182	88	142	118	102	141	127	182	115	140.389	39.204
COG0488	290	431	556	668	780	549	616	672	583	743	492	612	551	337	599	573	645	470	564.833	126.763
COG0489	100	127	140	162	234	188	157	178	177	171	87	164	153	116	172	115	188	123	152.889	36.6524
COG0490	3	11	17	8	22	17	17	16	12	16	3	19	13	6	6	8	6	6	11.4444	5.89339
COG0491	54	45	38	56	91	67	76	86	56	74	34	57	52	64	116	41	46	48	61.1667	20.9937
COG0492	71	118	104	167	179	171	146	143	133	177	106	127	133	119	210	161	265	151	148.944	43.8426
COG0493	223	225	194	368	488	351	311	391	283	377	198	335	263	203	399	307	318	216	302.778	83.8336
COG0494	16	5	8	20	23	15	19	25	17	21	9	14	16	29	48	21	23	13	19	9.49923
COG0495	187	275	181	248	387	315	279	307	271	327	177	329	229	193	285	240	301	257	266	58.1276
COG0496	18	40	50	15	49	39	32	21	41	61	24	51	46	4	14	8	12	18	30.1667	17.3112
COG0497	118	136	117	148	216	182	158	183	174	210	94	164	125	94	162	155	161	122	151.056	35.2878
COG0498	102	90	101	97	158	107	101	133	123	138	77	100	109	83	140	95	133	104	110.611	21.9522
COG0499	30	55	40	12	41	43	32	21	38	43	18	35	34	16	66	14	46	66	36.1111	16.2151
COG0501	9	15	32	12	23	26	17	19	16	27	19	22	26	11	32	15	43	26	21.6667	8.67722
COG0502	29	40	76	124	80	68	75	87	69	108	68	59	58	38	66	56	100	44	69.1667	24.8105
COG0503	43	37	57	101	135	84	63	104	59	109	75	99	67	60	103	77	118	73	81.3333	26.9313
COG0504	111	188	118	172	206	199	169	214	174	199	114	161	143	115	198	137	211	152	165.611	35.9299
COG0505	54	101	70	124	170	143	110	112	98	138	79	129	112	78	122	117	168	100	112.5	31.1812
COG0507	132	128	126	196	320	227	190	288	176	257	102	160	138	233	307	211	212	111	195.222	67.5012
COG0508	37	31	33	17	12	22	35	18	18	16	9	20	15	7	15	16	10	51	21.2222	11.6192
COG0509	12	13	20	10	13	13	14	29	29	35	24	8	20	12	21	11	18	38	18.8889	8.89738
COG0510	7	4	8	10	27	17	10	13	8	15	8	10	8	11	9	13	10	12	11.1111	5.00457
COG0511	14	11	13	31	24	19	16	22	21	35	19	21	13	15	28	20	23	12	19.8333	6.69723
COG0512	12	34	54	63	50	47	33	55	50	62	54	48	32	29	60	46	57	48	46.3333	13.4252
COG0513	120	210	237	143	284	221	233	284	225	299	195	244	220	81	139	126	175	145	198.944	62.5605
COG0514	121	179	335	217	380	210	242	269	272	431	224	348	282	134	250	161	249	179	249.056	83.9723
COG0515	88	83	51	151	161	155	95	142	63	139	70	137	124	125	258	153	273	178	135.889	59.8684
COG0516	43	56	57	88	102	103	71	83	69	101	60	90	73	67	133	79	138	74	82.6111	25.4469
COG0517	15	16	15	24	38	16	23	26	23	14	8	15	17	16	28	20	37	13	20.2222	8.06996
COG0518	36	49	59	82	82	66	64	92	61	84	43	68	55	56	81	88	82	89	68.7222	16.9664
COG0519	96	173	114	138	150	128	144	129	159	176	130	127	108	75	154	119	153	108	132.278	26.5879
COG0520	96	125	111	129	202	184	147	169	134	185	109	132	127	116	152	154	181	105	142.111	31.4266
COG0521	10	7	7	35	30	25	22	18	29	32	13	15	25	14	27	30	45	22	22.5556	10.3368
COG0522	43	62	41	68	100	76	69	71	79	84	55	64	55	54	63	62	90	66	66.7778	15.2182
COG0523	39	40	65	109	126	108	76	113	91	107	47	83	69	73	98	99	81	47	81.7222	26.7797
COG0524	162	176	255	298	401	294	264	327	276	307	169	229	281	182	443	237	304	201	267	76.8712
COG0525	199	278	188	300	399	348	297	325	289	348	203	294	229	209	325	279	404	268	287.889	64.8191
COG0526	14	19	67	36	60	25	40	46	32	49	31	41	52	17	24	27	12	23	34.1667	15.9198
COG0527	137	151	179	192	234	213	179	221	181	257	129	175	166	121	225	165	198	119	180.111	39.8894
COG0528	49	82	58	61	113	92	87	82	88	79	61	104	61	57	70	73	89	76	76.7778	17.2305
COG0529	6	16	34	7	28	10	30	19	29	16	25	6	29	7	10	13	11	6	16.7778	9.84919
COG0530	35	25	26	94	105	87	69	106	64	62	43	37	67	54	100	50	79	17	62.2222	28.5504
COG0531	8	7	22	15	23	24	19	18	19	39	15	19	23	29	69	13	56	25	24.6111	15.7896
COG0532	152	160	135	156	262	184	178	187	194	188	119	196	154	132	200	166	221	141	173.611	35.028
COG0533	80	124	87	91	176	130	95	131	123	128	73	114	109	114	171	123	170	129	120.444	29.8924
COG0534	802	686	890	1596	2086	1682	1240	1742	1092	1472	543	1074	1121	1062	2013	1143	1426	692	1242.33	452.948
COG0535	30	31	34	66	74	61	56	63	55	70	38	66	38	60	67	60	71	41	54.5	14.9322
COG0536	71	94	66	100	132	99	106	109	105	125	78	103	93	79	125	98	142	115	102.222	20.7749
COG0537	25	29	42	44	62	54	58	68	38	64	35	49	48	29	62	46	65	54	48.4444	13.4655
COG0538	48	88	70	107	158	107	94	102	83	114	90	104	89	44	96	67	111	62	90.7778	26.8406
COG0539	105	96	104	132	184	147	141	146	131	156	89	146	125	97	189	94	153	131	131.444	29.7444
COG0540	73	86	84	93	170	111	94	156	87	107	81	109	84	49	109	86	132	99	100.556	28.9385
COG0541	98	152	92	128	193	178	153	156	135	154	112	147	124	103	163	164	192	147	143.944	29.9911
COG0542	410	461	371	532	773	651	571	646	518	630	380	586	484	390	637	480	623	497	535.556	112.171
COG0543	90	96	105	121	192	156	112	158	117	197	70	124	117	78	186	97	131	93	124.444	38.5749
COG0544	91	80	58	203	200	150	141	182	137	122	63	112	113	165	201	139	219	107	137.944	49.4291
COG0545	14	48	80	27	97	45	69	75	64	123	70	104	68	23	50	19	23	35	57.4444	31.3992
COG0546	87	112	123	171	231	166	134	181	153	215	85	144	134	114	209	145	199	134	152.056	42.5309
COG0547	18	39	58	84	90	74	65	80	58	90	47	73	66	38	55	64	111	50	64.4444	22.3007
COG0548	48	59	51	93	111	80	78	107	69	93	49	88	68	55	114	79	130	64	79.7778	24.453
COG0549	21	31	16	81	45	33	60	41	29	36	34	27	32	23	61	68	65	41	41.3333	18.2918
COG0550	477	542	534	547	1066	622	806	857	788	834	486	565	637	506	1007	662	754	401	671.722	188.886
COG0551	12	16	10	30	21	16	21	17	18	16	13	17	18	12	29	16	29	6	17.6111	6.52722
COG0552	68	99	54	87	134	114	95	89	99	103	79	95	72	76	120	103	156	90	96.2778	24.3016
COG0553	56	50	60	76	168	116	85	102	67	95	44	94	64	70	207	100	111	82	91.5	41.1572
COG0554	76	115	64	214	196	137	137	149	119	112	96	108	123	104	154	158	208	140	133.889	41.6214
COG0555	3	4	6	27	12	14	15	31	12	22	10	16	11	10	21	15	39	3	15.0556	9.81279
COG0556	138	227	157	235	321	220	214	231	212	276	145	229	183	216	249	225	305	223	222.556	48.263
COG0557	86	125	140	163	249	176	185	182	191	198	110	215	142	157	143	152	191	110	161.944	40.8764
COG0558	25	22	23	36	50	41	48	48	32	46	17	29	32	58	86	42	59	32	40.3333	16.7402
COG0559	54	45	32	23	74	65	46	71	37	55	16	60	43	43	104	47	80	54	52.7222	21.1544
COG0560	18	26	31	23	46	42	32	28	40	83	33	30	55	26	64	29	36	29	37.2778	16.1202
COG0561	89	128	150	393	281	230	243	267	212	312	128	184	202	207	426	345	346	197	241.111	94.6317
COG0562	31	64	107	116	163	128	132	100	107	152	117	146	100	66	198	148	201	84	120	44.4694
COG0563	29	72	37	81	103	80	70	68	69	82	54	82	54	60	93	73	95	57	69.9444	19.2826
COG0564	173	200	199	279	412	334	287	322	261	385	154	304	231	217	299	214	332	186	266.056	74.1735
COG0566	140	144	161	179	262	225	192	198	174	197	139	179	149	141	284	153	237	172	184.778	42.985
COG0568	100	98	78	116	228	165	155	144	144	185	64	175	115	144	175	136	179	97	138.778	42.4688
COG0569	86	96	120	216	272	213	160	209	159	204	90	144	177	148	216	131	196	112	163.833	52.5248
COG0571	49	69	43	62	106	66	76	87	60	88	48	81	53	57	73	87	98	72	70.8333	17.8762
COG0572	55	72	74	77	161	132	88	143	112	137	48	95	80	72	90	71	87	62	92	32.1577
COG0573	52	63	39	78	113	96	83	89	72	70	44	50	54	69	130	72	103	43	73.3333	25.4512
COG0574	209	210	180	223	313	279	222	268	218	265	121	246	192	162	229	167	248	185	218.722	47.1491
COG0575	20	18	29	21	38	32	26	39	29	31	14	34	26	28	42	27	25	28	28.1667	7.3023
COG0576	29	48	30	41	78	47	45	64	44	66	33	57	43	50	71	48	64	46	50.2222	13.88
COG0577	24	12	34	31	33	32	26	35	27	29	12	31	32	65	120	18	35	25	34.5	24.1618
COG0578	9	6	12	3	9	19	22	15	33	56	8	14	18	2	6	5	2	14	14.0556	13.1483
COG0579	48	42	14	75	105	55	64	72	34	55	25	40	53	35	72	75	88	81	57.3889	23.6273
COG0580	9	9	33	15	17	28	16	22	16	45	19	14	34	17	52	33	53	21	25.1667	13.7509
COG0581	48	55	49	68	76	68	85	76	61	68	47	45	66	42	93	88	94	66	66.3889	16.635
COG0582	9	18	8	16	41	30	17	45	21	18	10	7	23	17	58	24	25	15	22.3333	13.6425
COG0583	168	147	181	380	390	293	313	296	249	352	122	248	229	258	448	277	382	198	273.944	91.8973
COG0584	55	64	81	65	102	69	80	106	90	105	41	73	73	53	106	59	74	63	75.5	19.6117
COG0586	7	11	46	14	30	16	30	34	18	38	18	22	20	16	39	14	36	26	24.1667	11.121
COG0587	219	337	304	355	483	435	311	418	435	457	282	411	304	258	457	395	455	370	371.444	78.4971
COG0588	16	43	62	22	38	36	41	39	45	30	56	32	55	16	32	23	40	61	38.1667	14.1307
COG0589	3	4	12	2	7	12	21	13	3	13	8	11	10	11	45	10	34	18	13.1667	10.9665
COG0590	37	43	58	78	93	54	58	59	60	69	44	75	52	56	87	48	84	42	60.9444	16.583
COG0591	45	41	68	75	103	93	75	100	63	85	27	81	70	84	124	69	123	56	76.7778	26.0916
COG0592	71	101	73	113	184	145	115	156	75	138	60	109	111	100	154	118	170	113	117	35.2804
COG0593	71	137	98	158	199	149	127	135	130	170	68	131	102	102	169	137	207	129	134.389	38.0868
COG0594	19	10	16	23	46	16	21	38	17	27	11	40	24	20	28	19	47	22	24.6667	11.125
COG0595	95	143	55	171	200	196	129	157	114	113	50	100	78	141	193	172	234	141	137.889	51.3957
COG0596	27	42	17	34	65	34	40	50	33	31	14	26	27	42	77	26	29	24	35.4444	15.7973
COG0597	19	25	26	34	64	33	30	53	30	46	16	32	28	33	63	31	39	41	35.7222	13.3804
COG0598	30	40	66	63	82	49	55	77	56	70	45	65	50	48	80	50	88	55	59.3889	15.6737
COG0599	14	27	24	15	42	38	33	42	31	56	29	23	29	25	44	16	39	26	30.7222	11.1662
COG0600	40	35	37	40	95	47	50	55	40	63	34	46	42	45	85	51	68	64	52.0556	17.069
COG0601	125	94	94	235	216	190	141	149	156	159	81	139	139	124	361	246	350	197	177.556	79.7918
COG0602	33	35	37	48	89	40	48	69	55	70	20	63	47	32	71	53	57	25	49.5556	18.1828
COG0603	11	24	51	22	36	21	27	28	25	58	31	42	25	19	24	18	19	18	27.7222	12.087
COG0604	4	2	7	6	2	5	4	4	6	5	7	13	8	3	25	7	26	31	9.16667	8.80007
COG0605	13	29	43	6	26	11	41	20	32	28	16	23	31	14	12	4	12	16	20.9444	11.3421
COG0606	111	116	103	128	244	194	156	178	181	191	94	195	154	83	192	105	185	144	153	44.8252
COG0607	19	21	42	73	57	46	44	45	52	58	22	25	49	37	71	35	64	23	43.5	17.1473
COG0608	113	114	104	144	212	165	126	160	134	171	62	140	138	72	130	115	140	110	130.556	35.0214
COG0609	62	67	92	63	110	77	98	79	71	124	48	68	85	53	116	57	74	43	77.0556	23.229
COG0610	109	151	76	128	273	186	182	168	165	143	54	126	83	122	263	124	232	140	151.389	59.8961
COG0611	22	38	46	12	42	27	36	33	55	52	35	59	53	12	19	10	17	20	32.6667	16.0807
COG0612	113	180	197	58	219	186	167	186	174	249	93	155	134	106	106	53	42	105	140.167	59.2703
COG0613	21	16	14	31	62	39	36	49	21	32	18	28	24	43	65	41	35	38	34.0556	14.5783
COG0614	50	40	63	39	87	55	62	79	45	78	41	55	39	38	85	44	89	36	56.9444	18.8788
COG0615	5	15	7	30	19	14	16	18	22	21	14	11	17	10	25	15	16	15	16.1111	6.06716
COG0616	19	34	60	13	47	40	34	49	37	59	38	60	44	9	29	26	20	21	35.5	15.7863
COG0617	50	59	61	79	108	86	88	63	71	126	52	95	66	59	108	79	114	60	79.1111	23.0674
COG0618	45	74	55	100	116	102	87	101	68	89	46	74	50	54	79	55	85	58	74.3333	21.8363
COG0619	39	42	21	93	113	75	50	64	60	58	19	55	41	65	175	67	115	85	68.7222	37.7107
COG0620	11	27	26	71	91	54	51	92	30	63	44	78	42	45	62	88	124	55	58.5556	28.4692
COG0621	242	337	256	365	547	423	375	401	351	456	235	367	294	243	347	314	391	268	345.111	82.9152
COG0622	47	49	49	96	123	107	61	87	79	93	33	67	60	64	97	80	79	59	73.8889	23.6616
COG0623	26	41	48	10	44	34	52	46	55	49	34	46	39	10	17	9	15	23	33.2222	15.8097
COG0624	87	110	129	90	148	131	93	125	134	128	79	105	121	85	202	119	117	129	118.444	28.6895
COG0626	20	23	17	45	47	74	44	39	22	37	20	39	30	43	112	52	122	61	47.0556	29.6102
COG0627	29	32	35	20	36	33	41	59	37	32	34	28	33	15	65	11	17	15	31.7778	14.0736
COG0628	43	43	51	80	107	72	69	109	61	79	27	60	59	79	137	72	77	58	71.2778	26.3278
COG0629	51	52	51	92	117	111	73	100	80	89	41	67	84	94	141	97	102	88	85	25.9864
COG0630	6	1	5	5	9	7	18	18	7	8	3	6	11	11	7	7	11	8	8.22222	4.41329
COG0631	60	60	34	124	117	108	77	126	66	93	31	98	72	80	128	77	169	100	90	35.2454
COG0632	35	44	35	52	89	71	61	72	49	76	41	57	49	49	63	53	63	50	56.0556	14.4567
COG0634	34	65	52	73	96	60	69	67	70	76	40	57	52	41	79	78	101	73	65.7222	17.9797
COG0635	118	100	119	170	219	169	150	175	152	173	91	129	142	139	190	144	201	127	150.444	34.3292
COG0636	11	10	7	22	24	24	18	27	11	20	8	17	20	29	44	18	27	11	19.3333	9.25457
COG0637	58	75	123	152	197	186	172	174	99	173	68	123	122	112	169	169	169	113	136.333	42.9007
COG0640	22	23	16	48	70	34	32	44	33	18	23	26	21	37	52	27	46	40	34	14.0545
COG0641	43	101	112	176	225	122	143	180	147	170	95	161	131	87	124	155	182	75	134.944	45.0379
COG0642	430	766	1157	839	1261	842	1092	1310	955	1107	709	754	917	693	1145	659	698	470	878	257.726
COG0643	12	17	12	70	46	38	49	63	21	23	25	42	40	8	21	26	60	15	32.6667	19.0417
COG0644	9	10	12	10	17	13	32	15	13	24	3	14	15	8	15	15	11	13	13.8333	6.26146
COG0646	75	72	64	102	163	113	106	108	97	119	68	103	92	44	91	88	80	64	91.6111	26.7936
COG0647	34	37	14	35	40	44	31	45	29	25	10	17	17	23	53	31	55	42	32.3333	13.0203
COG0648	57	57	54	104	87	77	69	98	73	77	52	50	58	64	72	65	110	65	71.6111	17.8923
COG0649	23	33	59	17	50	39	36	47	36	70	52	55	42	3	11	20	10	33	35.3333	18.5504
COG0651	12	8	3	3	11	7	10	5	14	14	5	2	2	7	14	6	3	16	7.88889	4.67646
COG0652	45	63	46	88	130	105	98	106	72	85	44	73	65	62	135	71	71	46	78.0556	27.7774
COG0653	214	265	176	322	401	304	244	309	239	311	170	255	236	218	319	274	343	253	269.611	59.3961
COG0654	5	4	4	11	8	3	11	9	4	19	4	5	4	2	8	5	5	9	6.66667	4.10165
COG0655	66	53	44	116	110	108	76	130	87	100	62	59	80	67	100	94	86	70	83.7778	23.7327
COG0656	38	100	76	97	97	78	106	105	67	109	84	59	67	45	152	92	135	145	91.7778	31.6275
COG0657	55	59	81	118	118	120	97	96	79	119	52	77	80	86	176	82	138	99	96.2222	31.3041
COG0658	15	14	15	26	41	27	17	29	24	23	10	20	14	20	44	19	26	10	21.8889	9.43017
COG0659	64	68	96	112	160	103	109	143	91	144	79	110	132	56	49	89	98	54	97.6111	32.7883
COG0661	4	12	8	49	34	20	17	8	13	40	17	7	12	36	68	58	105	39	30.3889	26.5599
COG0662	23	24	16	34	75	47	41	58	44	51	25	49	43	29	64	33	48	23	40.3889	15.912
COG0663	11	18	42	49	60	36	49	45	50	45	26	45	33	22	34	31	43	17	36.4444	13.4568
COG0664	46	43	126	78	141	114	97	136	83	108	43	72	89	83	154	70	78	62	90.1667	33.6998
COG0665	9	13	7	9	19	13	16	19	9	10	5	13	14	8	17	7	14	9	11.7222	4.22605
COG0666	8	6	11	2	13	26	2	3	9	17	3	13	12	8	10	11	2	23	9.94444	6.91522
COG0667	82	119	134	172	227	135	184	179	140	192	101	167	151	100	240	142	240	175	160	46.4125
COG0668	36	44	70	52	75	83	48	64	59	65	47	48	64	38	75	48	52	34	55.6667	14.3895
COG0669	32	36	48	56	80	61	50	59	44	62	39	52	38	55	76	50	74	58	53.8889	13.6765
COG0670	4	6	2	3	24	14	8	9	10	19	1	18	1	11	41	7	13	7	11	9.88165
COG0671	5	5	10	9	15	20	18	27	19	24	6	10	15	21	31	5	11	8	14.3889	8.01571
COG0673	204	193	194	198	283	210	210	225	239	218	128	165	201	195	408	190	185	245	216.167	57.9089
COG0674	168	186	160	141	292	220	152	223	216	230	170	202	198	117	149	143	160	168	183.056	42.1879
COG0675	7	12	39	96	119	46	33	101	57	147	16	41	28	56	132	80	184	41	68.6111	50.7811
COG0677	24	96	81	36	74	35	76	35	104	64	55	78	38	19	41	46	8	51	53.3889	26.9338
COG0679	40	18	21	57	81	77	45	53	36	54	20	42	43	79	163	52	83	44	56	33.4787
COG0681	22	13	36	35	51	55	36	57	33	38	24	29	30	42	52	28	45	17	35.7222	12.8145
COG0682	51	58	66	77	114	75	72	97	86	114	58	77	75	60	90	78	99	64	78.3889	18.5477
COG0683	70	36	21	31	96	82	41	69	50	34	21	56	41	52	124	39	105	56	56.8889	29.1061
COG0684	8	3	6	7	8	5	8	7	6	15	11	8	7	11	10	6	5	12	7.94444	2.91996
COG0685	38	46	43	72	101	75	77	104	66	67	50	81	67	47	84	60	71	62	67.2778	18.5276
COG0686	22	40	59	19	84	36	44	38	60	72	43	88	49	16	21	16	9	34	41.6667	23.4847
COG0687	49	40	51	103	108	79	99	110	82	104	53	80	84	58	127	79	145	65	84.2222	28.8251
COG0688	14	17	28	34	36	21	30	38	30	46	19	38	39	14	17	23	44	13	27.8333	10.9074
COG0689	17	7	4	6	8	8	4	2	13	13	3	9	3	11	31	16	27	39	12.2778	10.4308
COG0690	6	9	17	18	27	20	20	31	8	18	7	21	21	10	39	15	20	17	18	8.54745
COG0691	29	42	32	45	80	44	48	57	41	63	37	43	48	38	59	54	60	52	48.4444	12.406
COG0692	18	64	75	65	91	53	52	65	83	104	53	54	60	31	47	45	70	39	59.3889	20.9317
COG0693	18	29	31	42	65	48	39	65	27	49	16	35	40	26	57	26	34	30	37.6111	14.4919
COG0696	110	165	113	178	220	187	170	180	161	210	139	186	143	120	146	139	149	123	157.722	32.018
COG0698	40	46	33	83	85	70	63	91	65	72	31	49	67	43	97	56	76	63	62.7778	19.5976
COG0700	19	28	38	20	50	25	27	46	23	45	21	39	39	9	16	15	30	20	28.3333	11.9016
COG0701	6	25	2	16	23	12	18	5	13	16	6	11	9	11	18	14	24	32	14.5	7.90569
COG0703	33	47	51	87	127	83	77	96	84	98	48	69	70	55	103	69	134	68	77.7222	27.1137
COG0704	39	35	40	52	61	64	57	77	44	68	25	46	43	35	96	39	56	32	50.5	17.8433
COG0705	12	14	33	29	54	27	24	42	25	46	20	22	24	26	35	22	23	11	27.1667	11.3927
COG0706	40	47	57	46	113	73	65	57	64	73	36	61	60	60	115	52	84	76	65.5	21.5904
COG0707	90	99	76	138	200	151	127	142	134	137	63	120	115	97	136	118	198	121	125.667	35.604
COG0708	27	58	84	73	116	89	67	99	88	110	53	68	74	50	97	94	111	86	80.2222	23.6632
COG0709	19	12	10	75	60	42	33	31	50	59	19	24	25	32	53	40	77	23	38	20.4163
COG0710	18	12	19	52	59	35	30	40	30	44	14	27	24	21	44	44	46	20	32.1667	13.8914
COG0711	12	6	15	18	30	25	13	23	17	24	10	17	16	36	74	10	21	10	20.9444	15.2989
COG0712	18	20	36	58	72	46	46	71	33	58	28	47	52	37	73	41	71	32	46.6111	17.7039
COG0714	86	112	109	149	157	145	117	152	99	114	67	115	105	92	161	123	141	105	119.389	26.4334
COG0715	39	30	41	44	64	44	57	46	47	59	29	31	45	42	97	50	62	52	48.8333	15.8086
COG0716	20	41	45	49	63	60	58	68	47	61	18	46	47	42	64	30	67	36	47.8889	15.1614
COG0717	3	3	1	1	4	3	1	3	3	4	5	4	1	6	29	13	34	15	7.38889	9.59865
COG0718	17	22	5	28	28	26	17	31	20	22	8	10	19	24	37	29	30	23	22	8.41567
COG0719	95	112	120	80	202	169	122	211	115	190	107	183	124	93	126	103	119	121	132.889	39.7372
COG0720	5	8	5	5	18	16	7	15	13	24	10	13	14	2	14	1	7	11	10.4444	5.99237
COG0721	6	9	4	15	14	23	12	17	12	17	4	18	12	13	30	22	40	13	15.6111	8.97145
COG0722	39	35	37	104	67	47	58	69	57	45	43	34	44	60	154	91	158	91	68.5	37.8468
COG0725	17	19	19	46	31	34	22	23	26	33	12	17	31	32	43	45	50	13	28.5	11.7886
COG0726	81	79	76	142	146	117	102	147	96	99	55	73	93	84	132	102	117	66	100.389	27.9772
COG0728	22	4	15	23	14	27	21	19	17	17	3	15	16	23	68	31	29	30	21.8889	13.8899
COG0730	1	3	3	8	11	6	1	5	4	10	2	1	4	28	51	5	16	6	9.16667	12.3491
COG0731	5	17	22	13	39	19	22	30	28	42	14	25	15	8	16	6	8	6	18.6111	10.9767
COG0732	14	33	36	29	86	42	54	75	40	53	10	38	32	47	91	40	49	35	44.6667	21.5625
COG0733	140	126	158	347	449	314	265	349	240	349	186	306	203	189	299	307	315	163	261.389	89.8509
COG0735	29	37	49	79	85	71	52	87	59	74	37	62	43	44	88	48	83	50	59.8333	19.3155
COG0736	6	9	7	11	17	20	14	8	11	11	3	8	5	10	20	13	21	18	11.7778	5.49391
COG0737	76	63	114	66	168	104	112	123	96	175	86	123	103	54	109	68	57	68	98.0556	35.1559
COG0738	38	76	173	61	128	93	135	150	103	204	89	134	130	48	102	23	10	38	96.3889	53.784
COG0739	111	124	176	89	217	231	153	202	135	208	110	164	203	136	243	91	73	100	153.667	53.7226
COG0740	92	99	96	91	187	148	121	144	124	140	91	140	126	85	148	82	137	107	119.889	28.7952
COG0741	17	16	14	15	29	25	11	33	16	29	11	24	19	21	26	10	23	16	19.7222	6.84969
COG0742	35	43	46	43	74	67	59	54	45	51	35	53	42	47	61	54	87	49	52.5	13.3472
COG0743	76	118	84	110	154	134	126	143	112	149	88	130	95	80	130	124	145	95	116.278	24.9984
COG0744	96	109	112	187	242	174	154	172	140	226	97	166	123	159	225	177	256	153	164.889	48.6946
COG0745	586	790	827	1570	1613	1205	1281	1402	1101	1185	781	911	1012	860	1548	1295	1501	793	1125.61	320.469
COG0747	122	78	117	234	236	175	132	133	158	161	65	121	106	123	354	277	360	196	174.889	86.2533
COG0749	133	162	138	141	286	189	214	171	179	224	145	217	154	209	197	170	174	105	178.222	42.2966
COG0750	38	56	51	83	105	68	77	73	68	70	38	60	46	55	87	44	78	46	63.5	18.4877
COG0751	4	6	7	7	10	6	15	11	5	13	17	11	14	2	11	14	47	33	12.9444	10.9409
COG0752	3	6	3	2	8	3	6	2	2	9	8	9	10	3	4	8	24	12	6.77778	5.33088
COG0753	11	31	17	6	14	9	33	18	17	12	16	27	16	11	7	2	1	26	15.2222	9.23902
COG0756	32	39	43	63	63	51	75	81	49	73	80	51	38	104	90	63	77	51	62.3889	19.7726
COG0757	26	29	27	11	51	35	38	44	33	41	12	36	29	24	31	24	23	39	30.7222	10.2831
COG0758	59	59	56	81	133	102	77	78	81	94	45	82	52	67	103	76	84	67	77.5556	21.374
COG0759	14	20	14	24	38	34	21	35	22	32	10	22	14	19	25	18	21	13	22	8.15295
COG0760	14	9	18	16	24	11	13	12	9	29	9	25	21	6	15	10	4	5	13.8889	7.13639
COG0761	40	63	66	79	111	86	83	78	73	71	49	77	77	47	94	81	110	86	76.1667	19.0394
COG0763	23	19	50	19	50	32	43	44	49	89	34	71	53	5	16	9	17	29	36.2222	22.0469
COG0764	20	39	36	62	61	52	59	56	39	59	39	41	30	25	43	26	64	20	42.8333	15.0069
COG0765	99	94	82	180	193	158	140	176	100	178	54	151	107	121	266	182	359	168	156	71.5287
COG0766	184	146	122	209	323	258	201	217	184	246	108	196	172	144	288	183	290	204	204.167	58.776
COG0767	8	12	30	3	24	13	15	15	24	42	18	37	35	2	4	4	15	15	17.5556	12.1472
COG0768	263	320	248	570	715	568	451	583	447	569	247	435	415	404	616	489	697	382	467.722	144.896
COG0769	106	136	106	151	233	201	133	200	137	172	96	187	134	121	186	174	188	148	156.056	38.3812
COG0770	109	178	151	148	256	177	189	219	186	235	110	201	161	115	162	139	202	135	170.722	42.1828
COG0771	102	125	88	136	228	169	143	173	132	168	96	125	119	132	202	151	202	152	146.833	38.1163
COG0772	137	161	159	220	362	293	231	238	214	265	126	209	181	208	359	198	287	170	223.222	68.3069
COG0773	116	152	79	198	250	185	138	176	168	199	104	140	141	94	158	169	212	157	157.556	43.385
COG0774	13	25	37	15	56	30	33	24	39	62	24	65	42	13	9	5	12	27	29.5	17.991
COG0775	30	35	36	63	99	60	63	78	61	84	32	65	68	45	84	59	58	38	58.7778	19.8185
COG0776	19	78	173	59	110	105	90	138	91	148	84	110	144	40	81	46	45	54	89.7222	42.3693
COG0777	30	25	26	90	61	66	60	82	48	43	27	41	36	40	69	74	70	26	50.7778	21.0924
COG0778	85	82	143	118	206	150	139	161	130	168	88	121	115	91	168	85	131	109	127.222	34.8671
COG0779	23	31	27	35	59	41	39	57	35	23	15	42	26	28	36	29	48	23	34.2778	11.8808
COG0780	1	12	19	15	23	12	15	17	17	39	24	24	18	4	9	13	14	12	16	8.40868
COG0781	26	20	22	36	54	57	38	45	32	56	25	36	26	27	73	41	44	47	39.1667	14.3865
COG0782	46	47	51	77	95	68	63	76	60	111	46	84	57	56	102	71	106	62	71	21.0238
COG0783	4	16	19	4	5	7	13	16	21	16	10	8	9	3	25	8	5	6	10.8333	6.58206
COG0784	26	27	68	106	93	72	64	96	84	76	40	49	51	80	104	62	87	42	68.1667	24.9664
COG0785	1	2	2	3	2	2	4	4	4	2	2	3	5	6	4	2	5	10	3.5	2.12132
COG0786	24	14	23	48	37	63	49	52	35	42	31	44	41	25	29	21	54	18	36.1111	13.911
COG0787	132	101	83	112	186	159	141	130	125	154	79	147	112	67	130	115	177	106	125.333	32.4291
COG0788	2	20	39	8	9	3	28	27	18	18	28	5	27	3	12	6	1	3	14.2778	11.6508
COG0789	32	52	60	122	122	77	78	101	73	106	49	57	52	99	174	100	124	101	87.7222	35.4547
COG0790	41	54	45	29	101	81	70	90	45	82	41	103	62	39	32	27	67	83	60.6667	24.8667
COG0791	77	88	79	199	189	152	161	168	141	157	52	100	109	113	217	143	207	67	134.389	50.9661
COG0792	21	17	28	22	42	48	38	37	23	28	14	39	28	13	38	28	36	31	29.5	9.9484
COG0793	103	155	262	169	291	216	197	271	219	328	190	275	239	142	138	99	105	111	195	71.834
COG0794	19	22	23	12	34	33	26	24	40	30	20	44	20	18	9	12	21	23	23.8889	9.3864
COG0795	13	18	39	6	41	17	31	28	30	45	14	34	27	13	15	4	18	24	23.1667	11.9324
COG0796	43	58	44	91	138	72	79	93	88	116	39	81	56	64	86	81	110	63	77.8889	26.4439
COG0799	19	32	29	39	33	41	33	33	34	51	20	35	33	28	43	22	45	37	33.7222	8.42828
COG0800	52	40	33	62	81	52	62	53	37	59	33	56	57	39	70	38	33	42	49.9444	13.9262
COG0801	15	20	24	26	36	28	25	35	35	44	24	36	39	20	49	30	56	56	33.2222	12.0467
COG0802	17	29	22	39	67	53	42	50	41	65	33	53	29	37	42	33	55	57	42.4444	14.1638
COG0803	45	49	54	48	77	76	54	70	55	58	39	80	58	38	70	39	95	73	59.8889	16.2694
COG0804	5	6	10	45	14	23	13	12	30	28	17	19	12	19	35	9	25	9	18.3889	10.8147
COG0805	12	16	31	15	23	41	40	43	25	36	20	26	25	15	15	5	7	14	22.7222	11.6154
COG0806	32	25	24	41	72	53	36	58	21	37	12	38	23	19	57	41	64	36	38.2778	16.7957
COG0807	11	31	40	47	50	41	44	53	57	73	41	60	51	16	29	45	48	27	42.4444	15.3478
COG0809	58	155	134	117	210	176	164	168	163	196	99	169	175	91	107	100	109	102	138.5	41.9639
COG0810	16	39	62	19	41	44	42	62	43	71	43	58	46	15	18	8	13	13	36.2778	19.834
COG0811	19	18	71	13	65	22	49	43	55	68	35	62	42	6	26	7	16	25	35.6667	21.8012
COG0812	55	69	71	104	141	115	81	123	96	103	54	98	83	69	138	100	168	92	97.7778	30.7524
COG0813	33	22	10	33	55	50	41	31	35	38	12	20	22	28	47	36	36	27	32	12.1462
COG0816	25	34	38	47	53	57	41	52	39	61	27	32	35	38	50	50	78	36	44.0556	13.2508
COG0817	31	37	22	13	66	34	43	47	37	48	26	50	26	22	39	17	39	36	35.1667	13.125
COG0818	5	14	13	22	19	19	11	8	10	14	9	9	14	14	25	15	12	7	13.3333	5.28037
COG0819	5	4	3	4	18	23	8	9	9	9	1	14	6	6	11	4	36	11	10.0556	8.5024
COG0820	71	152	88	225	202	125	147	148	114	141	144	135	135	124	160	151	171	112	141.389	36.1746
COG0821	72	97	98	119	178	136	124	141	126	143	115	124	111	74	133	94	152	107	119.111	26.8128
COG0822	46	52	31	58	77	92	59	71	46	61	28	52	45	66	74	69	83	66	59.7778	17.0244
COG0823	34	59	134	25	100	50	66	77	69	107	75	80	95	20	28	15	9	27	59.4444	35.8727
COG0824	23	26	27	21	41	39	40	46	27	54	18	36	40	25	15	8	28	16	29.4444	12.1424
COG0825	21	24	17	72	53	59	62	64	52	52	31	44	41	44	73	66	70	19	48	18.9675
COG0826	116	181	123	190	289	227	178	178	203	254	123	198	172	175	213	171	208	183	187.889	43.4225
COG0827	11	9	5	18	24	29	17	35	18	11	6	16	18	16	48	24	28	8	18.9444	11.0266
COG0828	3	7	5	11	19	14	9	14	8	18	5	9	6	10	14	8	17	10	10.3889	4.69216
COG0829	2	1	3	14	6	9	6	7	5	13	2	3	5	5	15	1	8	5	6.11111	4.28251
COG0833	9	3	17	28	16	19	21	20	11	25	8	14	21	25	83	23	98	33	26.3333	24.641
COG0834	123	83	79	170	222	209	140	187	122	148	60	128	129	167	354	193	287	115	162	73.4695
COG0836	33	32	107	49	115	92	109	102	110	143	115	113	119	41	29	69	25	41	80.2222	39.3992
COG0838	5	12	17	2	14	6	7	11	12	20	8	16	17	2	1	1	1	6	8.77778	6.29244
COG0840	35	18	12	76	80	78	100	157	35	40	20	53	80	37	43	37	81	23	55.8333	36.4615
COG0841	475	795	1416	471	879	774	1076	1006	1171	1331	1016	796	1221	295	337	246	328	507	785.556	379.13
COG0845	57	65	152	63	120	82	82	114	78	133	43	77	101	50	82	22	23	43	77.0556	36.2613
COG0846	48	57	56	79	125	76	85	109	68	99	55	79	64	64	101	90	112	68	79.7222	22.2124
COG0847	15	20	42	12	38	24	25	29	19	62	13	33	20	15	28	10	13	27	24.7222	13.033
COG0848	14	8	33	8	22	12	15	38	18	42	8	19	28	7	18	3	25	20	18.7778	11.027
COG0849	33	51	47	39	89	53	51	64	41	52	38	69	52	33	18	23	32	32	45.3889	17.2325
COG0853	6	13	23	37	34	10	29	14	24	44	14	23	21	12	18	24	28	11	21.3889	10.2564
COG0854	14	34	49	9	18	24	40	32	34	46	25	21	29	4	8	8	4	22	23.3889	14.0048
COG0855	79	124	191	242	272	196	209	215	196	279	156	219	188	131	306	246	363	180	210.667	68.3847
COG0858	19	33	23	32	60	43	43	39	28	37	14	42	19	26	54	22	41	43	34.3333	12.5651
COG0859	5	15	27	9	44	24	43	29	27	48	25	29	24	8	7	4	20	20	22.6667	13.324
COG0860	71	89	89	163	155	135	138	197	118	144	67	104	135	105	143	97	168	94	122.889	35.8574
COG0863	59	69	59	46	151	78	75	107	69	53	37	46	52	92	164	47	58	59	73.3889	35.1671
COG0864	2	5	2	3	1	2	1	2	1	2	2	5	5	2	10	2	2	7	3.11111	2.39826
COG1001	64	66	35	71	95	98	80	76	94	81	35	67	67	45	98	66	77	81	72	19.2293
COG1003	50	83	56	29	57	46	51	54	64	102	38	28	76	16	15	28	11	52	47.5556	24.4161
COG1004	39	138	134	100	180	152	130	220	129	186	110	159	136	60	147	93	115	108	129.778	43.4031
COG1005	18	27	40	15	35	24	25	35	26	51	36	44	42	3	7	11	4	21	25.7778	14.3016
COG1007	18	24	43	18	57	36	38	45	36	71	30	48	46	6	9	8	2	18	30.7222	19.195
COG1008	26	37	61	23	53	45	41	47	49	73	36	58	51	8	13	14	1	36	37.3333	19.7752
COG1009	46	49	50	22	74	40	52	41	44	88	50	61	55	6	34	20	16	37	43.6111	20.1031
COG1010	29	41	30	75	51	32	70	67	41	52	42	39	60	40	64	51	69	19	48.4444	16.2814
COG1011	18	40	76	86	101	86	82	101	72	92	46	72	74	58	124	56	69	56	72.7222	24.996
COG1012	59	82	98	140	138	108	161	122	95	100	96	87	101	106	228	130	125	139	117.5	37.1693
COG1013	161	149	118	122	221	211	152	163	158	208	124	151	124	101	154	104	101	104	145.889	37.8789
COG1014	94	98	83	75	150	121	93	109	98	138	74	92	102	95	109	72	93	77	98.5	21.2056
COG1015	33	44	24	109	97	65	71	79	74	70	40	63	49	71	84	108	115	57	69.6111	26.2973
COG1018	2	4	8	7	5	1	10	2	2	4	3	5	1	1	1	3	3	2	3.55556	2.59461
COG1020	23	64	46	104	99	108	60	132	93	126	48	82	50	57	166	77	113	61	83.8333	36.6369
COG1021	1	5	5	3	6	2	10	6	21	12	6	13	8	1	22	7	3	2	7.38889	6.20378
COG1022	89	146	285	101	228	222	174	204	229	247	154	244	219	91	276	125	235	191	192.222	61.9227
COG1024	23	22	24	42	57	25	45	57	40	42	11	27	31	30	38	44	57	24	35.5	13.4962
COG1026	59	36	51	200	155	121	112	147	113	119	72	81	82	76	131	126	200	69	108.333	47.2291
COG1027	17	30	82	67	55	44	68	54	77	116	73	30	68	31	91	34	47	31	56.3889	25.9799
COG1028	175	231	246	237	364	303	317	312	256	375	184	287	240	224	391	216	264	208	268.333	63.9016
COG1030	5	7	10	3	15	13	4	2	10	7	4	5	2	6	6	1	12	18	7.22222	4.80876
COG1032	67	66	61	110	169	115	101	135	96	125	44	83	89	96	129	75	131	65	97.6111	32.3858
COG1033	46	26	43	84	98	81	58	122	57	66	32	57	64	61	97	44	71	37	63.5556	25.2662
COG1034	21	35	19	32	37	37	36	25	26	31	24	18	17	32	41	34	33	24	29	7.37244
COG1035	1	15	15	20	17	4	8	18	4	14	4	8	5	10	22	6	9	7	10.3889	6.26981
COG1038	28	31	41	56	69	54	58	45	71	63	51	40	51	36	42	69	130	72	55.9444	23.0204
COG1039	3	10	1	4	7	5	3	5	4	2	1	2	2	11	5	3	3	8	4.38889	2.91323
COG1040	17	45	41	53	84	43	53	63	44	71	29	69	41	32	54	37	58	35	48.2778	16.6126
COG1041	1	4	3	13	2	6	6	5	2	7	2	7	4	8	1	3	10	5	4.94444	3.22622
COG1042	10	34	51	15	10	27	31	40	24	52	18	17	34	10	19	7	7	11	23.1667	14.4314
COG1043	22	45	65	15	70	44	42	60	64	88	60	67	60	15	21	10	19	36	44.6111	23.3745
COG1044	26	34	63	19	69	38	43	49	48	73	52	67	45	12	23	15	27	31	40.7778	18.9816
COG1045	42	69	81	107	133	84	83	110	80	124	64	70	64	52	99	68	107	46	82.3889	26.1762
COG1047	13	15	28	18	19	16	23	20	25	27	19	31	8	12	25	13	7	8	18.1667	7.27
COG1048	96	113	141	180	248	165	146	182	159	230	115	154	163	139	249	169	212	150	167.278	43.9114
COG1051	39	75	59	81	111	104	98	126	86	79	48	70	78	77	167	91	142	82	89.6111	31.7845
COG1052	107	149	164	156	208	180	179	193	159	177	127	163	157	80	152	143	143	132	153.833	30.3456
COG1053	87	69	141	113	145	116	121	151	131	187	65	151	119	90	166	85	149	96	121.222	34.3092
COG1055	36	36	51	58	118	57	63	75	70	94	20	90	43	55	83	38	115	47	63.8333	27.5003
COG1057	42	41	50	60	75	59	59	71	52	66	46	60	55	39	74	43	82	48	56.7778	12.8821
COG1058	33	22	30	32	47	30	32	40	30	39	17	24	30	24	36	33	45	55	33.2778	9.37334
COG1060	55	75	104	151	163	128	105	140	133	145	81	103	107	70	85	87	109	50	105.056	33.0712
COG1061	63	67	118	127	207	113	98	159	131	174	62	143	107	151	142	95	107	74	118.778	39.9714
COG1062	7	5	10	6	7	7	9	4	2	10	9	6	5	6	10	10	8	13	7.44444	2.68377
COG1063	73	102	104	198	181	155	132	140	132	148	94	123	103	112	216	151	201	137	139	39.7477
COG1064	20	26	31	65	43	44	55	40	52	36	38	41	33	37	70	44	73	40	43.7778	14.3959
COG1066	72	111	119	143	209	149	154	163	155	170	114	149	159	86	214	130	204	122	145.722	39.1435
COG1069	18	44	44	14	23	31	34	44	20	25	8	10	13	9	27	13	29	21	23.7222	12.0382
COG1070	166	201	237	313	301	254	318	209	255	304	167	201	218	175	505	203	319	286	257.333	81.7888
COG1071	18	19	20	3	11	6	12	9	13	11	9	6	9	7	6	8	2	27	10.8889	6.47065
COG1073	8	24	26	21	41	16	25	30	18	31	16	21	27	13	19	10	15	20	21.1667	8.11861
COG1074	126	143	93	155	240	200	183	200	143	216	83	142	131	163	178	158	208	136	161	41.8724
COG1077	96	140	102	162	220	150	174	177	148	170	106	171	132	128	173	161	190	113	150.722	33.3146
COG1078	9	22	33	18	22	12	17	25	16	17	23	4	28	7	12	13	2	3	15.7222	8.81046
COG1079	90	46	36	62	81	76	55	79	44	49	17	40	46	32	74	50	35	59	53.9444	19.7439
COG1080	119	87	56	207	198	227	232	214	140	151	71	145	153	128	243	199	272	142	165.778	61.5702
COG1082	51	48	32	93	109	59	47	50	67	66	30	42	46	68	200	80	52	87	68.1667	39.0554
COG1083	5	21	38	13	16	24	33	32	13	15	11	12	14	15	21	7	23	7	17.7778	9.34033
COG1085	1	2	2	2	3	8	1	1	1	7	2	1	2	7	35	8	29	18	7.22222	10.0326
COG1086	83	171	146	110	201	217	209	219	151	141	109	165	152	99	170	125	112	106	149.222	42.6098
COG1087	90	156	177	140	200	174	136	143	146	193	95	156	146	118	196	130	199	145	152.222	33.082
COG1088	69	135	159	182	241	147	153	188	142	180	135	197	118	89	216	164	169	156	157.778	41.7536
COG1089	32	47	102	34	92	82	95	101	86	117	85	95	97	39	38	30	29	48	69.3889	30.9594
COG1090	6	7	17	2	3	5	15	8	12	2	7	3	12	2	8	3	1	9	6.77778	4.7472
COG1091	55	80	110	133	143	116	113	144	90	138	87	104	98	63	145	96	104	83	105.667	27.3259
COG1092	81	101	85	147	198	155	148	166	110	130	87	103	106	79	110	98	117	111	118.444	32.6573
COG1094	16	13	12	12	22	21	19	25	17	12	6	15	11	15	11	8	16	6	14.2778	5.26705
COG1098	8	15	5	8	18	19	11	14	10	7	8	12	2	19	12	7	19	10	11.3333	5.11054
COG1101	48	40	34	115	88	108	75	83	74	74	33	55	53	51	116	111	157	64	76.6111	33.9188
COG1102	16	13	9	33	39	31	19	33	29	33	6	13	23	30	53	18	31	11	24.4444	12.2485
COG1104	132	172	78	236	289	239	206	208	138	182	87	172	132	171	277	227	249	148	185.722	60.59
COG1105	40	60	20	101	85	102	75	88	67	91	43	71	49	50	147	105	111	54	75.5	31.2735
COG1106	5	10	21	39	29	27	19	26	20	34	9	24	12	19	33	17	21	11	20.8889	9.3864
COG1108	35	38	44	43	76	45	47	46	44	69	30	52	41	28	45	24	53	40	44.4444	12.8348
COG1109	271	247	234	384	499	439	313	438	299	451	174	313	309	248	504	360	435	242	342.222	99.8661
COG1112	24	55	101	32	87	48	60	89	50	102	49	73	69	33	36	16	25	25	54.1111	27.4417
COG1113	6	4	6	9	6	12	57	10	6	25	9	8	4	28	134	35	118	64	30.0556	39.2915
COG1114	36	20	12	24	49	48	33	37	23	58	20	25	21	14	41	38	49	36	32.4444	13.3029
COG1115	131	175	187	413	439	282	280	361	269	302	188	323	228	205	320	338	502	212	286.389	99.6447
COG1116	49	63	41	55	113	46	69	80	61	73	37	49	64	52	76	90	91	65	65.2222	19.6336
COG1117	51	84	66	102	124	97	87	108	80	100	59	78	81	68	128	107	134	82	90.8889	23.5194
COG1118	8	10	12	44	22	20	30	28	15	24	23	22	17	18	32	22	56	9	22.8889	12.2084
COG1119	6	21	34	11	32	14	19	30	24	35	22	24	34	5	21	23	26	22	22.3889	9.02375
COG1120	121	107	101	126	173	141	125	147	146	138	99	124	128	85	158	118	142	87	125.889	23.9039
COG1121	64	89	65	83	97	64	64	83	90	87	63	88	66	52	67	58	96	83	75.5	14.1764
COG1122	111	147	66	235	257	231	151	187	179	165	83	146	123	159	378	228	350	195	188.389	82.2973
COG1123	39	36	34	63	79	67	53	55	58	58	26	46	45	59	176	64	160	89	67.0556	39.9919
COG1124	2	8	15	21	22	9	15	6	15	14	6	13	9	10	17	22	32	18	14.1111	7.29132
COG1125	8	12	7	14	16	10	15	9	14	19	7	10	11	11	24	24	25	25	14.5	6.32688
COG1126	97	152	95	227	237	194	226	241	165	202	101	170	130	157	293	269	442	231	201.611	84.0155
COG1127	12	21	33	10	45	23	36	35	62	44	30	45	32	12	21	17	26	34	29.8889	13.728
COG1129	155	172	114	415	282	206	281	275	240	209	208	133	181	202	453	290	347	233	244.222	91.2595
COG1131	268	416	285	769	671	519	546	612	522	441	331	404	446	391	756	584	696	397	503	153.723
COG1132	825	846	415	1222	1544	1382	988	1306	1026	967	466	904	764	903	2034	1121	1619	915	1069.28	400.773
COG1134	25	34	43	66	101	80	69	85	61	63	52	53	67	71	161	107	120	61	73.2778	32.6691
COG1135	32	34	21	58	73	78	50	48	53	56	25	56	35	39	99	75	116	73	56.7222	25.3813
COG1136	287	438	334	754	773	545	630	688	566	581	442	491	482	483	858	701	929	448	579.444	176.028
COG1137	16	32	45	21	42	40	50	30	47	45	41	55	29	12	13	18	16	24	32	13.9916
COG1139	14	23	31	27	57	32	26	24	15	67	34	59	37	11	22	15	11	13	28.7778	16.9308
COG1142	11	14	14	25	30	15	17	20	13	13	12	12	13	12	32	14	14	13	16.3333	6.29659
COG1143	38	40	50	28	61	56	30	58	33	58	23	55	38	25	50	21	32	32	40.4444	13.4393
COG1148	25	45	25	46	59	45	44	35	39	28	14	29	30	17	58	25	37	23	34.6667	12.9342
COG1149	19	20	16	26	54	37	30	42	35	29	12	19	36	34	53	37	21	19	29.9444	12.1388
COG1150	2	7	6	7	4	3	5	6	6	3	5	7	3	5	16	2	4	6	5.38889	3.12747
COG1151	51	66	103	181	224	118	107	167	127	144	125	78	114	98	129	110	181	49	120.667	46.4973
COG1152	5	4	4	7	16	6	5	3	3	6	4	3	7	7	21	6	5	2	6.33333	4.75271
COG1154	116	205	223	281	314	234	244	314	284	352	213	307	217	161	200	247	295	184	243.944	61.1521
COG1155	102	132	111	164	134	139	87	115	166	167	104	80	110	88	134	128	119	158	124.333	27.4698
COG1156	63	117	89	123	113	119	99	102	113	139	106	97	88	86	131	106	119	115	106.944	18.203
COG1157	16	9	5	35	26	13	47	34	21	12	12	22	14	6	3	12	40	6	18.5	12.9943
COG1158	55	92	79	108	129	78	98	102	101	120	64	93	83	51	110	93	128	93	93.1667	22.3666
COG1159	57	77	85	77	110	84	80	117	90	109	87	92	88	72	105	93	129	91	91.2778	17.3978
COG1160	107	146	152	163	220	173	177	196	148	180	129	147	155	121	206	144	209	159	162.889	30.9419
COG1161	46	40	19	70	72	64	53	67	39	44	16	37	43	51	58	55	85	37	49.7778	17.9363
COG1162	44	70	70	84	140	101	92	118	83	126	57	108	91	59	94	72	101	71	87.8333	25.2266
COG1164	96	67	18	115	157	136	60	100	53	73	21	56	74	86	94	112	97	49	81.3333	36.5449
COG1165	11	10	63	16	52	20	29	29	26	53	23	38	26	7	8	13	21	18	25.7222	16.2763
COG1166	25	52	100	14	81	49	59	85	80	120	78	110	85	10	17	27	11	41	58	35.7853
COG1167	107	92	80	178	247	191	157	212	124	168	74	145	124	131	265	173	246	174	160.444	57.0348
COG1168	74	109	185	173	177	132	135	150	122	251	146	159	146	81	180	152	193	142	150.389	41.4177
COG1171	50	38	49	93	132	107	82	99	76	97	45	90	79	61	145	121	124	73	86.7222	31.3065
COG1172	52	41	54	150	97	65	83	69	81	76	50	47	68	84	239	62	89	58	81.3889	46.543
COG1173	105	60	66	241	184	181	126	132	153	142	70	99	118	118	303	209	314	180	155.611	74.2493
COG1174	6	6	5	5	5	5	12	2	16	8	7	6	5	4	9	14	12	19	8.11111	4.62587
COG1175	223	171	152	698	411	380	375	466	366	278	229	276	254	362	922	407	848	407	401.389	216.421
COG1176	32	40	39	86	95	75	76	78	43	55	40	59	63	39	67	54	83	32	58.6667	20.091
COG1177	32	43	46	74	98	61	85	91	58	78	47	63	59	48	106	67	76	49	65.6111	20.4685
COG1178	21	19	24	26	24	24	30	36	12	22	13	32	16	18	26	14	105	23	26.9444	20.5239
COG1179	59	72	53	88	102	79	93	89	83	93	53	57	75	47	85	85	90	51	75.2222	17.4273
COG1180	43	89	87	150	143	125	100	135	100	120	93	83	94	86	177	118	135	119	110.944	31.0511
COG1181	91	95	77	134	167	111	100	120	131	162	70	98	98	91	162	112	155	105	115.5	30.0083
COG1182	4	3	1	3	3	4	5	1	3	2	1	1	1	1	5	2	3	3	2.55556	1.38148
COG1183	12	11	24	23	38	26	16	28	26	23	14	19	20	16	15	17	31	14	20.7222	7.23395
COG1185	154	220	157	202	337	285	222	292	245	287	172	271	225	167	259	225	254	237	233.944	50.9296
COG1186	53	65	68	114	98	96	92	93	97	111	55	93	74	53	93	70	98	67	82.7778	19.6725
COG1187	63	101	92	112	189	147	121	150	115	126	50	120	101	87	115	96	181	124	116.111	35.4183
COG1188	9	24	20	19	39	24	25	24	31	23	18	26	19	20	21	17	23	11	21.8333	6.71478
COG1189	36	38	22	62	80	62	63	59	46	46	22	42	44	51	81	85	92	58	54.9444	20.3686
COG1190	142	157	131	177	212	211	190	221	194	192	116	201	174	127	200	194	237	163	179.944	34.304
COG1191	115	123	65	234	293	253	190	241	141	169	81	153	139	203	270	146	247	123	177	67.1907
COG1192	203	186	299	292	593	353	333	373	336	393	195	298	295	244	489	313	409	233	324.278	103.847
COG1193	102	129	112	177	247	208	160	193	165	186	89	156	130	121	207	161	192	115	158.333	42.887
COG1194	46	54	61	64	94	81	53	88	77	88	50	92	61	46	89	64	71	67	69.2222	16.3942
COG1195	73	101	84	156	178	138	137	156	92	169	77	135	86	94	161	136	194	106	126.278	37.9052
COG1196	91	122	35	155	188	173	134	180	79	119	50	107	96	144	211	161	176	125	130.333	48.281
COG1197	214	261	186	322	416	322	280	339	286	349	171	304	245	234	379	253	380	238	287.722	68.973
COG1198	130	183	130	186	274	195	198	232	207	237	160	236	182	163	203	155	191	141	189.056	39.3035
COG1199	44	51	36	93	120	97	78	87	48	79	25	50	66	64	215	82	116	76	79.2778	42.7837
COG1200	151	157	139	186	327	242	234	189	190	246	138	231	155	154	255	182	269	180	201.389	52.5661
COG1201	8	13	3	5	17	17	17	8	13	19	10	12	12	27	96	35	74	69	25.2778	26.5924
COG1203	11	15	25	25	73	41	36	34	28	44	12	21	21	29	73	30	58	31	33.7222	18.3585
COG1204	1	4	5	13	13	5	6	19	5	11	11	13	10	10	30	8	12	7	10.1667	6.57312
COG1205	11	34	6	15	18	13	15	26	7	21	11	6	6	18	15	10	15	13	14.4444	7.28594
COG1206	64	67	10	28	79	79	55	55	39	42	12	55	29	45	55	32	64	57	48.1667	20.2259
COG1207	47	47	22	43	59	82	59	68	35	52	19	46	42	32	106	58	88	67	54	22.4918
COG1208	40	48	81	46	82	58	75	70	48	94	55	68	60	41	50	45	54	23	57.6667	17.783
COG1209	47	81	117	136	189	88	100	121	115	146	68	187	116	71	160	122	104	95	114.611	38.7862
COG1210	28	43	9	21	53	39	25	19	26	39	12	24	17	26	49	20	57	60	31.5	15.6101
COG1211	49	55	75	100	167	95	103	118	68	112	64	109	66	48	121	101	133	88	92.8889	31.8709
COG1212	14	30	48	14	48	31	50	34	33	47	36	51	33	15	25	16	21	27	31.8333	12.9172
COG1213	4	8	18	8	9	12	8	12	5	11	3	3	10	5	21	6	6	4	8.5	4.96162
COG1214	17	36	28	36	57	49	33	41	35	42	19	41	30	39	61	44	51	31	38.3333	11.6468
COG1215	41	62	107	90	129	115	110	150	100	132	66	124	101	103	193	87	92	84	104.778	34.499
COG1216	36	68	149	104	191	125	152	192	127	191	61	137	109	104	218	100	102	58	123.556	51.6279
COG1217	135	193	151	230	296	252	198	240	212	244	171	244	185	153	234	220	280	186	212.444	44.5596
COG1218	5	25	48	17	27	14	21	29	36	29	23	21	22	5	13	4	3	11	19.6111	12.0252
COG1219	92	135	111	204	234	184	160	202	183	182	119	150	147	123	175	172	269	140	165.667	44.5936
COG1220	10	27	6	2	11	5	8	10	4	1	3	8	7	3	1	1	19	4	7.22222	6.71745
COG1221	2	4	7	28	9	15	20	8	12	33	5	3	3	4	22	20	14	14	12.3889	9.16604
COG1225	16	36	93	59	70	37	60	76	55	88	41	59	70	34	50	46	51	27	53.7778	20.5843
COG1227	30	28	37	81	91	67	41	75	74	51	24	49	47	53	117	72	92	50	59.9444	25.3435
COG1228	77	61	77	48	92	70	53	61	56	87	50	37	69	46	96	71	30	60	63.3889	18.2439
COG1230	6	12	15	2	5	7	19	6	12	6	3	10	7	5	38	7	15	22	10.9444	8.70748
COG1232	6	10	9	4	12	15	7	8	9	3	2	16	10	29	48	16	14	28	13.6667	11.3345
COG1233	16	15	25	11	20	16	23	25	16	14	4	7	10	8	10	14	7	8	13.8333	6.33617
COG1234	26	48	60	85	129	85	68	83	96	114	34	82	72	64	109	55	111	26	74.8333	30.3494
COG1235	34	30	34	48	95	70	56	72	41	64	33	43	41	35	46	36	41	45	48	17.1978
COG1236	52	27	11	61	81	81	45	66	59	38	29	51	37	44	74	53	73	42	51.3333	19.3968
COG1237	17	28	30	13	19	24	26	31	16	31	10	12	13	10	30	13	19	7	19.3889	8.25433
COG1239	3	1	4	1	3	1	2	3	2	2	2	13	5	3	1	6	22	3	4.27778	5.23344
COG1240	1	5	4	1	5	10	5	6	4	6	3	10	5	11	10	5	15	5	6.16667	3.65014
COG1242	27	45	72	86	83	76	66	102	81	89	73	65	61	38	61	91	94	48	69.8889	20.5538
COG1243	14	16	1	3	16	13	4	17	5	10	5	5	14	8	22	6	11	18	10.4444	6.08008
COG1245	16	41	21	31	48	25	26	34	27	35	24	20	26	13	19	30	26	25	27.0556	8.61239
COG1246	10	5	17	12	21	20	15	14	10	17	5	8	14	8	29	11	17	13	13.6667	6.01958
COG1247	30	24	22	33	66	58	43	43	40	49	23	35	40	32	75	51	43	37	41.3333	14.4263
COG1249	82	154	220	106	145	147	175	176	201	211	159	99	177	65	220	95	143	176	152.833	47.4494
COG1250	37	14	13	51	56	43	58	55	30	35	29	46	39	39	68	55	43	37	41.5556	14.5853
COG1251	32	48	51	72	82	68	71	68	63	61	39	41	71	35	73	43	58	38	56.3333	15.6205
COG1252	9	25	47	8	55	14	29	27	22	59	25	44	12	6	22	10	2	10	23.6667	17.2899
COG1253	124	161	173	170	269	174	184	230	184	246	153	234	184	131	232	160	260	215	193.556	43.3688
COG1254	2	3	4	30	12	11	6	8	15	10	4	9	6	12	31	14	25	5	11.5	8.8201
COG1256	9	6	3	34	34	22	39	59	9	12	12	21	18	11	11	6	50	2	19.8889	16.6624
COG1260	6	11	28	6	19	21	15	11	12	29	11	19	17	11	13	16	36	20	16.7222	8.00592
COG1263	41	41	77	260	228	187	151	137	158	168	65	96	98	85	294	173	245	127	146.167	75.4697
COG1264	13	10	17	80	43	56	54	43	38	42	14	35	29	43	92	50	59	42	42.2222	21.8916
COG1268	23	12	26	67	41	45	31	35	30	35	12	34	24	26	55	33	83	23	35.2778	18.0483
COG1269	63	54	50	62	70	82	47	62	57	73	33	45	56	68	94	54	51	75	60.8889	14.5557
COG1270	32	32	42	72	76	61	59	66	57	67	37	55	58	38	62	46	62	35	53.1667	14.1806
COG1271	28	50	65	20	72	38	48	40	57	97	44	72	53	14	21	18	8	36	43.3889	23.5925
COG1272	16	34	33	58	52	52	45	61	31	42	31	46	39	29	86	47	60	34	44.2222	15.9837
COG1274	43	47	5	5	36	24	11	20	4	11	1	7	14	17	21	17	12	60	19.7222	16.5309
COG1277	3	6	7	1	2	2	3	3	2	4	2	1	3	5	10	1	1	1	3.16667	2.45549
COG1281	49	33	17	79	75	81	45	75	44	50	26	40	54	51	56	61	82	35	52.9444	19.4557
COG1283	130	111	84	208	375	230	207	225	178	227	110	205	155	129	193	177	215	142	183.389	66.0411
COG1284	93	104	147	193	301	214	166	226	143	250	81	194	138	172	189	179	221	95	172.556	58.81
COG1285	31	25	35	14	47	30	14	18	23	34	16	27	20	16	16	26	12	18	23.4444	9.29403
COG1288	25	34	70	72	44	37	39	31	45	58	37	30	39	26	75	57	63	57	46.6111	16.2558
COG1291	3	4	1	22	15	9	16	20	11	8	5	9	8	3	5	3	17	3	9	6.46256
COG1292	4	10	22	48	27	25	33	9	13	45	14	6	24	6	16	35	27	26	21.6667	13.0654
COG1293	61	68	36	103	132	101	104	114	75	87	36	59	57	72	114	73	105	54	80.6111	28.0653
COG1294	11	17	33	4	21	15	23	20	19	30	14	22	24	10	18	2	4	17	16.8889	8.49144
COG1295	18	21	33	28	38	32	20	29	19	35	16	30	30	39	56	19	29	14	28.1111	10.3463
COG1296	27	21	17	54	56	53	49	50	33	47	21	32	49	34	72	44	76	37	42.8889	16.6199
COG1297	37	39	65	60	92	53	54	61	83	83	43	88	70	30	70	46	37	37	58.2222	19.6036
COG1298	21	14	5	48	28	29	67	53	21	5	13	30	22	7	15	17	52	9	25.3333	18.3175
COG1299	37	24	24	104	85	75	71	87	70	67	38	54	43	55	96	109	140	45	68	31.539
COG1301	64	38	63	121	142	111	101	100	80	133	61	111	79	74	96	76	109	53	89.5556	28.6997
COG1302	25	29	17	53	60	40	37	51	18	39	11	24	19	29	48	58	50	17	34.7222	15.7809
COG1304	21	23	16	29	40	31	36	27	22	30	17	18	14	14	38	26	28	17	24.8333	8.16917
COG1305	13	32	23	34	44	44	31	44	31	19	7	9	25	19	75	34	29	18	29.5	16.0266
COG1307	139	170	68	297	334	279	189	258	157	167	63	146	163	156	274	231	264	126	193.389	77.5683
COG1309	53	82	56	127	157	119	125	142	98	124	56	87	84	111	303	151	178	142	121.944	58.0309
COG1312	46	64	113	101	118	94	103	114	118	114	92	89	123	34	80	46	43	52	85.7778	30.4526
COG1313	27	46	16	38	53	51	37	48	34	41	15	41	29	54	48	44	68	32	40.1111	13.4071
COG1314	8	5	16	12	19	24	12	17	7	14	6	13	8	19	16	16	18	14	13.5556	5.19301
COG1315	1	4	1	19	12	9	17	42	3	10	11	20	15	3	5	2	25	2	11.1667	10.6674
COG1316	60	49	20	119	122	108	92	101	83	88	37	56	65	102	164	104	128	79	87.6111	35.7411
COG1319	26	13	15	41	40	33	27	23	32	31	9	12	18	20	40	20	38	24	25.6667	10.2728
COG1321	28	49	20	49	71	45	60	60	59	57	17	34	40	54	97	45	64	41	49.4444	19.0177
COG1322	41	46	32	20	83	70	57	59	60	62	28	58	39	42	68	35	39	57	49.7778	16.5122
COG1323	40	50	9	55	58	62	39	64	37	46	9	41	33	53	60	49	78	29	45.1111	17.9407
COG1327	25	28	14	40	40	49	29	33	24	35	19	30	24	31	52	38	71	42	34.6667	13.4076
COG1328	179	217	195	281	369	341	271	337	238	284	138	237	231	204	367	269	328	228	261.889	66.4794
COG1329	9	5	2	1	8	5	5	7	4	3	5	4	5	11	23	5	21	18	7.83333	6.41918
COG1331	6	20	32	9	19	13	16	23	12	17	8	16	19	6	12	7	2	16	14.0556	7.28796
COG1335	17	10	25	37	29	28	23	34	24	30	15	23	30	36	44	33	58	27	29.0556	10.957
COG1342	7	10	7	29	24	16	7	9	13	14	10	13	11	9	17	17	20	11	13.5556	6.08008

## Sheet: Resampled data
Feature	TS1.lean.Fam1.child2	TS2.lean.Fam1.child2	TS4.lean.Fam2.child2	TS5.lean.Fam2.child2	TS7.lean.Fam3.child2	TS8.lean.Fam3.child2	TS3.overweight.Fam1.mom2	TS9.overweight.Fam3.mom2	TS30.overweight.Fam10.mom2	TS6.obese.Fam2.mom2	TS19.obese.Fam7.child2	TS20.obese.Fam7.child2	TS21.obese.Fam7.mom2	TS28.obese.Fam10.child2	TS29.obese.Fam10.child2	TS49.obese.Fam15.child2	TS50.obese.Fam15.child2	TS51.obese.Fam15.mom2	Mean	Standard deviation
COG0001	28	42	15	57	44	45	34	37	34	31	12	42	23	39	49	31	77	51	38.5	14.7139
COG0002	60	83	63	134	150	122	94	124	117	136	86	150	98	56	149	108	134	94	108.056	29.6637
COG0004	66	74	84	159	202	193	114	171	108	168	65	184	98	106	174	117	221	77	132.444	50.0061
COG0005	48	32	69	78	107	57	77	67	54	81	60	68	51	39	35	66	74	36	60.5	19.9831
COG0006	111	114	158	182	232	176	151	184	126	213	104	152	135	105	179	157	155	132	154.722	38.5087
COG0007	10	20	15	60	34	27	23	28	24	55	12	35	27	28	32	34	74	19	30.8333	16.3068
COG0008	194	230	209	272	404	321	261	323	267	352	150	297	229	208	383	256	353	273	273.167	71.233
COG0009	51	89	98	93	123	81	79	131	104	124	80	87	86	58	105	76	105	73	90.1111	22.0931
COG0010	30	33	24	24	43	59	45	36	38	26	22	48	34	33	46	30	13	28	34.4444	11.5922
COG0012	85	125	110	130	200	168	133	154	165	178	108	144	110	128	168	176	179	150	145.222	32.3684
COG0013	219	273	247	287	396	320	285	400	317	337	243	352	250	216	382	272	331	277	303.333	64.2422
COG0014	88	102	80	143	153	146	144	145	139	153	96	142	112	65	125	120	166	113	125.389	28.5681
COG0015	110	129	97	133	211	153	145	144	129	176	96	142	133	97	171	133	185	131	138.722	31.2595
COG0016	71	88	75	131	147	121	92	93	118	140	74	93	101	89	133	120	136	103	69.9444	18.9472
COG0017	129	176	139	276	283	230	174	217	200	214	126	153	160	129	212	197	219	139	120.944	29.2464
COG0018	131	182	139	182	267	184	185	225	168	225	115	189	172	142	214	168	238	167	184	41.271
COG0019	140	168	186	261	332	281	231	260	220	281	112	210	218	130	268	202	243	146	214.833	61.2778
COG0020	42	85	62	79	150	93	60	83	81	101	51	103	65	63	104	87	107	98	84.6111	22.2132
COG0021	65	111	159	94	149	104	116	113	129	205	120	148	128	80	86	93	106	130	119.389	31.9874
COG0022	20	32	28	5	11	7	21	13	20	23	18	15	16	8	15	14	4	48	16.6667	9.68929
COG0023	2	10	9	6	11	4	12	8	7	8	10	3	9	1	3	1	1	2	5.61111	3.517
COG0024	72	142	125	160	177	153	136	175	149	222	126	122	144	102	152	135	202	113	145.111	36.1433
COG0025	3	1	7	3	1	14	3	4	2	1	3	1	1	14	61	21	44	17	11.8333	16.8741
COG0026	8	18	6	1	12	13	19	7	11	9	6	21	9	12	41	14	39	52	16.2222	13.1978
COG0027	8	32	58	18	64	35	49	41	50	76	57	77	38	25	52	19	50	32	44.1111	18.7864
COG0028	162	172	236	341	340	304	331	376	322	307	184	259	250	198	370	304	436	230	282.667	72.6774
COG0029	96	125	158	176	218	168	120	163	165	220	146	204	153	89	147	138	175	106	152.944	41.2246
COG0030	61	73	79	119	149	92	108	123	78	116	81	113	88	86	178	110	138	106	104.222	31.227
COG0031	96	132	116	179	185	161	180	194	159	188	121	160	151	102	159	173	189	125	154.667	29.2052
COG0034	125	145	133	216	323	253	174	210	188	271	80	203	144	120	258	202	246	160	192	64.4634
COG0035	56	63	42	68	110	96	99	94	62	77	56	71	53	67	119	85	140	73	81.1111	27.1724
COG0036	52	76	67	109	154	113	109	117	111	121	68	118	92	86	109	93	133	101	99.7778	24.5274
COG0037	75	121	79	152	224	157	163	192	130	134	69	134	87	120	170	130	156	88	131.5	42.9024
COG0038	50	51	98	82	128	81	57	109	86	133	55	74	96	101	197	64	127	49	91.8333	36.6032
COG0039	58	68	123	106	147	105	96	151	141	189	120	134	143	78	142	130	221	118	125.833	41.11
COG0040	30	61	46	60	96	63	63	97	73	69	63	92	67	35	99	57	86	51	67.2222	21.1063
COG0041	28	40	40	66	75	66	52	57	58	61	41	58	59	36	64	63	75	39	53.7778	13.9392
COG0042	85	147	145	143	249	195	200	204	164	190	103	160	153	126	189	159	202	137	166.222	41.7282
COG0043	14	24	7	14	53	25	26	10	21	13	15	17	10	10	16	10	13	18	18.3333	11.2407
COG0044	139	137	137	221	243	205	147	217	182	231	118	171	173	121	261	187	219	171	182.278	39.3787
COG0045	7	12	21	4	1	5	18	11	13	22	15	5	7	8	34	17	21	30	14.1667	8.65176
COG0046	140	150	152	207	324	299	180	247	199	276	135	227	207	163	266	198	306	181	210.667	58.7497
COG0047	71	63	56	92	122	106	85	93	87	99	62	93	84	64	118	79	113	85	89	20.654
COG0048	29	43	44	42	60	54	53	39	40	50	35	42	49	38	58	49	65	40	46.6111	10.285
COG0049	37	41	35	71	90	69	51	53	71	83	40	76	55	46	82	55	100	59	60.1111	17.7097
COG0050	126	145	124	164	189	218	159	165	168	226	136	194	165	109	188	182	258	137	169.833	38.6314
COG0051	19	39	33	49	55	48	45	46	47	48	41	43	31	35	80	32	75	44	45.1111	13.5902
COG0052	63	78	76	82	133	111	83	81	83	124	81	91	71	66	108	92	114	79	88.8889	18.4228
COG0053	77	83	81	98	154	117	109	115	102	149	58	111	76	77	126	101	110	78	102	25.5458
COG0054	13	23	44	39	44	50	44	56	44	52	37	43	23	24	39	37	53	29	38.3333	12.044
COG0055	112	151	119	258	288	184	205	212	194	212	130	242	183	150	252	230	338	143	199.833	62.2842
COG0056	120	146	137	272	290	238	253	239	238	239	162	212	167	137	256	249	367	164	214.222	64.7534
COG0057	98	119	76	129	168	137	138	133	132	146	88	155	109	86	162	122	171	128	128.389	28.8814
COG0058	269	283	282	538	559	403	336	458	379	465	253	358	324	275	495	395	571	323	384.444	105.825
COG0059	52	67	91	131	121	115	95	132	85	141	67	114	95	80	169	116	181	123	109.556	36.9136
COG0060	241	283	190	334	434	329	265	417	311	357	209	286	268	235	405	321	430	307	312.944	73.897
COG0061	80	47	48	53	108	89	53	70	53	91	48	62	51	29	74	55	92	56	63.9444	20.0337
COG0062	18	38	46	64	79	57	52	65	44	88	35	56	64	28	86	56	59	45	53.8333	17.3553
COG0063	77	59	54	75	117	75	74	95	76	111	66	69	77	54	99	63	95	68	78.3889	20.2634
COG0064	48	77	19	121	104	104	60	97	64	67	38	87	75	109	134	113	198	113	90	40.9978
COG0065	80	130	150	211	208	193	163	190	196	206	134	174	149	130	262	201	273	155	177.444	47.4605
COG0066	25	32	52	64	71	53	69	62	47	68	48	55	62	39	85	65	93	62	58.5556	17.5306
COG0067	64	59	67	133	155	88	115	124	102	118	84	110	85	68	139	102	158	76	103.111	30.1133
COG0068	18	33	14	41	40	27	23	25	8	46	13	42	29	31	57	59	91	47	35	19.0139
COG0069	81	115	108	156	181	154	143	149	135	166	80	153	100	115	175	108	163	94	131.833	32.3169
COG0070	38	44	56	83	109	72	83	79	66	83	40	89	55	38	115	66	103	58	70.6667	22.8396
COG0071	34	46	38	108	103	79	61	77	84	92	41	57	42	61	95	56	84	56	67.8333	21.9686
COG0072	159	177	122	179	323	282	201	254	219	253	126	198	162	129	256	178	256	187	202.556	55.4492
COG0073	78	84	55	121	161	123	110	133	107	103	64	109	99	78	139	123	101	87	103.444	26.3354
COG0074	6	13	25	2	2	1	22	6	8	16	10	6	6	2	20	11	21	40	7.72222	7.72928
COG0075	15	44	72	37	43	33	48	44	48	78	54	17	42	17	44	34	26	40	39.4444	16.7164
COG0076	30	43	69	27	27	31	45	45	59	46	41	28	57	6	24	21	3	46	36.1111	17.0601
COG0077	46	65	53	73	101	74	84	99	96	87	67	70	65	66	86	96	125	96	81.0556	19.836
COG0078	88	123	68	189	199	184	158	169	117	155	73	140	120	125	213	143	185	121	143	43.2938
COG0079	81	140	165	228	276	217	184	279	218	243	147	200	204	128	295	224	254	141	200.778	58.9861
COG0080	28	65	38	54	78	87	55	70	57	65	49	61	54	45	72	68	85	55	37.9444	9.75869
COG0081	43	90	62	101	113	69	93	99	90	89	56	110	88	51	104	90	108	83	85.4444	19.8797
COG0082	70	109	87	129	185	121	132	172	133	157	86	110	114	71	161	126	151	99	120.944	29.8811
COG0083	19	19	12	11	38	39	35	18	24	21	15	26	17	22	96	31	61	38	29.3333	21.7472
COG0084	59	131	88	107	163	100	131	161	130	144	91	105	107	89	138	114	146	91	116.167	28.9325
COG0085	275	390	297	375	532	492	359	450	410	446	305	414	317	312	453	378	540	355	394.056	81.7813
COG0086	228	260	231	271	405	341	286	353	331	394	208	351	285	254	384	269	378	310	308	62.9538
COG0087	41	86	55	83	108	94	75	91	71	104	63	95	71	78	103	72	140	87	86.5	24.589
COG0088	50	75	46	72	124	89	71	73	65	97	62	83	58	58	87	65	88	61	71.5556	18.5448
COG0089	15	44	29	32	55	36	26	38	35	40	13	25	24	32	48	33	51	34	34.5	11.8632
COG0090	103	103	64	121	148	144	89	130	102	131	74	103	81	101	165	97	161	101	71.4444	19.5966
COG0091	31	37	41	38	57	49	33	48	43	65	24	37	46	36	48	38	75	26	26.8889	7.7603
COG0092	73	81	57	92	125	97	80	98	106	91	62	109	84	85	91	88	104	69	87.5556	16.5537
COG0093	29	47	40	53	68	67	50	57	46	52	34	66	41	33	68	59	65	44	52.1111	11.2034
COG0094	48	55	57	71	104	93	81	86	96	80	65	81	60	43	88	85	108	76	77	16.6522
COG0095	25	26	12	5	19	17	10	10	12	18	10	8	10	11	42	22	22	45	17.6111	11.0567
COG0096	33	61	26	70	66	73	49	76	54	69	31	51	31	43	69	46	73	59	53.6667	14.876
COG0097	49	71	61	60	76	61	63	75	59	121	42	75	47	46	74	83	90	81	68.6667	17.4592
COG0098	61	81	49	63	86	57	69	81	58	85	48	65	64	56	96	63	88	61	68.3889	14.8012
COG0099	36	53	44	61	89	54	43	55	47	69	40	55	47	53	71	42	66	68	54.6111	13.8994
COG0100	45	46	39	48	71	57	43	63	58	50	34	52	43	41	69	60	57	39	49.2222	10.508
COG0101	74	92	81	158	156	146	104	147	116	140	70	96	85	100	150	133	192	109	119.444	36.693
COG0102	22	50	43	67	83	48	65	71	54	61	61	51	45	47	83	49	70	56	57.7778	16.4766
COG0103	38	55	37	62	82	61	62	49	30	54	41	71	55	50	77	44	88	41	55.1667	16.4826
COG0104	112	122	139	193	245	203	181	239	162	189	126	187	158	104	195	168	297	149	177.444	50.8414
COG0105	1	9	24	15	3	4	20	10	17	8	18	5	15	4	6	6	11	11	10.1111	6.51594
COG0106	37	64	58	51	105	63	60	61	77	75	47	63	70	50	103	61	99	60	66.7778	19.7143
COG0107	49	87	65	100	113	86	85	109	97	94	70	92	88	45	132	112	108	68	88.4444	22.3665
COG0108	26	36	60	56	82	58	65	64	76	78	66	72	67	28	38	45	76	51	58.5	17.318
COG0110	43	99	152	124	143	109	147	192	126	141	87	97	112	73	147	67	113	93	114.389	36.0345
COG0111	107	98	104	131	189	179	141	147	136	130	98	103	100	107	197	146	235	147	138.111	41.5153
COG0112	127	135	76	120	200	153	124	151	168	162	87	131	118	90	121	119	186	117	85.1111	18.6607
COG0113	8	5	9	28	26	34	25	45	26	19	24	27	21	26	35	29	56	20	25.3333	12.4475
COG0114	26	26	17	10	17	23	12	9	8	14	12	20	25	7	17	33	27	36	12.2778	7.36291
COG0115	82	98	70	103	166	160	123	122	84	121	66	118	100	76	147	79	141	96	107.667	30.4612
COG0116	74	70	96	123	169	116	131	115	122	136	100	123	108	68	113	105	108	54	106.778	28.1854
COG0117	9	14	33	38	44	46	38	55	34	48	24	60	42	18	24	27	76	24	36.8333	16.2526
COG0118	32	57	45	64	105	72	66	63	58	72	48	84	56	43	93	80	87	51	65.2778	18.0679
COG0119	109	160	194	195	246	223	194	239	185	227	150	202	198	121	215	154	235	149	187.778	38.8868
COG0120	2	17	29	6	2	8	5	17	7	5	11	1	6	11	27	15	33	23	13.3889	10.9767
COG0122	27	39	9	39	42	32	28	33	20	37	11	20	19	31	56	35	50	23	29.8889	11.3495
COG0124	102	138	95	135	155	152	127	155	139	172	90	151	118	121	160	94	162	123	135	27.012
COG0125	29	37	12	14	29	42	24	45	21	28	11	19	18	33	75	43	56	45	32.6111	16.1906
COG0126	75	160	124	138	228	160	140	164	179	179	100	163	129	108	174	146	172	133	143.778	34.742
COG0127	39	62	56	68	108	84	86	78	77	78	60	91	59	43	71	87	113	73	73.3333	20.8581
COG0128	100	128	76	115	211	144	141	152	131	172	95	150	105	81	169	140	167	112	133.056	35.1358
COG0129	147	150	164	293	294	233	251	266	223	286	173	232	221	129	288	233	305	194	227.333	56.4728
COG0130	69	81	59	80	107	86	85	84	67	78	38	64	69	55	121	61	96	60	75.1667	21.1055
COG0131	26	53	49	62	86	70	72	66	50	70	30	79	59	39	76	79	78	32	59.6667	18.7711
COG0132	5	16	39	28	18	11	30	17	17	31	22	13	35	7	8	11	30	22	20	10.8519
COG0133	38	73	95	109	102	99	103	136	99	128	87	127	95	63	96	84	157	97	64.3333	16.9254
COG0134	17	34	50	68	58	38	43	50	44	77	42	65	51	42	66	51	51	35	32.2778	9.37961
COG0135	10	23	18	56	49	37	51	50	44	68	31	53	36	21	28	36	56	30	39.6111	16.3532
COG0136	79	119	91	111	141	104	127	133	122	144	95	131	92	84	140	118	152	115	115.778	23.3429
COG0137	74	109	104	159	193	162	143	193	125	145	77	181	138	77	167	147	210	137	143.278	40.6011
COG0138	109	165	220	195	284	205	191	222	174	259	158	227	193	112	211	167	244	175	194.278	43.7033
COG0139	15	36	19	24	49	32	27	38	32	33	32	35	38	22	55	49	49	34	34.5556	11.3874
COG0140	9	30	26	25	29	24	28	33	14	24	21	25	20	22	34	29	31	34	16.7222	4.93255
COG0141	47	105	114	132	142	159	110	142	137	129	79	132	105	68	173	134	171	120	121.833	33.7103
COG0142	52	93	98	91	196	101	128	110	106	177	99	127	127	68	99	66	95	74	106.611	35.6257
COG0143	147	198	145	224	257	257	179	226	203	287	152	216	165	142	289	242	343	216	215.722	58.094
COG0144	91	106	92	165	207	141	120	179	110	151	36	109	95	98	144	145	173	93	128.556	41.8038
COG0145	5	5	5	12	15	17	7	6	12	12	6	7	4	5	17	6	8	5	8.16667	3.61777
COG0147	24	69	117	131	138	99	106	141	90	145	101	146	115	59	121	97	140	81	105.667	32.5251
COG0148	82	179	132	241	222	188	210	226	196	213	124	221	142	149	224	192	244	146	184.389	46.2323
COG0149	72	83	55	104	123	119	84	119	87	109	53	128	68	71	105	85	120	85	95.8889	24.3815
COG0150	82	79	67	138	149	98	98	130	109	108	53	106	82	74	152	116	174	97	104.611	30.7574
COG0151	95	141	120	144	228	177	160	167	155	215	122	154	157	90	172	176	231	145	157.833	40.1384
COG0152	52	76	78	86	120	76	90	105	95	108	64	80	85	65	125	89	120	74	88.7222	21.0791
COG0153	78	59	81	120	158	114	99	162	107	129	62	104	92	82	156	113	132	97	108.167	28.8877
COG0154	42	57	48	109	101	95	84	111	56	54	48	95	69	113	139	128	175	91	58.6667	23.0651
COG0155	12	2	9	19	11	18	14	19	10	15	2	2	17	10	33	18	14	26	13.9444	7.40804
COG0156	85	118	226	50	128	109	121	120	152	219	167	122	179	22	41	57	38	96	113.944	60.9353
COG0157	12	48	64	88	90	75	60	79	88	120	73	90	61	38	68	84	81	57	69.8889	24.8286
COG0159	17	30	35	64	65	57	62	67	45	81	47	61	59	27	59	59	87	46	35.5	11.8978
COG0160	15	22	20	27	43	26	47	43	20	26	18	29	14	18	60	13	61	25	28.9444	13.8031
COG0161	32	39	72	38	42	41	66	52	65	73	56	35	56	21	48	25	51	43	46.6111	15.4392
COG0162	95	119	86	123	179	169	123	143	146	143	74	148	144	88	151	134	200	123	134.278	35.4364
COG0163	9	11	5	21	23	19	19	14	15	15	14	7	5	6	19	4	18	7	13	6
COG0164	38	75	59	65	94	91	66	73	61	72	47	68	47	49	83	62	84	83	67.3333	16.7191
COG0165	71	91	100	138	203	177	150	156	118	193	109	157	142	82	212	175	187	160	144.556	43.9093
COG0166	110	113	84	179	219	139	161	162	159	180	90	151	123	98	158	160	234	138	148.889	37.4855
COG0167	87	131	130	102	203	128	122	158	119	175	117	131	110	74	173	106	191	140	132.667	33.2654
COG0168	145	148	171	281	384	279	211	296	226	262	109	265	201	171	299	181	272	158	226.056	69.0366
COG0169	60	69	69	152	165	125	109	114	110	143	72	94	90	82	125	136	169	83	108.444	34.0384
COG0171	58	72	70	77	136	104	70	95	102	101	60	96	65	71	101	69	109	97	86.6111	20.9906
COG0172	122	168	89	178	210	189	149	191	160	218	125	151	142	146	219	179	231	176	168.278	40.0996
COG0173	129	220	160	263	263	258	206	268	202	286	147	228	172	162	235	223	287	190	217	49.9565
COG0174	78	78	85	129	142	125	107	124	72	123	73	80	103	102	228	163	198	144	122.056	46.0441
COG0175	29	48	76	62	72	52	63	112	69	82	55	48	70	43	85	66	67	52	64.1111	20.1433
COG0176	28	33	45	85	64	65	81	79	68	57	51	39	47	45	83	82	120	50	62.6111	24.9544
COG0177	40	71	64	86	114	79	57	73	78	98	43	60	67	54	97	61	106	43	71.6667	20.9031
COG0178	343	519	418	487	704	519	553	568	550	596	384	549	450	310	585	457	557	466	501.556	96.5835
COG0179	14	23	44	20	65	39	49	31	38	63	34	40	47	20	56	27	54	47	39.2778	14.108
COG0180	86	123	97	128	175	172	111	157	117	158	81	129	101	89	148	120	165	122	127.056	30.7083
COG0181	12	10	18	80	37	13	20	24	26	50	15	27	32	20	28	33	74	20	18.8889	13.4641
COG0182	16	16	16	5	16	20	28	31	12	32	16	16	25	5	17	15	24	27	18.3889	8.21146
COG0183	51	15	31	52	63	64	75	82	52	61	23	50	48	44	47	75	81	35	52.9444	19.2062
COG0184	17	18	28	38	56	38	30	39	39	40	26	23	26	39	69	37	43	33	21.8333	7.65622
COG0185	15	27	30	42	49	41	31	57	30	52	31	40	35	38	45	33	56	43	38.7778	12.5255
COG0186	17	23	12	29	34	38	28	19	25	45	14	34	26	20	56	18	35	28	17.8333	7.57123
COG0187	297	435	308	509	636	539	469	537	425	568	311	493	431	356	549	523	617	425	472	106.35
COG0188	350	478	295	531	666	554	455	527	468	575	348	501	368	412	589	546	697	409	490.944	115.795
COG0189	8	9	16	7	12	6	33	12	4	7	4	2	9	6	2	9	1	3	8.44444	6.88752
COG0190	69	84	69	88	153	119	103	113	81	102	77	93	86	50	104	80	118	68	92.2222	23.0155
COG0191	110	161	112	193	223	213	165	178	177	196	140	139	120	138	244	198	270	168	174.111	47.1405
COG0192	93	178	117	231	270	211	179	208	196	213	154	196	172	157	306	198	238	172	193.056	50.2751
COG0193	36	81	47	85	104	82	66	76	73	87	39	56	77	58	87	93	95	82	74.2778	18.3168
COG0194	40	60	55	111	109	71	81	88	84	85	50	83	71	71	101	86	103	66	79	19.9588
COG0195	41	78	36	70	86	96	68	72	66	88	28	70	51	64	96	70	81	64	67.5556	18.478
COG0196	55	91	97	99	160	93	88	130	79	146	61	105	87	75	111	68	140	91	100.556	29.7464
COG0197	66	56	32	62	92	69	49	54	60	58	37	69	47	57	53	72	68	43	56.2778	14.5675
COG0198	19	43	25	37	49	46	29	40	32	47	16	41	41	27	34	33	42	30	34.7778	9.76522
COG0199	19	14	20	18	26	34	17	22	23	32	9	15	33	12	31	17	30	17	22.4444	8.73951
COG0200	35	67	44	48	70	63	70	42	42	56	31	41	51	33	64	40	85	47	50.8889	14.6604
COG0201	93	148	105	215	206	185	170	212	146	210	120	154	135	125	195	160	222	163	162.5	40.1882
COG0202	92	111	83	130	181	157	122	151	121	139	90	104	104	105	146	116	193	116	126.222	29.8911
COG0203	29	41	52	35	61	55	48	61	53	69	26	58	37	29	80	45	75	47	49.5556	15.1239
COG0204	54	62	81	105	179	110	114	140	80	123	71	83	87	65	119	73	112	77	94.2222	31.3923
COG0205	166	239	288	349	436	311	302	379	321	429	263	304	332	224	348	266	282	197	303.611	73.2595
COG0206	94	126	80	119	166	135	111	119	96	145	75	126	104	94	125	109	143	109	116.444	24.8317
COG0207	33	69	70	83	80	69	80	88	80	103	56	45	85	62	71	69	108	79	72.5	16.5361
COG0208	11	4	19	19	39	29	41	30	28	10	19	17	24	19	50	27	44	28	25.7778	12.3601
COG0209	58	59	129	64	98	83	131	120	104	141	98	98	126	51	147	71	70	120	95.5	29.918
COG0210	218	282	211	340	419	361	342	307	301	472	175	316	233	281	479	298	503	367	323.333	91.9232
COG0211	16	42	23	31	46	32	29	31	30	38	22	32	34	23	33	34	53	29	32.2778	9.39215
COG0212	23	43	32	49	51	50	42	38	28	49	25	44	38	35	57	51	65	43	42.4444	11.0625
COG0213	35	34	5	31	95	52	76	53	36	37	21	50	33	52	52	38	28	36	43.2222	20.3255
COG0214	10	22	11	57	69	29	10	17	22	51	11	69	20	32	48	58	85	24	36.6111	23.3342
COG0215	97	169	118	148	241	201	186	230	168	237	128	213	144	104	216	193	253	173	177.444	47.515
COG0216	97	144	90	140	209	199	131	124	149	185	102	159	143	105	182	155	214	124	148.5	37.0266
COG0217	72	94	60	82	130	93	83	88	86	96	55	86	78	54	105	62	100	100	83.6667	19.8109
COG0218	31	60	47	67	78	83	55	76	51	83	36	70	50	38	67	65	60	50	59.1111	16.9111
COG0219	24	33	12	56	63	55	40	59	36	34	17	25	38	40	55	65	89	52	44.2222	19.5435
COG0220	37	52	33	61	88	65	57	75	51	86	46	61	46	47	73	52	99	32	61.6111	20.0004
COG0221	20	25	5	4	12	33	7	14	8	5	2	7	1	12	33	12	18	22	14	9.86974
COG0222	40	32	28	39	61	51	42	44	32	65	30	37	36	42	69	43	67	42	44.5556	13.4437
COG0223	69	84	89	118	150	113	127	115	125	124	76	148	100	88	123	111	160	116	74.3333	18.9551
COG0224	63	55	72	139	200	127	150	135	132	177	55	127	114	82	162	128	220	77	79.9444	31.9291
COG0225	15	31	44	14	46	23	45	39	27	42	17	54	34	21	35	16	30	22	30.6111	12.8847
COG0226	65	55	75	88	98	95	89	108	69	105	55	69	60	61	139	89	94	64	80.6667	21.9732
COG0227	3	18	9	9	32	9	15	16	13	20	5	7	14	7	24	12	14	13	13.5	7.26191
COG0228	19	32	27	32	50	29	34	46	30	40	17	26	25	34	46	33	44	35	33.8333	9.14105
COG0229	10	12	8	11	10	11	11	4	16	15	12	7	15	13	18	11	12	16	12	4.17274
COG0230	5	10	5	19	20	13	6	12	10	14	8	10	15	8	30	15	12	10	12.1667	6.15725
COG0231	33	50	33	54	62	37	54	42	40	52	31	38	39	38	65	43	66	42	46.2778	11.6559
COG0232	50	33	64	89	115	108	75	87	62	110	51	86	82	65	137	66	69	71	78.5	25.8394
COG0233	41	68	48	58	67	62	68	72	79	74	44	66	59	46	61	67	78	58	61.3889	10.5504
COG0234	16	22	27	43	60	45	25	46	46	70	26	33	31	39	70	47	42	45	40.8889	16.2259
COG0235	72	76	89	148	144	101	124	117	104	126	63	93	91	74	127	116	141	101	105.167	27.6219
COG0236	24	34	41	52	78	46	73	100	33	45	35	56	47	39	88	38	60	42	51.6111	21.3766
COG0237	29	57	48	41	87	64	64	60	45	59	32	36	57	40	80	55	92	57	57.7778	18.1483
COG0238	10	25	15	26	34	33	39	31	12	36	11	29	27	24	52	22	33	32	27	9.36828
COG0239	6	10	15	3	19	11	19	9	20	29	9	19	11	13	80	13	49	39	20.9444	17.9295
COG0240	67	94	78	108	155	114	113	118	92	112	48	89	97	102	134	113	167	97	106.889	29.0818
COG0241	9	30	46	11	27	16	35	43	23	37	30	30	26	6	8	16	44	14	24.8889	12.8882
COG0242	45	75	63	115	122	72	61	109	85	77	39	95	76	72	119	85	116	95	86.3889	27.3219
COG0243	42	41	49	40	44	49	105	25	16	73	14	32	40	43	101	68	41	43	47.7778	25.0894
COG0244	32	51	23	57	72	63	32	61	54	60	33	43	39	52	91	63	67	63	52.4444	15.775
COG0245	38	47	47	63	81	56	63	74	49	72	48	62	51	45	72	61	78	49	59.3333	14.1005
COG0246	73	72	132	160	196	139	173	151	143	126	83	139	122	87	177	126	119	50	125.389	37.4152
COG0247	22	23	40	7	50	30	25	28	34	79	23	33	31	14	19	11	3	5	25.6667	18.4773
COG0248	19	33	32	23	54	20	44	32	36	52	39	63	31	28	102	37	114	58	45.8889	27.6531
COG0249	238	313	271	259	506	388	342	390	362	394	253	383	321	207	244	210	261	236	309.111	79.5006
COG0250	43	80	59	68	113	68	64	96	57	101	45	88	70	73	111	78	88	45	75.2778	23.1639
COG0251	42	46	44	48	88	75	64	70	47	91	40	73	51	37	77	57	63	65	58.9444	17.2028
COG0252	75	88	163	38	132	97	124	126	113	188	103	90	105	44	98	62	119	72	99.5556	35.8415
COG0253	47	64	65	122	169	118	105	105	104	122	79	109	77	64	129	102	133	69	99.4444	31.3411
COG0254	3	21	31	23	18	22	16	35	12	35	17	31	25	23	35	32	35	22	24.6667	8.67044
COG0255	15	11	10	16	29	26	15	19	16	23	15	22	13	9	21	14	23	17	17.2778	6.28542
COG0256	40	48	38	65	95	41	39	54	51	64	39	53	31	43	47	31	74	59	48.2778	14.9737
COG0257	1	5	12	8	11	2	4	14	1	5	4	0	2	6	9	4	5	1	5.44444	3.85353
COG0258	62	85	73	99	143	89	138	98	100	115	55	94	83	99	99	84	101	70	92.7778	24.2331
COG0261	16	40	35	39	48	34	32	50	42	42	23	39	24	36	32	37	41	31	35.2778	8.55986
COG0262	26	34	39	38	60	36	41	65	56	70	30	49	49	25	46	55	55	47	44.3889	11.4642
COG0263	53	66	72	70	124	102	80	117	91	114	73	102	76	55	94	97	139	83	88.7222	23.0952
COG0264	88	113	52	107	164	121	97	123	90	102	48	84	83	84	115	104	116	107	100.333	26.1938
COG0265	136	114	120	171	232	197	147	189	156	189	82	168	137	124	233	136	193	135	159.556	42.8955
COG0266	2	22	10	5	6	5	15	17	8	10	7	7	6	17	5	6	4	8	8.88889	6.13465
COG0267	2	10	7	19	12	11	9	9	6	15	2	5	7	9	35	16	10	11	10.4444	6.83608
COG0268	4	13	13	24	31	26	19	20	12	16	5	13	15	17	38	14	29	20	19.2778	9.76672
COG0270	59	140	94	287	252	200	197	213	164	315	118	175	161	186	314	237	274	151	195.944	74.3849
COG0272	138	252	181	228	320	265	277	279	222	295	176	254	173	168	349	269	279	236	243.389	58.5131
COG0274	50	55	44	82	115	72	78	67	67	87	51	75	78	54	46	68	113	60	46.5	11.5974
COG0275	80	113	93	175	211	173	144	175	129	129	75	118	127	112	153	165	193	122	138.278	37.5011
COG0277	27	43	26	35	34	50	50	36	38	66	33	24	45	21	25	32	21	63	37.2778	13.4156
COG0279	12	7	19	6	12	4	16	26	15	16	10	5	16	6	13	17	42	26	14.5	8.94592
COG0280	90	150	176	121	237	156	143	205	173	222	132	177	169	107	155	136	138	95	154.222	39.0905
COG0281	84	104	104	163	188	157	139	140	142	182	114	156	145	67	108	128	134	111	129.833	31.805
COG0282	131	150	107	145	220	154	153	173	146	162	105	173	113	117	163	115	190	166	148.167	32.0427
COG0283	51	60	56	76	97	92	67	74	74	83	45	88	79	50	76	81	87	70	74	16.7262
COG0284	42	37	30	33	77	43	36	54	36	47	15	42	48	37	83	45	50	49	28.7222	12.3184
COG0285	101	119	79	141	229	156	157	199	128	183	82	143	121	85	198	146	178	103	140.5	45.5208
COG0286	152	177	164	152	323	227	201	250	212	216	73	182	141	147	317	182	234	134	195.944	64.0932
COG0287	46	58	40	72	79	87	66	94	62	79	21	64	62	58	97	83	114	67	69.8889	21.671
COG0288	2	8	27	10	18	19	39	22	13	21	17	24	14	14	27	18	22	17	18.6111	8.74568
COG0289	31	63	54	89	108	84	75	73	84	92	46	83	66	58	108	73	121	69	49.9444	15.5354
COG0290	25	66	50	67	83	66	52	73	66	74	37	79	63	63	74	59	101	66	62.7222	15.9477
COG0291	7	8	9	14	10	21	10	16	14	24	4	16	7	11	29	12	23	14	13.7222	7.02772
COG0292	32	48	24	38	54	44	53	59	33	64	28	40	40	40	51	42	46	50	43	10.0937
COG0294	29	63	61	39	76	36	61	58	53	88	51	57	60	16	55	59	78	74	37.5	12.6223
COG0295	20	36	32	45	50	47	51	53	36	49	20	31	41	27	45	38	39	42	24.6111	6.82675
COG0296	166	199	165	301	405	336	351	333	225	334	137	288	225	207	420	319	371	212	278.333	83.6519
COG0297	97	111	65	220	219	179	143	209	155	158	78	118	102	101	203	167	233	106	148.889	54.9769
COG0299	31	52	36	59	58	69	75	75	52	72	59	50	58	37	67	60	75	66	60.0556	14.8541
COG0300	78	91	88	104	120	138	138	106	120	129	66	98	97	66	89	105	142	90	104.278	24.8355
COG0301	66	79	36	115	109	105	83	105	48	82	32	43	47	86	88	94	90	64	49.9444	16.1189
COG0302	14	41	49	35	55	33	35	42	57	46	52	56	60	26	70	37	58	35	28.1667	10.5566
COG0303	38	42	24	58	50	18	46	23	25	45	16	30	15	30	78	43	53	15	22.6667	10.1692
COG0304	103	136	187	195	226	222	220	231	224	256	151	214	191	122	219	182	235	112	191.611	46.9933
COG0305	150	195	189	176	233	246	206	242	206	237	158	176	192	148	254	199	273	228	206.111	37.9053
COG0306	10	21	46	15	16	14	34	31	16	18	23	21	31	11	39	11	22	30	22.7222	9.79079
COG0307	20	21	56	52	63	50	43	64	57	63	41	59	39	31	32	33	63	26	44.8889	14.8518
COG0308	6	15	30	14	26	10	19	20	16	31	23	19	23	11	54	11	39	35	21.3889	11.0194
COG0309	11	15	14	42	43	30	37	41	32	39	14	44	22	22	45	55	55	23	21.8889	10.4762
COG0310	4	13	3	15	15	11	8	4	11	14	2	6	6	6	19	7	16	7	9.94444	5.34099
COG0311	4	9	10	44	31	20	8	12	14	45	13	48	8	22	25	29	66	28	24.3889	18.8995
COG0312	29	49	32	10	46	37	54	55	59	87	19	12	39	11	27	26	9	14	35.8333	22.0514
COG0313	59	93	75	117	155	127	109	164	139	156	67	102	104	98	133	115	130	100	110.944	28.7494
COG0315	13	9	10	42	32	21	19	18	31	32	15	12	18	24	40	30	58	14	24	13.2709
COG0317	178	259	280	255	414	335	291	308	309	381	235	363	271	187	303	250	324	225	288	63.1581
COG0318	129	208	177	118	233	235	183	265	180	238	141	186	164	173	191	90	154	120	176.5	48.73
COG0319	28	34	26	41	78	48	32	41	43	45	35	57	29	25	59	31	58	51	42.3333	13.3769
COG0320	27	29	50	11	20	17	39	28	48	48	33	24	35	2	14	12	1	21	25.5	15.9936
COG0322	122	171	131	218	296	208	191	238	197	252	119	171	151	153	229	190	256	191	128.389	34.7345
COG0323	113	162	133	155	231	175	181	202	173	190	132	184	182	120	136	144	159	129	159.944	31.4521
COG0324	64	107	115	101	193	131	117	129	115	157	87	148	91	68	112	88	118	86	113.667	30.8144
COG0325	40	61	43	71	122	84	74	98	67	86	57	90	58	47	96	69	101	79	76.2222	22.1454
COG0326	107	152	106	160	245	211	166	220	152	211	95	140	112	154	185	159	146	123	99.6667	31.4755
COG0327	48	60	47	54	94	78	63	65	49	89	37	75	46	39	111	57	68	51	61.8889	18.3524
COG0328	35	39	25	24	60	54	15	35	26	36	10	40	21	31	82	38	46	45	37.6111	17.6473
COG0329	106	141	159	221	210	159	179	151	193	170	112	186	146	120	204	159	243	201	169.778	38.5755
COG0330	48	58	30	92	111	100	68	75	52	108	30	77	62	87	164	91	130	69	79.4444	33.4809
COG0331	47	81	71	125	143	99	104	113	131	123	82	121	74	62	140	135	138	91	103.5	30.8817
COG0332	38	123	133	111	155	106	166	176	123	147	121	119	136	48	117	79	96	61	114.889	38.7206
COG0333	4	12	7	1	23	21	14	22	12	13	2	15	11	6	12	11	17	6	11.0556	5.6825
COG0334	123	195	171	186	226	203	185	202	207	257	142	207	148	116	241	177	224	197	191.444	38.6724
COG0335	23	39	33	49	74	45	42	53	42	50	38	51	35	36	60	27	86	49	48.1111	15.4459
COG0336	83	78	33	85	109	116	75	77	90	89	49	123	77	67	92	81	135	98	87.5	23.8679
COG0337	74	91	80	117	141	146	114	114	98	115	48	127	97	67	112	98	150	93	103.667	28.7074
COG0338	20	39	37	57	82	59	64	68	33	50	18	42	39	32	43	34	16	53	43.8333	17.6277
COG0339	81	145	278	82	250	109	201	170	249	294	239	262	224	32	43	64	17	103	157	94.0225
COG0340	53	71	52	110	147	101	83	95	84	107	41	93	69	66	138	74	120	63	85.3333	30.1565
COG0341	48	43	72	67	111	89	63	84	64	95	37	83	77	58	87	48	57	46	71.1111	20.4965
COG0342	57	68	79	110	139	119	104	139	124	154	69	111	117	94	80	76	108	69	64.3889	19.1162
COG0343	93	140	94	109	168	106	126	130	144	157	65	127	105	81	158	152	189	112	124.167	32.326
COG0344	49	34	8	68	68	57	70	56	47	43	20	37	36	35	61	56	73	31	47.8889	17.3337
COG0345	47	73	76	85	142	109	100	125	80	103	69	111	101	75	116	98	137	91	96.7222	24.0558
COG0346	6	7	24	35	30	19	25	30	10	25	11	29	9	19	34	43	42	27	23.3889	11.278
COG0347	12	18	23	52	70	66	31	63	41	48	41	60	39	40	72	48	68	27	46	19.3269
COG0348	22	6	24	28	48	38	27	25	21	14	6	18	16	24	54	23	39	8	25.2222	14.215
COG0349	6	11	21	3	16	7	14	8	13	21	11	4	4	7	34	13	12	13	11.8889	6.94422
COG0350	20	36	23	37	78	42	30	53	30	59	26	36	27	33	50	43	53	32	39.7222	14.7561
COG0351	63	71	75	120	151	114	85	97	94	145	66	121	67	82	133	105	117	82	99.5	27.481
COG0352	54	45	62	129	128	94	64	77	62	127	55	91	74	66	84	90	145	64	83.9444	30.435
COG0353	49	78	49	93	89	86	56	83	68	109	48	73	72	50	100	84	134	64	76.5556	23.6375
COG0355	27	23	22	59	79	45	46	67	43	64	31	38	36	36	59	43	77	24	46	17.2183
COG0356	26	26	46	110	94	66	64	72	50	81	36	65	60	55	99	70	114	47	66.4444	24.8507
COG0357	47	60	45	80	105	79	61	76	71	104	47	62	50	55	98	93	105	64	70.6667	19.882
COG0358	150	194	171	158	376	310	227	299	245	285	127	208	237	230	411	174	239	165	234.111	77.8346
COG0359	30	56	43	58	75	59	63	82	56	60	27	45	26	31	55	45	83	70	52.7222	15.7734
COG0360	20	28	24	27	40	41	20	52	30	40	26	46	32	33	56	37	40	49	34.5556	10.5564
COG0361	11	25	15	39	57	37	32	40	36	39	11	50	27	30	62	34	48	32	23.6667	11.008
COG0362	27	42	86	30	29	36	56	49	67	66	51	28	72	17	69	28	67	56	48.3889	19.4396
COG0363	42	121	143	115	203	111	110	107	112	172	108	187	123	60	142	84	119	109	119.722	40.1626
COG0364	13	27	71	22	27	29	52	53	54	75	57	35	58	16	81	40	58	48	44.3333	19.2507
COG0365	77	122	81	33	112	95	99	117	96	124	80	109	73	51	63	41	35	54	81.9444	30.8668
COG0366	168	212	127	492	459	341	302	445	315	395	156	338	256	329	609	395	680	265	348	154.021
COG0367	96	123	113	142	229	197	170	205	198	235	92	173	93	93	285	165	130	131	160.778	56.9877
COG0368	17	20	18	15	30	19	32	34	24	24	8	8	24	21	37	11	45	20	22.1667	9.351
COG0370	307	337	214	405	580	423	347	397	343	456	219	342	279	258	404	424	368	362	358.778	88.318
COG0371	33	36	25	98	57	72	50	61	36	58	11	43	34	38	70	57	94	56	33.5556	15.4319
COG0372	82	96	103	221	224	182	139	166	109	162	110	149	153	122	212	188	233	141	152.611	45.0231
COG0373	13	12	16	20	32	23	26	36	23	50	13	31	21	18	37	19	50	24	24.7778	10.6691
COG0374	13	7	9	3	2	7	18	12	7	24	11	12	12	5	5	9	1	21	9.83333	6.61771
COG0375	4	10	1	3	17	9	7	13	2	11	2	6	7	10	16	9	7	13	8.38889	4.6544
COG0377	7	26	31	6	28	14	15	14	20	31	29	41	20	2	5	12	5	13	18.4444	10.9771
COG0378	19	15	11	28	25	23	19	28	19	27	15	16	12	14	41	17	41	38	22.1111	8.6084
COG0379	20	65	60	97	95	80	66	77	85	115	57	95	74	47	64	87	82	78	73.5	22.5656
COG0381	65	99	169	85	170	112	129	144	131	134	92	128	130	58	112	72	52	97	110.222	33.1335
COG0383	56	75	29	54	79	101	85	88	57	51	33	33	63	65	190	68	78	141	75.2222	40.4279
COG0385	24	8	22	71	67	43	42	46	45	61	30	46	39	34	98	51	93	40	47.4444	23.081
COG0386	3	2	26	14	29	3	17	29	12	32	10	24	11	6	7	7	2	12	13.2778	10.3287
COG0388	77	98	167	154	262	180	131	196	180	241	92	126	177	114	150	131	216	130	101.278	33.3146
COG0389	100	151	102	173	266	206	188	225	193	257	66	151	135	153	335	209	258	180	185.944	65.6116
COG0391	12	8	3	5	14	7	7	6	6	4	10	2	5	18	10	4	14	11	8.16667	4.79276
COG0393	6	19	25	22	35	10	20	20	23	36	13	27	22	18	33	19	10	24	20.8889	9.62771
COG0394	40	37	61	62	100	64	61	87	69	94	46	72	72	49	119	57	93	54	68.6111	21.9066
COG0395	265	219	201	847	587	538	459	635	408	385	274	291	395	398	1172	494	974	445	500.833	269.831
COG0396	49	57	71	46	83	61	76	84	73	109	75	87	67	46	73	66	70	63	69.5556	15.9345
COG0398	11	7	4	7	29	13	18	13	15	13	3	11	11	19	24	8	27	18	13.8333	7.16404
COG0399	95	225	204	181	232	166	236	218	190	260	144	280	178	90	211	151	116	95	182.889	56.0146
COG0402	115	73	63	85	140	76	87	98	105	97	51	55	56	71	141	75	112	83	89.6111	26.3509
COG0403	49	67	77	10	63	51	54	58	61	115	64	37	54	21	25	25	8	57	49.7778	25.5931
COG0404	38	60	44	22	57	55	49	63	77	106	44	26	54	15	29	16	1	49	44.0556	25.0352
COG0405	10	7	6	5	31	17	22	6	6	13	5	10	7	9	4	23	10	20	11.5	7.48528
COG0406	36	63	71	109	172	137	110	128	72	113	53	96	75	115	241	113	192	96	109.944	52.0503
COG0407	3	13	19	11	15	20	26	24	12	15	10	10	22	9	35	8	4	18	15.7778	8.88856
COG0409	8	18	10	23	22	18	5	7	7	19	3	15	7	9	28	26	33	13	15.2778	8.58045
COG0410	71	41	32	44	83	70	66	70	58	53	25	52	50	37	90	68	101	83	62.2778	22.1699
COG0411	77	57	31	49	110	79	45	68	74	40	34	76	55	44	111	72	112	84	68.4444	25.6474
COG0412	6	11	13	10	18	12	18	15	17	12	7	11	14	8	9	5	0	5	10	4.58899
COG0413	13	40	47	46	78	39	49	45	52	55	42	60	51	20	16	43	56	33	43.7778	15.832
COG0414	19	35	57	64	88	57	55	60	46	94	44	53	55	25	22	47	57	21	48.8333	19.9713
COG0416	50	89	34	102	105	95	89	106	76	78	33	77	68	73	106	72	100	75	79.1667	24.6439
COG0417	2	3	12	4	1	5	27	25	5	2	33	6	3	21	9	2	1	10	9.44444	9.62364
COG0419	30	47	63	65	113	99	108	119	74	89	52	66	95	93	123	77	72	44	79.7222	26.4726
COG0420	40	47	52	82	102	69	69	75	57	79	35	47	75	86	92	59	82	34	65.7222	18.9078
COG0421	20	29	24	64	40	40	41	38	45	57	30	27	37	36	64	46	46	11	38.8333	14.8215
COG0422	48	61	100	176	187	119	110	96	113	169	88	116	90	81	135	148	168	97	116.222	38.979
COG0423	104	175	134	173	238	183	170	185	167	199	132	168	140	119	177	142	177	125	160.333	31.8082
COG0424	39	47	62	75	121	65	69	62	59	95	40	77	55	41	103	59	93	57	68.0556	23.1757
COG0425	5	9	25	24	18	17	19	18	15	31	15	8	16	13	20	20	24	15	17.2778	6.11465
COG0426	99	133	120	190	256	180	174	204	172	195	122	169	148	126	177	145	186	111	159.444	42.7141
COG0427	75	90	101	95	174	143	121	164	134	117	102	147	105	59	74	106	104	87	110.5	31.4853
COG0428	47	43	23	57	102	74	75	59	78	53	13	71	57	59	108	56	70	42	60	22.9475
COG0432	10	24	23	12	17	10	16	14	18	26	8	12	7	9	19	11	6	10	14.1667	6.20484
COG0433	8	9	5	5	9	18	18	10	8	10	2	10	6	24	23	11	13	7	11.1667	6.30826
COG0436	276	334	365	454	611	483	435	541	468	632	318	504	416	299	694	418	650	446	464.944	127.636
COG0437	22	16	14	17	23	16	22	8	15	29	7	15	19	5	44	16	11	30	17.5556	8.93257
COG0438	155	257	446	399	505	356	326	518	343	449	244	361	342	285	388	224	284	269	339.722	97.1983
COG0439	10	32	30	49	47	43	37	33	35	48	27	25	29	26	76	42	83	39	39.9444	17.6584
COG0440	26	40	26	70	57	64	55	72	50	62	26	37	51	39	92	68	97	52	53.9444	19.9248
COG0441	133	212	173	225	318	282	228	241	244	246	154	241	169	174	250	219	286	187	219.278	47.7195
COG0442	96	124	111	158	217	197	148	206	142	169	79	173	133	111	182	124	194	135	151.333	38.6858
COG0443	172	239	164	277	340	327	251	266	254	263	172	322	213	180	260	301	338	198	250.444	59.416
COG0444	127	97	92	286	260	197	145	158	207	179	90	137	148	135	348	303	397	253	198.444	90.7415
COG0445	162	238	186	273	324	265	256	284	235	300	167	283	273	190	232	206	307	185	239.667	52.529
COG0446	24	25	42	50	37	41	31	30	34	51	20	15	44	45	96	33	40	29	37.8333	18.0367
COG0447	11	5	40	14	44	23	21	12	40	59	26	47	23	4	4	14	9	21	22.9444	16.8888
COG0448	148	137	100	428	303	239	196	222	195	229	101	171	151	207	308	303	408	193	225.833	93.7815
COG0449	165	170	127	245	337	291	275	284	192	237	114	236	244	199	253	277	339	187	232.556	64.1021
COG0450	4	21	39	17	20	21	27	22	45	40	40	30	38	20	24	24	33	36	27.7222	11.3439
COG0451	97	158	262	113	228	212	228	273	175	239	101	218	201	94	210	99	91	144	114.722	41.2679
COG0452	41	73	86	125	180	113	129	113	118	142	88	136	98	60	134	105	167	84	109.667	35.5031
COG0455	3	3	1	24	21	12	10	37	7	5	6	8	12	7	6	6	20	3	10.6111	9.17887
COG0456	74	72	52	103	154	113	95	134	67	123	43	85	85	89	184	75	130	77	62.6111	23.2307
COG0458	261	323	276	323	533	389	316	364	351	408	268	399	349	214	411	328	405	317	343.944	68.3042
COG0459	166	188	145	181	240	226	167	221	221	239	115	197	143	107	220	159	245	175	186.611	42.1498
COG0460	76	104	85	129	162	125	140	162	120	156	99	107	113	93	186	137	193	112	127.167	37.1297
COG0461	42	52	39	96	92	76	60	98	47	80	48	69	48	48	109	59	79	57	65.9444	20.8622
COG0462	66	92	72	109	152	140	113	132	110	130	85	109	90	86	182	129	195	142	119.056	34.635
COG0463	175	226	323	405	477	342	392	512	383	488	223	408	330	300	707	309	367	303	240.611	74.7994
COG0464	12	15	20	14	34	27	26	18	12	41	28	20	28	28	66	18	20	38	26.5556	13.4086
COG0465	220	270	196	440	452	325	341	422	339	377	230	266	281	266	374	408	475	299	335.667	86.4605
COG0466	169	234	176	302	420	309	246	288	272	296	192	242	202	194	262	270	342	171	257.111	68.0077
COG0467	8	5	7	5	16	11	7	9	12	14	4	8	8	10	16	11	2	2	8.55556	4.44869
COG0468	88	100	60	90	152	113	143	93	79	117	82	117	113	132	156	82	135	94	106.611	28.27
COG0469	104	140	108	164	228	213	174	199	174	215	126	212	109	142	196	156	203	141	169.278	41.1122
COG0470	23	20	12	14	26	28	20	22	16	27	13	28	18	19	31	11	26	23	20.1667	6.57312
COG0471	30	11	63	62	61	45	59	62	34	67	31	76	61	29	53	23	71	60	49.4444	19.184
COG0472	78	92	65	59	176	149	115	129	116	144	64	123	93	105	176	84	112	117	108.278	36.2391
COG0473	77	106	106	139	182	129	130	115	104	138	84	152	106	77	159	148	155	120	122.111	29.7379
COG0474	231	460	291	399	546	404	349	394	351	452	239	284	269	308	609	457	504	447	389.722	107.577
COG0475	30	36	72	35	97	97	62	91	50	61	39	59	58	38	69	41	28	19	53.6667	24.4396
COG0476	29	23	40	70	71	43	58	81	45	84	34	54	40	26	56	27	68	37	49.6667	19.1557
COG0479	17	19	34	21	34	37	25	25	30	54	20	28	22	10	34	13	32	28	26.5556	10.7332
COG0480	453	643	534	884	1091	778	633	785	648	985	474	694	572	606	794	665	1401	600	733.389	239.386
COG0481	150	246	144	236	334	278	258	220	221	263	147	264	197	160	203	259	305	216	148.056	36.128
COG0482	91	180	194	167	237	193	195	227	212	246	167	162	178	104	142	136	189	104	172.944	47.2957
COG0483	10	29	53	29	33	30	39	33	38	37	25	12	31	10	39	28	25	27	29.6667	11.3293
COG0484	112	174	171	251	247	219	206	250	249	300	153	205	214	189	280	210	292	192	217.556	52.9108
COG0486	95	139	112	203	254	171	147	191	139	189	90	159	124	107	150	138	209	132	155.556	44.6044
COG0488	315	465	619	730	860	606	666	753	644	811	536	681	606	375	657	632	698	508	616.389	138.872
COG0489	112	137	154	176	251	212	165	193	203	190	97	174	163	127	190	129	205	131	167.611	39.561
COG0490	3	12	20	8	26	20	18	19	13	18	3	19	14	5	6	8	7	6	11.8333	5.742
COG0491	59	48	45	56	97	75	84	91	54	84	34	61	57	71	125	43	48	46	66.5556	22.0807
COG0492	76	129	116	177	193	185	154	154	148	188	124	137	140	130	226	176	293	170	162.556	47.1296
COG0493	244	234	220	393	510	377	339	422	309	419	214	362	283	218	437	337	342	236	330.222	89.6874
COG0494	16	6	7	22	24	16	22	28	21	23	10	15	17	27	53	22	24	15	20.8333	10.7772
COG0495	199	293	206	267	429	353	303	331	305	362	193	364	244	208	316	267	326	282	292	63.5647
COG0496	17	46	53	15	53	42	36	24	41	69	28	54	49	4	14	9	12	22	33.3333	18.8243
COG0497	133	148	130	159	231	200	172	203	183	233	103	183	134	107	170	157	176	139	165.111	38.857
COG0498	109	94	116	113	175	117	109	139	141	152	84	114	119	89	143	111	145	109	121.611	23.8207
COG0499	33	61	47	13	42	47	31	23	40	51	20	38	36	17	70	15	52	73	37.9444	17.2131
COG0501	11	14	37	12	24	29	18	21	17	30	20	23	27	11	36	13	48	26	23.8333	10.0718
COG0502	30	44	86	138	85	74	78	95	75	116	69	62	63	42	70	65	111	49	75.8889	28.3048
COG0503	46	39	66	114	146	95	72	118	62	121	82	102	70	68	111	90	133	80	89.7778	29.6758
COG0504	123	213	114	182	229	217	184	239	192	217	126	171	155	129	224	145	236	168	182.111	39.1301
COG0505	62	119	78	136	183	147	116	121	111	153	89	140	117	86	129	123	183	106	122.389	34.4847
COG0507	139	136	138	206	353	247	214	314	195	284	112	180	148	247	339	237	239	120	216	75.8303
COG0508	41	30	38	18	14	22	41	19	20	15	9	21	17	6	15	19	12	52	23.5	12.7982
COG0509	12	14	21	12	15	14	16	30	30	39	25	9	23	12	23	13	16	38	20.7222	10.243
COG0510	6	5	10	11	28	19	10	14	10	12	9	11	10	10	8	16	11	13	11.7222	5.74769
COG0511	15	12	13	37	27	19	17	20	22	40	19	21	15	16	33	22	24	12	21.5	7.16404
COG0512	14	37	61	65	55	46	38	63	54	63	58	48	35	33	65	49	65	51	50.4444	15.0654
COG0513	134	233	262	159	315	243	256	317	240	310	206	266	247	89	150	142	193	161	217.5	69.9775
COG0514	131	195	373	237	419	221	274	298	301	493	244	385	309	153	277	173	271	202	274.222	91.5003
COG0515	98	90	56	162	178	164	97	153	69	148	75	149	137	132	282	166	309	196	148.167	63.7507
COG0516	48	59	62	99	107	117	78	93	73	115	68	100	83	77	149	79	153	76	89.7222	26.968
COG0517	15	18	17	26	42	15	25	25	25	16	8	15	21	19	28	22	35	13	22.5	9.08295
COG0518	37	58	68	90	80	69	67	100	63	95	50	76	54	60	79	96	84	96	75.6111	18.3211
COG0519	98	183	127	145	168	138	158	142	178	196	149	135	123	86	166	133	165	115	143.944	27.7074
COG0520	114	137	118	143	222	200	163	188	144	212	121	142	140	123	163	170	200	117	153.556	33.7921
COG0521	11	6	8	35	29	28	24	20	34	38	16	16	28	15	28	30	50	20	23.5556	10.9985
COG0522	46	69	46	72	112	87	75	75	84	94	58	76	58	57	68	72	102	71	46.2222	11.9388
COG0523	41	45	70	120	134	117	86	125	93	116	51	85	70	81	106	108	85	49	88.5	31.1321
COG0524	179	185	283	329	439	326	291	355	279	341	181	248	312	209	490	269	332	223	293.333	84.0994
COG0525	220	306	204	330	436	370	326	355	311	382	215	325	257	232	354	308	450	294	313.889	72.8422
COG0526	15	20	71	38	70	29	47	47	35	52	35	46	52	16	27	26	12	25	37	17.0259
COG0527	149	165	199	213	246	236	193	235	196	277	140	184	176	130	230	182	219	132	197.056	45.2268
COG0528	53	91	62	64	123	99	94	89	99	84	61	103	55	60	74	78	96	84	83.9444	19.6273
COG0529	5	17	34	8	29	9	32	19	32	16	29	7	29	7	9	14	12	7	17.6667	11.0294
COG0530	37	30	26	101	116	91	78	114	77	67	45	38	77	59	112	53	85	18	66.8889	30.7837
COG0531	10	7	23	16	26	26	21	16	22	43	17	20	24	29	69	15	59	27	17	9.59166
COG0532	163	172	148	176	292	198	200	206	207	209	136	212	166	142	213	187	239	160	190.722	37.2635
COG0533	89	132	99	98	186	149	107	135	134	146	82	129	114	125	189	136	184	147	130.444	32.5128
COG0534	881	750	983	1746	2286	1831	1324	1933	1187	1625	595	1188	1237	1178	2207	1258	1572	764	1356.89	498.786
COG0535	35	32	36	73	83	65	61	61	59	75	38	78	44	66	74	66	72	49	59.7778	16.5549
COG0536	79	101	75	106	141	100	117	121	117	143	86	113	102	89	135	102	163	123	108.556	21.9229
COG0537	31	33	49	49	66	59	65	73	41	68	38	56	51	29	66	47	72	63	34.7778	9.55206
COG0538	51	101	81	119	169	123	106	110	81	126	99	115	98	48	108	75	123	66	98.5	28.1702
COG0539	107	103	116	142	202	163	153	162	132	173	101	161	144	109	218	106	179	139	143.778	32.7765
COG0540	74	84	93	104	184	120	104	177	96	123	87	117	93	54	116	94	140	107	108.444	30.9292
COG0541	105	167	100	138	204	194	167	164	148	168	125	164	132	114	182	180	222	157	158.444	33.4404
COG0542	450	495	397	570	839	707	628	710	560	694	405	639	541	437	707	519	667	541	584.111	119.007
COG0543	103	102	111	133	212	174	118	160	126	211	76	132	127	88	196	102	146	101	136.556	42.9435
COG0544	99	84	69	227	222	170	149	186	155	137	69	127	120	179	213	158	238	124	150.389	54.6035
COG0545	16	52	88	30	104	45	73	83	65	133	79	120	73	24	59	21	26	34	40	20.3238
COG0546	90	124	131	182	249	188	141	198	157	244	94	154	140	123	229	157	217	141	164.833	44.6585
COG0547	16	46	63	86	100	82	68	93	60	96	50	81	73	42	56	71	122	53	69.5556	24.4546
COG0548	53	68	57	99	114	90	78	119	75	101	55	99	71	59	119	80	140	68	86.7222	25.0782
COG0549	25	35	17	86	47	33	65	44	33	37	39	30	28	25	71	75	68	44	44.6111	21.1191
COG0550	524	607	595	592	1160	674	874	922	840	905	529	628	683	555	1094	723	849	443	736.167	202.334
COG0551	13	17	12	35	20	18	22	16	20	17	14	18	19	14	32	19	29	4	19.7222	7.55221
COG0552	72	102	56	98	148	124	108	99	110	112	83	101	76	82	133	118	174	95	104.222	27.4581
COG0553	64	57	68	87	190	126	92	98	71	104	48	110	68	77	224	105	129	87	97.8333	44.1898
COG0554	85	117	71	229	222	149	148	154	130	118	101	120	131	117	164	173	228	147	146.111	44.2704
COG0555	3	4	7	32	11	16	17	38	14	24	11	18	13	12	24	15	39	3	15.9444	10.6742
COG0556	151	248	169	254	349	239	229	260	240	299	156	256	201	228	268	237	327	255	241.722	55.5886
COG0557	89	134	158	181	278	192	208	201	215	214	117	237	149	176	163	168	211	118	176.889	44.2943
COG0558	27	24	23	40	58	45	55	48	33	51	19	30	32	62	98	49	66	38	44.3889	18.6647
COG0559	58	48	34	22	80	73	55	79	34	59	15	64	46	47	114	52	85	61	57.3333	22.5962
COG0560	19	29	34	27	49	44	35	35	41	89	37	30	58	30	74	30	41	31	39.9444	18.1123
COG0561	95	145	162	437	307	250	263	295	237	334	141	203	214	230	463	378	379	212	264.111	103.901
COG0562	32	69	120	125	177	136	144	111	117	164	123	165	107	71	212	159	225	83	84.3889	30.1626
COG0563	33	81	42	93	116	87	77	75	74	91	58	87	59	65	105	82	109	65	75.7778	21.386
COG0564	196	226	208	301	462	363	318	346	290	418	167	338	247	229	333	233	359	200	291.556	82.9197
COG0566	151	152	179	186	285	248	210	209	188	212	150	202	170	152	312	178	256	191	201	48.2908
COG0568	114	102	90	132	253	179	171	161	155	197	72	176	128	164	186	149	190	102	150.611	45.3848
COG0569	97	102	126	243	303	230	175	233	173	217	96	160	186	158	244	145	204	131	180.111	58.5018
COG0571	52	74	48	70	113	75	86	94	66	93	56	90	58	68	82	99	110	80	77.6111	19.306
COG0572	57	80	82	82	179	145	98	150	124	150	50	101	87	82	97	84	96	68	99.1667	34.5326
COG0573	57	68	45	86	123	99	93	95	79	83	51	58	61	72	143	78	117	48	79.0556	27.8113
COG0574	236	223	197	245	347	301	238	295	237	285	127	259	200	177	246	179	281	201	238.667	49.9353
COG0575	18	21	30	22	44	34	32	41	28	34	14	38	26	33	45	29	27	30	29.8889	7.97709
COG0576	31	50	32	45	87	49	51	68	49	73	34	59	46	54	74	53	70	53	53.2778	15.933
COG0577	26	11	40	34	35	34	29	37	27	33	11	37	36	72	128	19	34	27	38	26.916
COG0578	9	7	14	2	9	22	19	16	35	63	9	14	18	1	5	5	2	11	15.0556	14.3013
COG0579	51	48	14	85	112	61	68	76	39	65	27	46	57	38	81	82	99	89	64.0556	26.3159
COG0580	11	11	38	16	19	34	16	25	17	50	18	15	38	18	54	39	64	23	27.2222	14.5058
COG0581	54	54	56	72	83	77	90	84	69	74	50	51	74	41	96	93	98	64	73.2222	18.2485
COG0582	10	21	10	18	44	31	18	49	21	20	9	5	25	21	62	27	28	17	24.6667	15.4234
COG0583	188	159	196	423	425	315	350	335	271	384	134	272	248	282	490	311	429	212	302.278	101.504
COG0584	55	70	89	72	101	75	84	119	100	110	41	79	80	56	112	64	80	68	83.1667	20.6005
COG0586	7	12	50	16	31	17	29	36	21	43	19	20	24	19	43	15	37	31	26.3333	12.7187
COG0587	239	374	339	391	515	476	346	467	479	504	315	460	330	281	498	423	505	411	408.056	87.3435
COG0588	19	44	64	26	43	42	46	44	50	32	65	35	59	18	35	27	47	68	42.3333	15.4044
COG0589	3	5	11	2	7	13	23	14	3	16	10	13	11	12	52	12	38	18	9.22222	8.12806
COG0590	41	50	66	87	106	63	65	62	62	77	50	84	57	60	96	53	91	43	66.3889	17.3074
COG0591	50	43	71	85	115	101	86	115	64	94	28	89	73	96	140	77	133	61	84.2222	29.395
COG0592	82	112	80	117	213	166	121	174	83	154	60	119	122	112	164	126	189	124	127.778	40.4585
COG0593	75	155	117	169	217	161	143	144	146	187	71	141	113	113	183	151	225	138	148.889	41.5252
COG0594	19	10	19	22	50	19	24	44	20	26	13	42	27	21	33	16	48	24	26.8333	12.641
COG0595	103	165	57	176	212	219	142	175	120	123	54	100	88	155	210	188	266	156	151.333	55.7853
COG0596	27	46	18	37	70	37	43	56	39	34	16	26	31	49	86	27	32	27	25.1667	11.6531
COG0597	21	26	30	38	68	38	29	52	33	49	17	34	30	34	71	33	41	45	39.0556	15.3871
COG0598	33	45	67	73	90	53	62	80	60	73	51	73	57	55	89	57	98	58	65.3889	17.8066
COG0599	15	28	25	16	46	40	33	46	30	62	30	22	32	29	49	18	45	28	21.6111	7.91974
COG0600	45	35	42	45	100	49	54	56	45	67	38	50	41	47	92	60	74	69	57.2778	20.2392
COG0601	136	98	107	261	228	215	158	163	175	175	90	153	149	136	394	271	391	211	193	86.1756
COG0602	34	41	41	55	97	45	53	76	62	72	22	71	47	34	73	56	62	25	54.4444	20.9459
COG0603	10	27	54	20	40	25	32	30	27	63	35	44	28	21	27	19	20	21	20.3333	8
COG0604	4	1	6	7	1	5	5	4	6	6	8	16	8	3	27	8	28	34	9.61111	9.71439
COG0605	13	32	45	7	29	13	42	22	38	26	17	23	35	16	15	3	11	17	22.3333	12.8567
COG0606	118	127	112	144	266	213	170	202	193	208	98	217	168	92	210	116	205	159	167.5	48.4795
COG0607	18	25	46	84	58	47	51	53	61	63	23	30	50	36	75	35	68	26	46.8333	18.7342
COG0608	113	128	114	158	243	173	141	172	152	191	67	155	149	74	134	122	155	123	141.278	36.522
COG0609	64	75	96	67	121	85	109	87	83	133	50	76	84	60	127	63	81	46	83.7778	25.3088
COG0610	119	172	86	145	308	209	200	186	173	160	60	137	98	137	296	129	252	150	165.5	65.7761
COG0611	21	40	47	13	44	30	39	37	58	55	40	64	63	15	21	11	19	21	35.1667	18.3279
COG0612	120	198	216	65	246	209	187	206	184	274	96	165	144	122	113	58	48	110	153.389	63.2113
COG0613	25	20	15	30	65	43	40	51	25	32	19	30	26	47	62	44	39	39	37.1667	15.8606
COG0614	52	42	72	44	89	63	69	89	46	85	47	59	44	39	98	47	101	40	62.2778	20.5936
COG0615	5	17	7	32	23	13	16	19	23	23	14	11	19	10	27	16	17	15	17.7778	7.10058
COG0616	21	37	66	14	49	37	37	55	40	64	41	64	47	11	30	29	21	23	37.7778	17.5585
COG0617	52	64	71	88	116	92	95	65	76	141	57	104	70	62	115	78	128	65	86.2778	25.9588
COG0618	49	82	62	105	126	110	100	108	76	100	50	85	57	60	88	62	97	66	52.8889	16.9702
COG0619	42	44	25	100	130	81	53	66	65	64	20	63	49	70	203	71	125	90	46.9444	25.9716
COG0620	10	31	29	73	99	56	53	97	30	71	48	85	39	52	65	89	137	59	63.6667	32.1577
COG0621	263	367	275	397	602	474	409	443	394	493	256	408	325	257	381	343	424	301	379.611	91.1541
COG0622	52	57	51	100	129	119	62	97	82	105	40	70	65	73	104	91	85	64	80.8333	26.0209
COG0623	30	48	50	8	47	38	57	48	56	59	37	47	41	10	19	10	17	26	36.7778	17.8245
COG0624	95	121	151	99	162	153	103	135	154	140	84	120	133	94	222	133	130	143	129	29.9647
COG0626	21	23	18	45	50	84	46	38	25	42	23	42	32	44	123	60	134	66	30.8333	21.9712
COG0627	29	38	38	24	37	34	45	64	41	37	41	33	36	17	75	13	21	17	34.2778	16.014
COG0628	45	47	54	92	119	78	76	115	73	86	29	67	62	83	151	76	90	59	77.6667	27.8694
COG0629	50	62	54	101	132	120	78	108	83	98	40	76	90	104	151	104	109	95	59.7778	19.8006
COG0630	5	1	6	4	10	8	20	22	7	10	2	5	11	12	8	8	13	8	8.44444	4.35515
COG0631	66	69	34	137	126	116	83	138	71	101	34	103	80	88	136	85	189	117	98.7778	38.18
COG0632	37	46	35	57	99	77	69	80	56	82	42	60	53	54	67	62	72	53	59.1667	15.8643
COG0634	39	66	55	84	106	66	75	71	75	82	41	66	58	45	86	85	105	80	71.7222	19.5171
COG0635	120	108	123	186	243	196	161	188	162	192	94	142	161	147	213	162	226	133	165.167	37.7924
COG0636	12	10	6	24	26	25	19	28	13	20	10	19	23	32	50	17	28	13	21.1111	9.87504
COG0637	67	80	130	163	219	197	183	189	107	194	75	130	128	128	183	184	182	127	149.556	46.3024
COG0640	25	24	19	50	78	39	35	53	36	19	25	27	23	38	61	29	48	45	37.3889	16.4429
COG0641	44	109	128	198	249	134	157	199	165	194	101	179	142	97	139	172	199	84	146.167	49.4193
COG0642	477	837	1245	928	1378	920	1196	1425	1075	1198	779	820	1014	730	1246	739	778	510	961.833	279.982
COG0643	12	18	10	75	51	43	57	67	21	27	28	46	41	10	24	30	70	14	35.3889	20.3676
COG0644	10	11	13	11	18	13	36	17	14	28	3	14	16	9	13	16	11	13	9.27778	5.24467
COG0646	87	85	72	111	176	125	111	113	108	125	75	111	98	48	102	98	91	72	101.167	30.0769
COG0647	39	36	13	37	42	47	33	53	31	25	11	18	21	22	57	34	59	46	34.6111	15.1158
COG0648	62	62	53	118	95	88	74	106	80	82	58	54	65	69	75	69	126	70	50.1111	12.3378
COG0649	22	38	66	19	56	45	40	51	37	73	54	62	43	3	12	24	11	40	38.5	19.93
COG0651	13	9	3	3	9	8	10	4	15	14	6	1	2	7	16	6	3	18	7.83333	5.37149
COG0652	48	66	53	102	142	116	105	108	80	93	48	80	72	69	138	78	73	52	85	30.8678
COG0653	231	297	191	355	432	324	267	338	255	356	189	277	266	237	345	314	375	279	293	67.1968
COG0654	6	4	3	13	8	3	10	10	4	21	4	5	5	2	10	6	5	11	7.11111	4.67646
COG0655	71	60	49	120	118	121	77	139	94	107	68	62	88	76	103	108	93	78	92.6111	27.0014
COG0656	43	109	82	113	102	88	119	115	69	119	97	67	75	49	167	105	147	162	100.667	35.7113
COG0657	59	60	89	131	124	132	110	108	89	130	63	77	90	92	193	90	155	106	105.389	35.7345
COG0658	15	15	15	28	45	31	16	33	27	21	12	23	16	23	52	17	26	12	24.7222	11.007
COG0659	67	72	104	119	177	111	114	157	94	167	91	121	144	60	52	90	104	58	106.111	35.1566
COG0661	5	14	9	53	32	22	18	9	15	45	18	7	14	38	75	64	113	43	33.2222	29.5745
COG0662	24	26	17	39	78	50	48	62	44	53	28	53	49	27	74	36	54	25	43.8333	16.6389
COG0663	9	19	50	53	62	39	51	47	54	48	28	53	38	24	35	35	49	17	39.8889	14.9819
COG0664	49	40	129	87	144	122	111	151	95	120	49	81	98	89	165	80	85	67	98	38.1375
COG0665	10	14	7	11	21	15	17	20	10	11	4	14	15	9	18	6	16	10	12.6111	4.6544
COG0666	9	6	12	1	16	30	2	0	11	18	2	12	12	6	11	12	2	22	10.5556	7.73245
COG0667	91	124	149	189	248	146	197	198	154	208	109	179	162	108	270	160	260	193	113.222	36.8711
COG0668	38	51	79	55	79	86	55	70	66	69	53	53	70	41	83	53	58	38	61.4444	15.4814
COG0669	32	38	55	64	85	64	51	62	49	70	45	57	43	58	85	57	79	62	59.1667	15.5573
COG0670	5	6	2	1	27	13	8	10	11	22	1	19	1	11	42	6	14	6	12.3333	11.4994
COG0671	6	4	11	9	17	21	21	31	19	26	6	11	14	22	35	4	11	8	15.3889	9.01071
COG0673	226	214	216	219	305	235	228	248	260	227	138	184	223	218	449	211	202	263	236.056	65.8621
COG0674	187	202	175	155	316	234	165	243	235	260	181	224	224	126	157	153	166	178	200.111	46.8312
COG0675	6	13	43	111	129	51	37	112	57	166	20	46	30	64	142	85	203	47	74.8333	55.0414
COG0677	26	104	85	43	83	37	82	39	116	69	63	85	37	21	44	45	9	58	57.6667	29.2816
COG0679	47	21	25	65	85	84	50	50	39	60	23	45	43	82	180	58	91	48	39.5556	21.5985
COG0681	25	13	40	35	54	61	39	67	36	42	28	32	31	50	56	28	51	16	25.8333	10.9074
COG0682	48	66	72	86	128	83	73	113	92	131	66	79	78	67	95	82	110	75	85.0556	19.2948
COG0683	72	40	23	30	104	92	46	74	58	38	22	66	45	61	136	42	116	64	62.0556	34.151
COG0684	10	2	7	4	8	5	9	6	7	16	12	8	7	12	11	6	5	15	8.44444	3.7136
COG0685	42	53	51	76	109	82	81	118	70	72	53	90	73	51	96	68	80	68	72.8889	21.224
COG0686	21	42	59	21	89	40	49	42	66	79	50	102	54	20	23	15	11	38	45.2778	25.9769
COG0687	54	48	56	112	121	91	105	121	87	114	55	87	85	61	128	88	157	70	91.7222	32.0364
COG0688	13	18	31	39	39	24	34	41	32	49	23	39	41	16	19	24	52	12	30.3333	12.18
COG0689	19	6	4	6	9	9	4	2	12	13	3	10	3	10	34	18	31	43	13.7222	11.7814
COG0690	7	8	15	18	28	20	22	31	7	21	6	25	24	12	44	15	22	19	19	8.92452
COG0691	33	47	34	47	86	45	50	64	45	68	42	43	55	43	67	55	65	55	52.7778	13.8163
COG0692	20	68	84	66	100	60	54	72	91	110	51	57	68	34	50	48	71	42	64.3333	22.617
COG0693	21	34	34	49	74	55	43	64	28	51	19	38	43	32	64	28	36	32	40.5	17.0026
COG0696	124	181	125	201	246	204	191	188	184	231	142	207	153	124	166	151	165	133	170.944	35.2077
COG0698	41	41	36	87	97	74	66	94	69	82	30	52	67	45	102	66	85	74	67.8889	20.8803
COG0700	21	29	43	22	52	25	32	53	25	47	24	40	46	9	19	18	31	22	30.8889	13.177
COG0701	5	26	2	17	24	14	22	5	13	19	7	13	8	13	16	14	26	34	16	8.45751
COG0703	39	52	58	93	143	90	90	107	96	111	53	74	66	59	115	77	154	74	85.3889	30.2599
COG0704	41	33	44	57	64	66	65	85	44	74	27	46	46	36	103	45	62	37	54.5556	20.7456
COG0705	14	12	34	34	59	32	28	48	27	49	24	23	27	27	39	23	25	13	29.5	12.9354
COG0706	46	52	64	52	119	78	68	56	71	81	37	67	68	62	121	56	85	83	72.5	23.9957
COG0707	98	104	83	152	213	156	136	153	152	144	66	128	128	98	149	130	223	133	136.944	37.6243
COG0708	26	56	94	80	131	91	68	107	99	119	59	79	81	56	103	105	124	92	89.2778	26.517
COG0709	19	14	10	80	66	48	39	35	51	65	19	28	27	35	55	45	87	25	40.4444	22.711
COG0710	16	15	21	58	67	38	29	44	31	44	14	30	26	25	46	52	51	18	34.7222	14.9028
COG0711	14	6	15	18	30	25	14	25	20	26	10	19	15	40	81	11	22	11	22.7778	16.8123
COG0712	22	22	40	60	78	52	46	78	36	62	29	47	55	43	78	47	76	36	49.9444	18.7003
COG0714	95	129	126	158	166	158	135	167	106	131	74	124	109	104	179	137	157	109	131.944	32.3464
COG0715	44	33	37	47	64	52	63	51	52	64	28	31	44	46	105	54	63	58	52.3889	17.2836
COG0716	22	43	47	52	66	67	60	74	50	70	17	51	54	48	72	35	72	43	52.1667	17.2499
COG0717	3	3	1	1	5	1	1	2	3	5	5	5	1	7	30	15	36	17	8	10.6881
COG0718	15	24	6	32	29	28	19	34	21	23	9	10	18	30	37	29	32	25	23.5	9.31318
COG0719	104	123	129	91	220	189	133	239	129	210	119	203	139	96	144	113	126	131	145.833	43.2398
COG0720	6	9	4	4	18	18	7	15	15	26	10	15	14	2	16	1	6	11	11.1667	6.68844
COG0721	7	8	5	17	16	25	15	17	11	18	5	19	13	14	29	21	45	13	17.3333	10.5607
COG0722	45	38	41	119	78	54	58	76	64	50	44	34	47	66	173	98	180	95	49.5556	26.9187
COG0725	20	19	20	52	33	37	20	24	29	32	11	20	34	35	46	43	55	15	31	12.5885
COG0726	91	82	82	150	165	129	115	164	105	106	57	79	100	91	152	112	127	67	107.889	30.3545
COG0728	25	4	15	25	12	25	19	21	20	20	3	14	18	24	74	30	33	37	23.6667	14.9706
COG0730	1	3	2	10	13	5	1	5	3	11	2	1	4	30	51	4	16	6	10	13.8522
COG0731	4	20	24	13	41	18	26	33	29	41	16	25	14	9	17	7	9	7	20.8889	12.5786
COG0732	17	39	40	33	89	43	61	83	43	57	10	45	37	49	96	49	54	37	49.1111	23.6043
COG0733	154	143	172	383	488	339	284	378	271	378	197	340	226	208	324	342	341	176	285.278	98.293
COG0735	32	42	54	86	89	78	58	98	61	79	41	67	45	49	89	56	88	55	64.1667	22.1153
COG0736	6	10	7	13	18	22	15	9	12	12	3	7	5	9	21	16	22	16	12.8333	6.50113
COG0737	81	75	121	70	182	120	123	129	110	193	90	136	108	60	121	72	60	73	106.333	38.5868
COG0738	43	84	193	67	149	101	144	164	114	226	98	139	143	54	108	24	11	45	104.833	59.0715
COG0739	117	141	199	99	233	244	166	214	140	226	119	173	226	155	258	99	75	111	168.667	59.7061
COG0740	103	104	102	101	209	165	136	152	140	149	99	154	148	93	165	91	151	121	131.278	32.8451
COG0741	18	19	15	17	30	27	11	35	19	31	11	26	20	23	28	9	25	17	20.7222	7.16039
COG0742	39	41	48	48	83	79	63	57	51	52	39	60	46	45	68	56	96	51	56.7778	15.0823
COG0743	84	131	92	121	171	140	137	161	125	172	96	145	108	87	141	141	163	108	86.8889	17.7429
COG0744	99	122	123	201	261	185	169	188	153	240	105	177	139	174	238	194	281	156	179.167	52.0579
COG0745	639	893	891	1735	1765	1320	1407	1532	1206	1297	855	1003	1084	943	1714	1405	1656	866	1232.33	344.559
COG0747	139	85	122	247	265	185	147	143	169	177	72	132	116	125	385	308	389	216	191.5	91.8517
COG0749	147	177	151	161	306	213	238	194	191	245	154	236	169	227	214	183	185	115	194	45.3924
COG0750	44	60	52	92	122	79	84	76	81	79	41	64	47	60	98	47	86	49	69.2778	20.9644
COG0751	4	7	7	7	10	7	14	11	4	11	20	12	16	2	12	13	49	37	9.38889	9.31248
COG0752	3	4	3	1	7	2	6	2	0	9	9	7	9	3	5	8	28	14	4.44444	4.06162
COG0753	11	35	19	7	15	9	39	18	19	12	18	27	19	10	7	2	1	25	16.6111	10.9014
COG0756	35	43	45	66	66	53	80	87	57	76	92	59	34	114	98	70	82	52	66.6667	22.2473
COG0757	27	32	30	12	58	39	43	49	39	47	12	39	30	25	33	26	25	38	32.5556	11.9913
COG0758	67	62	63	87	143	111	84	85	93	101	48	90	61	74	107	82	95	71	83.6111	24.6461
COG0759	14	23	13	28	37	38	22	37	27	34	12	23	13	22	29	19	22	14	23.6111	8.71199
COG0760	17	10	21	17	23	9	13	15	8	31	9	26	23	6	15	12	5	4	14.8333	8.35429
COG0761	44	65	72	87	124	93	89	84	75	75	50	86	85	53	98	91	122	90	83.2778	21.5319
COG0763	22	21	55	16	51	37	43	49	52	99	33	76	55	6	18	8	19	32	39.5556	24.6916
COG0764	24	42	41	69	67	52	61	62	38	61	43	41	33	27	46	28	75	20	30.6111	10.1988
COG0765	108	96	89	206	212	174	150	189	109	197	55	150	112	128	289	200	400	183	172.5	80.1177
COG0766	199	158	139	217	351	285	221	244	203	272	118	218	189	156	315	203	312	223	223.333	63.9972
COG0767	9	13	34	2	26	14	16	17	27	41	18	44	39	2	5	4	14	18	18.2222	12.5724
COG0768	273	359	272	629	777	607	494	630	486	621	263	472	462	434	661	524	767	421	511.556	159.11
COG0769	110	137	120	170	259	220	139	211	150	190	93	198	141	135	200	188	213	159	170.556	40.6798
COG0770	123	191	168	161	287	195	206	241	200	251	121	228	181	122	168	144	224	148	187.444	47.9377
COG0771	112	137	98	150	253	181	159	181	139	185	112	137	123	138	216	159	218	164	161.222	44.9163
COG0772	151	172	167	243	391	323	246	267	246	289	139	229	192	228	393	217	312	187	243.056	75.5369
COG0773	131	161	85	217	270	202	141	192	186	209	110	161	149	101	181	188	226	169	171.111	47.8808
COG0774	15	30	42	17	57	35	36	25	40	69	27	68	47	16	10	6	13	27	31.5556	19.4126
COG0775	34	37	40	73	108	67	73	87	68	91	36	68	72	51	93	57	60	42	42.7778	13.9645
COG0776	21	80	186	63	118	117	100	148	96	170	96	118	158	43	86	52	49	57	98.0556	46.3052
COG0777	36	28	31	98	69	71	64	90	54	46	29	46	35	45	74	81	75	28	54.9444	23.0332
COG0778	92	85	151	133	231	169	158	182	144	183	100	132	128	100	184	85	134	119	138.556	39.5388
COG0779	26	34	26	37	62	46	44	66	36	23	16	46	28	29	40	32	56	25	37.0556	13.3305
COG0780	0	11	20	15	21	12	16	20	18	44	27	28	19	4	10	15	14	12	16.2778	9.79679
COG0781	29	22	24	36	62	60	43	51	38	62	27	37	23	26	76	47	52	53	42.1111	15.669
COG0782	48	52	51	83	100	78	74	87	64	128	51	88	66	59	110	75	124	66	79.1111	23.4167
COG0783	3	19	22	3	6	7	12	18	21	18	10	10	10	3	30	9	6	7	11.8333	8.07502
COG0784	26	29	71	112	101	75	70	109	92	81	46	54	52	88	113	67	101	48	73.7778	26.3697
COG0785	1	2	2	3	2	2	5	5	5	2	2	3	5	7	5	2	2	10	3.66667	2.67889
COG0786	27	14	25	53	38	68	55	59	41	43	33	51	48	29	27	22	61	20	39.2778	15.7286
COG0787	145	114	87	121	208	177	159	141	140	161	85	155	119	65	150	125	195	108	137.056	36.0285
COG0788	2	22	46	10	9	2	30	31	18	18	33	6	31	2	15	6	1	3	15.2778	12.6761
COG0789	35	56	64	133	136	84	79	108	85	116	47	62	53	106	184	106	135	106	60.9444	25.2807
COG0790	43	63	48	30	108	84	70	101	54	86	43	106	68	43	34	27	70	92	65.9444	27.8219
COG0791	81	98	86	218	212	169	169	181	159	174	57	111	114	122	228	155	226	70	147.389	54.5938
COG0792	24	20	29	25	44	51	43	42	24	34	15	44	33	13	40	31	42	31	31.7778	10.575
COG0793	111	170	292	178	319	242	207	297	239	350	200	304	244	155	159	111	109	118	138.611	51.0549
COG0794	19	24	22	15	38	40	31	24	42	34	21	47	24	18	8	14	25	20	25.6111	9.65973
COG0795	15	20	42	7	44	20	33	32	36	54	15	36	29	14	15	4	18	29	24.7778	13.2423
COG0796	43	59	49	105	151	81	84	99	91	127	39	87	57	70	91	86	119	70	52.7778	16.3547
COG0799	20	38	33	41	33	43	37	39	36	52	20	40	38	32	48	24	54	39	37.2222	8.76863
COG0800	56	45	36	68	87	57	61	60	42	66	34	58	65	45	79	38	33	44	54.7222	15.1495
COG0801	14	22	28	29	39	30	23	39	38	54	24	37	42	23	57	33	62	59	23.3333	8.91133
COG0802	20	33	24	42	76	62	44	51	45	72	35	54	29	41	41	35	57	67	46.5	15.1861
COG0803	49	57	57	50	85	88	52	80	61	61	35	91	59	43	78	45	104	80	64.6667	17.1086
COG0804	6	7	11	45	16	20	14	12	33	27	18	21	15	23	36	7	30	11	20.0556	12.1871
COG0805	14	18	31	16	21	43	42	47	28	35	23	26	30	16	14	6	7	15	23.7778	12.9003
COG0806	34	25	26	47	77	58	39	63	24	42	14	42	24	22	65	42	66	38	41.3889	19.0514
COG0807	12	32	45	49	53	45	49	52	59	76	46	61	53	17	32	49	56	30	46.1111	17.0773
COG0809	67	176	142	126	231	196	175	183	172	217	107	178	194	101	119	107	118	109	150.444	46.2795
COG0810	18	45	68	20	46	51	47	69	45	75	50	66	52	16	19	9	13	14	39.2778	21.9513
COG0811	22	20	73	13	74	25	53	44	58	74	38	68	42	6	30	7	14	29	39.1111	24.3598
COG0812	66	73	76	116	157	127	93	132	107	117	59	108	91	78	148	112	185	101	105.611	33.493
COG0813	36	23	12	37	62	55	43	32	36	42	13	22	23	31	49	38	40	32	34.9444	13.7219
COG0816	28	31	41	50	58	64	41	54	40	69	29	37	40	41	50	54	81	40	47.5556	15.7675
COG0817	33	39	24	13	67	35	45	52	41	56	30	56	30	24	42	18	41	43	37.7778	14.1611
COG0818	3	17	13	25	22	18	10	9	10	17	11	10	15	16	27	15	12	7	9.22222	4.85744
COG0819	5	5	1	5	20	24	10	11	9	9	1	16	6	5	11	5	39	12	10.8889	9.89289
COG0820	75	174	100	246	227	141	153	165	123	147	160	145	140	133	178	163	178	124	155	40.0088
COG0821	77	106	110	125	191	148	136	152	128	155	128	141	119	77	145	103	168	109	129.778	30.9982
COG0822	51	62	35	61	85	95	64	75	52	66	33	63	50	75	75	78	85	71	64.4444	18.753
COG0823	40	66	144	23	110	54	71	90	74	120	84	88	96	24	32	16	11	26	41.6111	25.4746
COG0824	24	27	30	23	46	43	47	51	27	60	19	39	41	26	16	9	30	19	32	13.7755
COG0825	23	26	19	84	60	63	69	73	59	59	36	47	46	46	79	72	78	22	52.9444	21.2671
COG0826	121	193	134	214	314	242	192	196	227	276	133	226	187	185	228	187	237	198	205.833	47.8038
COG0827	11	11	4	18	26	30	19	35	19	11	7	18	20	19	54	25	30	9	20.6667	12.8658
COG0828	3	7	4	11	22	13	10	16	7	21	5	10	6	12	14	10	17	11	11	4.76507
COG0829	2	1	3	16	7	11	7	8	6	13	1	2	6	6	18	1	10	5	6.38889	5.05428
COG0833	9	3	17	34	18	21	22	18	11	30	10	15	25	28	82	23	102	38	28.8333	27.466
COG0834	134	93	93	181	239	234	165	213	135	162	66	137	143	185	396	209	315	128	113.722	54.4068
COG0836	38	35	117	52	127	101	119	108	123	156	128	110	128	45	32	82	28	44	87.8333	43.2683
COG0838	5	11	19	1	15	5	7	12	13	22	7	16	17	1	1	1	1	6	5.77778	4.29165
COG0840	37	16	15	83	83	85	112	174	35	47	20	58	85	39	47	42	89	25	61.5556	40.4173
COG0841	524	857	1568	499	951	845	1178	1101	1273	1439	1113	882	1337	318	371	275	355	570	861.111	415.36
COG0845	60	68	170	70	126	90	86	130	78	141	47	74	112	59	88	23	23	48	83.9444	40.146
COG0846	55	67	61	89	134	85	89	122	77	107	56	88	65	68	107	102	116	73	87.6111	24.249
COG0847	17	22	43	12	42	21	23	35	19	71	15	37	24	15	34	10	16	26	27.1667	14.9085
COG0848	14	8	36	10	22	13	17	42	19	46	9	22	29	7	20	2	27	24	20	11.7323
COG0849	37	59	54	46	90	54	58	73	43	60	42	80	59	34	22	23	36	34	31.3333	11.3033
COG0853	6	15	22	42	36	10	31	13	24	49	16	25	24	14	21	28	31	12	23.2222	11.4766
COG0854	16	37	55	11	17	23	40	36	33	53	28	22	32	5	10	9	5	23	16.4444	9.8472
COG0855	88	135	204	261	308	213	225	234	212	305	163	237	209	137	328	262	400	196	147.778	49.4553
COG0858	21	34	24	38	64	46	46	41	30	40	15	46	18	29	59	24	49	46	24.6667	9.68322
COG0859	6	17	31	10	46	18	45	34	27	55	27	32	25	9	8	5	22	24	24	14.5198
COG0860	81	103	96	176	167	137	147	218	132	157	74	111	136	118	155	100	182	99	135.444	39.521
COG0863	61	79	64	50	155	82	81	116	75	57	37	48	58	106	186	44	63	64	79.6111	39.6576
COG0864	2	5	2	3	1	2	1	2	1	2	2	6	6	2	10	2	2	8	3.22222	3.00109
COG1001	74	68	37	73	105	110	85	85	94	88	37	68	68	50	109	67	88	86	79.7778	21.2231
COG1003	56	92	62	29	62	51	58	57	70	110	42	31	78	17	17	24	10	58	50.5	25.9394
COG1004	42	159	148	109	184	163	142	244	141	192	119	177	152	65	150	105	127	117	142.944	48.9459
COG1005	22	26	41	13	39	28	29	35	27	58	37	51	46	3	7	10	5	24	27.8889	15.7849
COG1007	18	27	49	20	66	42	42	46	43	77	32	52	54	6	9	9	2	21	32.6111	20.4598
COG1008	29	41	67	26	62	45	44	54	50	86	41	64	53	9	16	15	1	41	40.8333	21.7289
COG1009	44	58	57	25	80	44	54	47	49	97	56	69	58	7	37	22	15	40	47.6111	22.3847
COG1010	28	45	32	88	56	37	74	69	44	58	43	38	62	45	69	54	72	20	53.1667	18.0661
COG1011	19	45	78	91	109	95	86	113	76	104	46	76	78	64	134	61	77	61	78.6667	26.4264
COG1012	64	85	102	155	155	123	178	138	107	109	113	94	108	109	257	137	139	153	128.222	39.8446
COG1013	173	166	135	139	228	234	168	179	178	227	136	170	141	111	172	111	98	113	160.167	40.9566
COG1014	98	100	90	76	162	133	101	120	103	153	80	99	106	99	120	80	98	83	107.167	22.5942
COG1015	33	45	23	114	109	68	79	85	75	77	46	70	52	79	89	126	127	58	75.8889	28.7972
COG1018	2	4	7	5	6	1	10	2	2	5	3	4	1	1	1	3	3	2	3.66667	2.95057
COG1020	25	73	47	116	114	118	68	148	103	140	51	87	58	63	180	88	122	68	92.0556	41.6321
COG1021	1	6	6	3	5	1	11	4	24	15	6	15	9	1	26	7	3	2	7.66667	6.85136
COG1022	95	151	309	103	251	249	188	231	248	263	160	253	243	94	301	139	258	206	209.778	67.4385
COG1024	24	26	27	42	59	28	50	62	42	45	13	29	32	30	39	49	62	27	38.7778	14.7232
COG1026	64	37	58	220	161	118	116	165	126	132	77	84	92	84	136	137	221	74	116.278	49.869
COG1027	19	31	92	76	58	50	66	59	82	123	84	33	72	31	95	40	47	34	62.0556	29.006
COG1028	192	258	272	263	400	327	341	348	272	417	206	316	260	242	428	243	292	230	294.278	70.2456
COG1030	5	8	10	3	17	15	4	1	12	7	4	5	2	7	7	1	14	21	7.27778	5.17693
COG1032	70	73	68	120	192	126	104	148	101	134	48	92	101	103	143	75	140	70	105.889	34.4296
COG1033	51	27	48	96	105	95	61	138	62	75	36	63	68	63	112	42	79	43	68.4444	27.9984
COG1034	22	39	21	34	42	38	44	25	29	32	25	16	17	35	47	37	38	27	30.8333	7.8159
COG1035	1	16	14	21	18	5	8	20	4	16	3	10	5	10	26	7	9	7	11.3889	6.65219
COG1038	30	34	44	62	73	59	70	48	75	71	53	45	57	42	47	77	138	78	61.9444	24.3612
COG1039	2	11	1	5	7	5	2	6	4	2	1	1	2	10	5	3	3	7	4.22222	3.20946
COG1040	20	51	40	54	91	46	60	67	48	81	30	74	45	34	56	42	61	41	52.3889	18.2439
COG1041	0	5	3	14	2	5	5	4	2	7	2	8	4	8	1	3	9	6	2.88889	2.32351
COG1042	11	37	54	16	10	29	36	44	27	57	16	17	40	11	21	6	8	13	25.1667	15.527
COG1043	22	53	72	14	75	47	42	59	67	106	68	67	62	16	23	10	19	38	30.5	17.0337
COG1044	29	39	69	19	76	44	46	56	49	85	53	71	50	14	26	16	28	32	44.3889	21.0605
COG1045	45	76	85	114	143	87	90	123	92	134	70	78	70	54	111	78	118	53	90.2778	28.8542
COG1047	15	13	31	19	22	17	25	23	29	29	19	34	7	11	28	13	7	7	20.6667	8.64326
COG1048	103	122	153	202	278	179	159	201	173	245	134	168	180	146	274	184	228	163	181.611	49.0967
COG1051	42	81	64	88	127	110	111	135	89	90	57	82	88	81	181	96	156	87	98.1111	34.0517
COG1052	112	160	183	171	228	193	203	215	176	194	142	180	169	85	165	154	155	144	108.056	19.8864
COG1053	101	74	156	119	160	125	135	164	149	201	75	161	135	96	175	86	157	106	133.278	37.3943
COG1055	43	38	57	64	124	60	69	75	76	98	19	94	48	58	93	39	126	48	68.3333	28.4791
COG1057	45	46	51	62	80	63	66	76	58	73	55	67	60	42	78	46	89	52	61.3333	13.9958
COG1058	35	24	35	35	50	34	36	44	33	38	16	27	29	25	39	30	50	56	36.3333	10.3355
COG1060	55	82	113	174	169	143	115	153	149	160	87	114	113	76	86	95	119	52	114.611	36.8704
COG1061	71	73	126	142	229	122	106	171	144	188	62	154	122	163	151	104	119	80	83.9444	27.1953
COG1062	8	3	11	6	7	8	11	5	2	10	11	5	6	7	10	11	10	14	7.94444	3.03842
COG1063	77	107	118	208	190	166	143	147	143	161	104	138	120	120	242	165	218	141	151.944	43.1638
COG1064	21	27	31	71	50	50	57	44	61	43	39	48	32	38	79	47	81	44	47.2778	16.1275
COG1066	76	122	128	152	226	160	171	177	177	191	127	161	178	96	224	144	225	138	102.5	24.565
COG1069	20	51	49	15	25	33	33	48	24	27	8	9	15	9	26	10	29	22	25.3889	13.487
COG1070	188	228	251	342	330	272	348	227	282	329	183	217	243	189	572	211	351	312	282.556	89.385
COG1071	20	21	21	2	11	6	13	10	15	12	10	6	10	8	7	9	2	28	11.8333	7.11461
COG1073	10	27	30	26	42	18	25	33	19	35	17	23	30	13	20	10	16	23	22.7778	8.90839
COG1074	139	166	99	166	263	216	196	221	150	230	87	151	138	179	197	170	227	150	177.111	47.2053
COG1077	107	150	108	177	241	162	193	188	161	176	120	186	152	138	179	177	206	131	165.722	35.6631
COG1078	10	24	37	19	24	11	17	25	18	19	28	4	30	7	15	15	2	1	16.8333	9.30054
COG1079	101	49	39	70	93	81	63	87	46	50	17	49	51	36	71	53	36	64	38.7222	17.046
COG1080	134	94	62	225	223	249	245	238	150	163	81	159	170	145	261	211	294	155	180.389	64.3932
COG1082	50	51	37	100	122	61	48	53	73	69	33	47	51	80	211	85	57	91	74.2222	44.49
COG1083	4	24	44	15	18	25	37	33	16	15	11	14	15	14	22	6	25	7	19.1667	10.234
COG1085	1	2	2	1	3	8	1	1	1	6	1	0	1	6	37	10	35	17	7.72222	10.9211
COG1086	91	192	155	121	221	248	224	244	166	156	122	178	166	112	190	137	120	115	161.778	47.8804
COG1087	102	166	193	154	219	199	145	156	168	213	103	165	167	127	215	145	213	158	166.278	37.7013
COG1088	75	150	176	198	269	159	171	203	163	197	146	211	124	102	233	188	184	175	173.667	46.0639
COG1089	35	50	116	38	96	88	102	110	93	122	93	98	102	43	42	33	31	48	50	20.7052
COG1090	6	7	15	2	3	6	16	8	14	1	6	2	12	2	8	3	1	11	6.94444	5.08136
COG1091	58	88	114	146	152	125	127	149	103	149	93	118	111	72	155	96	113	92	115.556	30.11
COG1092	93	103	96	163	221	167	164	185	124	144	89	119	117	85	116	103	130	120	128.778	34.8974
COG1094	17	15	15	10	26	24	20	29	16	13	7	17	13	16	12	10	17	5	15.1667	6.00245
COG1098	10	16	6	9	18	20	9	16	11	8	9	14	2	19	15	7	22	11	12	5.49866
COG1101	54	44	38	116	98	119	84	87	74	87	36	61	62	53	125	122	179	68	83.7222	36.0144
COG1102	18	15	10	36	44	35	18	36	31	36	5	11	26	31	59	19	35	11	26.1667	13.4613
COG1104	139	185	86	253	312	262	223	229	148	198	87	189	146	186	297	240	279	168	203.722	65.9882
COG1105	45	67	23	105	92	107	83	100	69	102	46	69	58	52	165	117	119	53	80.9444	33.541
COG1106	3	11	23	42	32	28	18	27	22	36	10	26	13	20	37	17	23	13	22.2778	10.7583
COG1108	38	44	47	45	89	47	50	54	52	76	31	55	43	30	51	29	54	48	48.5	14.0178
COG1109	290	271	260	413	555	484	331	488	327	477	180	345	333	273	552	405	476	280	239.056	68.3791
COG1112	26	57	110	36	93	54	68	102	60	107	53	82	80	35	42	16	29	27	38.6667	19.6708
COG1113	6	3	6	10	6	12	65	11	7	28	9	9	5	34	150	41	134	65	32.3333	42.1077
COG1114	37	20	12	28	55	54	37	41	23	62	22	28	23	14	40	43	55	41	24	9.26092
COG1115	137	196	211	463	480	301	314	392	292	344	208	334	249	229	353	367	549	232	313.056	110.174
COG1116	54	69	43	62	129	51	74	83	68	80	37	58	69	59	86	103	99	63	70.6111	22.0431
COG1117	53	92	79	104	138	106	91	111	89	106	63	82	86	72	151	110	149	84	99.7778	25.6894
COG1118	8	12	13	45	25	20	32	28	15	27	23	23	20	17	36	25	63	10	15.8889	8.46369
COG1119	7	25	40	10	36	17	20	34	27	34	22	26	41	6	22	26	28	21	23.8333	9.73321
COG1120	131	114	112	140	187	146	133	161	164	150	104	135	143	96	173	131	146	96	136.278	26.7621
COG1121	75	88	70	95	108	67	70	90	98	93	71	98	75	57	74	64	100	83	84.0556	16.7138
COG1122	123	160	68	255	278	247	158	196	202	185	93	159	128	169	420	256	373	213	206.111	89.6312
COG1123	45	37	41	73	87	74	60	56	63	66	25	48	51	65	191	70	181	93	71.2778	43.8068
COG1124	2	7	16	23	22	11	17	7	18	15	7	16	11	11	18	24	35	21	14.8333	7.8684
COG1125	10	12	8	14	15	10	18	8	15	23	6	9	12	11	26	26	27	28	15.6667	7.71553
COG1126	108	172	102	245	265	203	256	267	181	220	117	183	148	166	329	298	480	273	219.389	87.9011
COG1127	13	23	40	12	52	24	39	41	70	43	31	47	32	12	24	18	30	36	32.5556	15.4357
COG1129	164	178	124	448	314	229	309	292	272	229	228	151	203	214	499	312	372	252	266.556	99.6873
COG1131	277	452	304	841	724	565	600	668	575	478	365	445	492	425	846	650	781	454	553	169.214
COG1132	914	922	455	1333	1680	1510	1075	1428	1130	1049	494	1009	852	992	2264	1241	1768	1001	1167.06	438.649
COG1134	28	39	45	71	111	93	78	93	69	69	58	62	71	80	175	111	129	66	79.4444	35.8202
COG1135	37	31	21	66	73	79	52	54	61	55	30	58	38	38	103	82	126	82	61.7222	26.5503
COG1136	313	479	361	825	846	595	693	769	620	625	471	536	520	518	932	770	1007	486	411.722	120.087
COG1137	17	32	50	25	47	45	57	34	50	50	47	61	33	15	10	19	15	22	34.8333	14.9755
COG1139	16	27	33	29	57	35	30	29	17	71	35	62	43	11	21	18	8	14	30.1667	17.84
COG1142	12	16	15	25	29	15	17	21	11	15	15	13	15	11	35	14	17	14	18.1667	7.11461
COG1143	42	44	55	33	62	63	33	62	37	64	24	60	40	25	52	22	37	34	45.0556	14.9606
COG1148	27	49	25	49	64	50	50	39	41	29	13	31	35	19	66	26	38	23	37.6111	13.329
COG1149	19	23	17	30	60	40	32	40	35	32	15	21	38	40	63	37	26	20	20.7778	9.44056
COG1150	2	5	6	8	4	2	6	6	7	2	6	6	3	6	17	2	4	6	5.55556	3.74515
COG1151	57	67	106	198	239	130	121	182	140	160	134	88	131	102	146	120	206	57	131.611	49.147
COG1152	6	5	5	6	18	7	6	2	3	5	4	3	8	7	24	7	5	2	6.05556	4.47834
COG1154	130	223	250	307	338	261	267	342	318	393	237	336	237	165	216	272	326	202	266.333	68.7031
COG1155	110	146	122	184	149	154	97	131	190	180	115	86	118	96	151	144	125	171	86.7778	19.5675
COG1156	69	133	104	141	123	130	102	100	122	155	117	107	95	91	144	121	135	126	117.111	20.2539
COG1157	17	8	5	38	26	14	52	40	22	14	11	23	13	6	3	13	42	5	20.3333	14.9902
COG1158	58	98	85	116	144	85	106	114	116	138	68	99	91	55	126	103	141	102	101.222	24.7162
COG1159	62	84	95	80	116	90	90	120	101	120	88	99	98	79	117	101	139	97	101	19.7812
COG1160	111	162	161	174	246	192	195	215	166	195	140	161	160	129	223	161	230	176	176.444	33.7799
COG1161	53	45	18	69	80	71	55	76	43	47	18	38	47	58	56	60	96	41	55.1111	20.1608
COG1162	46	79	78	97	154	115	103	124	93	130	63	120	98	66	105	72	113	77	97.6111	27.5961
COG1164	108	73	18	120	161	152	68	110	53	79	22	62	82	94	100	128	106	57	88.0556	39.7099
COG1165	13	12	72	17	58	22	32	33	28	56	25	43	28	6	7	14	24	19	18.8889	12.3331
COG1166	27	59	113	14	88	52	62	85	88	133	85	120	94	10	19	28	11	45	63.0556	38.7442
COG1167	114	101	88	194	257	209	175	232	136	188	77	156	137	143	280	194	258	187	173.833	61.8521
COG1168	82	120	207	194	197	141	149	168	134	276	154	176	166	91	190	163	215	156	164.056	45.0914
COG1171	58	40	55	101	146	117	89	106	80	110	52	103	85	68	160	138	133	76	94.9444	34.12
COG1172	54	44	62	174	105	71	92	78	92	76	50	54	74	95	267	66	94	59	89.5556	51.5321
COG1173	100	67	70	264	200	202	134	147	167	155	73	107	126	127	339	227	348	196	170	82.9259
COG1174	7	7	6	6	5	5	15	2	19	9	5	6	4	3	7	17	14	21	8.83333	5.00882
COG1175	229	183	159	770	440	410	414	501	396	309	251	294	287	398	1029	437	925	453	438.444	234.535
COG1176	35	46	42	90	101	84	79	90	46	56	48	63	70	41	77	61	87	33	40.4444	15.1122
COG1177	34	44	52	83	113	65	91	97	64	86	51	72	61	54	116	75	84	55	71.7222	22.7255
COG1178	22	20	27	28	27	27	32	40	13	23	14	35	17	22	29	13	119	25	29.1111	23.7286
COG1179	69	79	57	92	115	78	97	100	93	96	59	65	82	51	95	88	97	57	82.3889	18.9275
COG1180	51	102	95	170	147	134	111	144	112	138	105	92	96	95	190	130	150	129	122.556	33.8929
COG1181	101	104	81	149	176	120	114	133	136	182	78	107	102	98	180	122	171	117	126.722	33.1464
COG1182	5	2	1	3	2	5	6	0	2	1	1	1	1	1	6	1	3	2	2.5	1.58114
COG1183	13	12	25	24	39	29	18	30	26	27	10	17	22	17	16	19	35	14	14.7222	5.6756
COG1185	172	247	171	212	375	312	241	317	267	316	181	302	254	183	276	252	274	262	256.222	55.7437
COG1186	57	66	80	128	105	106	105	104	104	125	56	100	81	63	96	77	111	77	89.9444	21.12
COG1187	66	110	92	120	206	162	133	169	126	141	55	127	109	95	123	100	201	139	85.5	28.2473
COG1188	10	27	19	18	44	24	25	27	36	25	18	24	21	22	22	21	25	10	22.8889	7.01166
COG1189	37	42	24	69	88	64	66	64	52	52	26	41	46	59	87	89	99	63	60.0556	23.7894
COG1190	161	169	146	192	218	221	197	250	212	215	130	230	188	135	222	208	251	182	197.556	36.7347
COG1191	124	130	69	237	318	276	207	260	156	183	89	171	152	219	278	161	274	127	191.667	74.5686
COG1192	226	208	330	329	644	383	358	403	380	432	211	316	311	258	521	345	444	240	354	115.212
COG1193	104	137	120	191	258	234	178	209	180	203	100	168	141	123	233	176	211	122	174.611	46.027
COG1194	52	62	66	69	95	87	58	97	84	98	56	100	67	52	100	67	80	71	76.3333	19.1311
COG1195	79	115	96	168	194	145	153	173	104	190	82	143	95	97	173	153	216	122	137.333	41.5041
COG1196	100	136	41	170	199	184	150	195	88	130	52	123	104	159	226	169	192	137	143.278	53.8536
COG1197	230	290	204	348	456	348	303	366	317	376	182	333	268	264	416	279	411	262	314.167	73.2427
COG1198	138	194	143	211	293	216	218	262	231	265	180	256	193	171	227	163	213	159	207.222	42.922
COG1199	48	56	40	108	129	99	84	90	55	83	25	51	71	72	234	92	129	88	86.5556	46.557
COG1200	162	173	157	199	353	269	254	207	214	271	151	259	172	171	282	202	281	189	219.444	58.8
COG1201	10	15	1	6	17	19	18	8	15	23	10	13	14	33	109	35	80	75	27.2222	29.1054
COG1203	9	15	27	27	78	45	38	38	31	47	14	24	19	29	82	27	67	34	35.2778	18.8892
COG1204	1	4	5	15	13	5	5	22	5	10	11	14	12	10	34	7	9	7	11.0556	7.2556
COG1205	12	35	7	17	20	16	14	29	8	23	12	5	7	20	17	10	16	15	15.2222	8.14252
COG1206	70	76	9	34	82	88	59	58	37	47	13	60	34	50	64	33	71	60	51.3333	21.5352
COG1207	51	50	22	46	67	89	64	76	38	58	19	50	46	33	118	63	98	71	60.0556	25.4985
COG1208	44	55	86	50	89	60	84	79	56	98	63	73	63	43	57	52	58	25	63.1667	19.1872
COG1209	53	88	129	149	210	91	110	134	131	150	71	200	126	75	172	140	114	104	123.833	42.2781
COG1210	29	44	11	25	61	44	24	20	29	41	14	26	17	29	49	23	62	61	34.1667	17.0958
COG1211	52	58	81	110	183	102	112	132	78	121	65	121	73	51	130	106	148	96	65.9444	22.3172
COG1212	16	35	53	15	53	32	56	35	37	51	38	57	36	16	28	20	22	29	34.1667	13.6608
COG1213	5	10	18	7	8	13	9	14	5	10	3	3	12	5	23	6	5	3	9.38889	6.01116
COG1214	17	38	31	42	65	53	36	41	38	47	20	45	33	43	67	47	58	35	41.8889	13.5381
COG1215	44	62	119	98	140	121	120	161	109	136	70	129	108	113	217	98	103	88	113.5	36.653
COG1216	43	74	161	118	207	141	166	214	138	214	66	137	118	116	231	110	111	66	136.111	56.9043
COG1217	149	209	166	255	330	271	207	265	227	267	185	263	199	155	260	239	298	202	233.833	49.6651
COG1218	4	29	54	17	27	17	20	30	37	32	23	22	25	6	14	5	3	13	20.9444	13.273
COG1219	108	146	118	222	250	197	168	223	201	203	137	168	163	134	198	190	301	152	180.889	49.552
COG1220	10	28	6	2	13	5	9	10	5	1	3	10	7	2	0	1	22	5	7.83333	7.74027
COG1221	2	4	6	32	10	15	24	9	14	36	5	3	3	5	25	22	17	16	13.4444	10.4218
COG1225	16	37	102	64	81	37	63	82	60	92	46	68	79	39	55	48	54	29	39.1667	14.0053
COG1227	34	29	41	88	98	74	45	87	81	53	25	47	55	55	128	80	102	56	65.8333	28.189
COG1228	78	63	89	53	99	78	55	69	60	88	56	37	77	51	103	75	29	63	69	20.0235
COG1230	7	12	17	2	6	7	21	7	14	5	3	10	6	6	44	6	15	20	11.2222	8.96763
COG1232	7	11	11	4	13	15	8	9	10	2	2	17	9	30	54	19	15	27	14.7222	12.2177
COG1233	17	17	26	13	24	14	25	26	19	14	5	6	10	10	10	14	7	9	15.2778	6.92655
COG1234	27	48	66	90	147	92	72	87	105	125	39	88	76	74	121	61	120	29	81.4444	34.7685
COG1235	38	34	35	54	101	80	64	80	46	70	36	45	38	37	50	42	40	51	52.7778	20.2559
COG1236	56	28	12	67	86	92	49	74	65	42	29	55	40	50	79	57	86	45	55.8889	22.0824
COG1237	18	29	33	15	21	26	25	31	17	28	12	15	14	10	33	13	20	6	21.1667	9.38867
COG1239	3	1	4	1	3	1	2	3	2	2	2	12	5	3	1	7	23	2	4.44444	6.10903
COG1240	1	6	4	1	5	12	5	7	4	5	3	11	6	13	8	6	15	6	6.27778	3.78551
COG1242	29	42	84	92	93	84	71	105	90	98	77	76	67	39	67	96	104	50	77.8333	23.2056
COG1243	15	17	1	2	17	15	4	17	6	12	4	6	16	8	24	7	11	21	11.2778	6.65808
COG1245	15	45	25	34	55	25	31	38	32	39	27	23	28	16	20	33	28	25	29.2778	10.11
COG1246	10	5	18	13	24	20	18	16	9	19	5	10	13	7	30	12	19	15	14.6667	6.2685
COG1247	30	26	23	36	71	63	46	46	41	54	19	39	43	32	82	53	44	42	45.2778	16.2365
COG1249	87	174	244	115	160	161	199	191	218	241	173	105	192	75	229	105	153	204	169.056	52.6112
COG1250	41	15	16	54	63	47	63	64	32	37	30	50	43	41	70	58	47	43	46.3889	16.2522
COG1251	37	51	59	75	91	75	81	76	74	70	39	43	79	38	81	44	67	41	62.3889	17.5236
COG1252	9	26	48	9	62	16	30	28	25	62	27	53	14	7	21	12	1	11	25.4444	18.9775
COG1253	132	167	190	188	293	195	206	245	196	266	173	261	204	140	256	181	287	239	211.444	47.7324
COG1254	2	3	5	33	14	11	7	10	16	9	4	10	7	14	36	14	28	5	12.3889	9.90032
COG1256	9	7	2	33	41	25	40	62	9	12	12	23	19	12	11	7	56	2	21.7778	18.732
COG1260	7	10	32	7	21	24	15	10	15	31	12	17	16	11	12	19	42	24	11.8333	6.38242
COG1263	43	46	80	292	259	202	161	147	184	179	74	109	110	93	327	193	269	137	103.667	51.6026
COG1264	13	10	19	91	48	62	62	42	42	39	16	40	29	43	109	55	59	48	45.8333	24.6845
COG1268	26	12	30	74	46	52	30	37	33	41	13	37	25	27	58	37	86	23	38.6667	19.088
COG1269	72	62	52	69	82	91	50	65	59	79	35	49	61	74	101	57	53	81	65.9444	16.4977
COG1270	39	37	51	84	78	68	67	74	64	72	40	58	68	42	65	51	66	38	58.7222	15.009
COG1271	34	54	71	21	83	37	55	44	61	104	51	81	54	11	18	20	10	43	30.7778	16.4766
COG1272	15	38	37	66	59	59	53	66	35	43	34	53	42	34	94	53	56	35	48.2222	16.8158
COG1274	44	50	5	5	42	27	11	21	4	10	1	6	15	18	25	19	15	67	21.2778	17.5694
COG1277	3	6	7	1	2	2	3	3	2	4	2	1	3	5	10	1	1	1	3.05556	2.68924
COG1281	54	33	19	89	82	98	47	89	52	59	27	43	57	53	60	65	87	38	58.1111	20.4907
COG1283	127	127	97	236	410	256	223	244	194	248	118	229	168	142	212	190	240	161	129.389	41.1456
COG1284	96	112	159	212	329	238	180	250	157	278	86	213	153	192	208	192	245	98	190.667	66.17
COG1285	33	30	40	16	51	29	13	20	24	33	16	31	20	19	17	30	12	18	25	9.59166
COG1288	26	39	77	79	45	37	41	31	47	66	39	30	43	29	79	65	69	64	51	18.2821
COG1291	3	5	1	25	16	10	18	21	12	10	6	10	10	3	5	3	20	3	9.55556	7.22107
COG1292	4	12	23	53	32	28	40	9	14	47	14	5	25	5	19	41	28	27	23.0556	14.7826
COG1293	64	75	40	116	147	113	111	128	78	95	39	65	61	74	128	80	122	60	88.3333	30.6114
COG1294	13	18	37	5	26	14	23	23	23	32	14	25	26	10	20	2	5	18	18.6111	9.43796
COG1295	22	22	34	31	44	37	22	31	23	35	15	30	32	37	63	21	31	15	29.9444	10.4289
COG1296	27	24	21	63	62	59	58	56	35	53	23	33	55	38	78	50	83	39	47.2222	19.4136
COG1297	39	40	68	64	99	62	58	67	88	92	49	84	78	34	83	49	44	41	62.7222	21.4334
COG1298	24	16	5	50	30	32	72	58	23	5	15	34	24	6	16	17	59	11	27.1111	20.1111
COG1299	41	27	25	114	92	77	77	95	78	76	42	63	46	65	107	121	152	47	73.5	33.971
COG1301	71	42	70	136	146	120	114	103	89	148	63	126	89	76	104	86	117	50	96.8889	30.5227
COG1302	30	31	18	58	69	47	44	47	18	41	12	26	22	31	52	65	53	17	37.3333	16.638
COG1304	20	26	19	33	42	33	40	28	23	33	17	20	13	14	41	28	27	18	27.2222	9.55206
COG1305	15	37	24	37	45	46	33	52	31	21	7	10	26	20	76	35	31	20	32.2778	16.8342
COG1307	149	184	73	321	364	302	205	281	160	182	69	159	178	167	290	248	288	136	212.111	83.9067
COG1309	62	87	61	139	169	133	143	153	108	133	61	99	94	123	335	163	201	156	134.5	64.7749
COG1312	53	72	123	113	125	109	111	117	129	129	100	93	135	37	89	53	49	61	92.5556	31.8549
COG1313	29	50	16	42	59	55	40	53	41	50	15	44	30	59	55	49	74	34	44.5	14.2137
COG1314	10	4	19	13	19	26	13	19	8	17	7	15	9	21	20	18	20	15	14.3333	5.2915
COG1315	1	4	1	22	14	10	18	48	2	11	11	22	17	3	6	2	25	1	7.66667	8.13851
COG1316	67	55	23	119	142	121	91	112	94	93	42	63	69	115	171	115	143	87	96.2222	38.2139
COG1319	28	11	16	47	45	35	29	26	32	35	10	15	20	19	45	24	38	28	27.2778	10.5986
COG1321	31	51	21	56	76	51	67	69	61	65	17	37	46	58	105	46	70	45	53.6667	20.0646
COG1322	45	50	33	18	88	74	66	62	66	68	28	65	45	46	66	40	43	62	53.0556	18.0309
COG1323	42	57	8	60	62	70	43	67	31	52	11	44	38	56	68	54	88	29	31.6667	12.714
COG1327	29	29	17	45	43	55	32	37	26	37	20	33	26	37	56	44	79	45	37.8889	15.1576
COG1328	197	243	208	312	404	374	299	365	260	317	159	254	240	227	406	283	367	246	289.611	70.3956
COG1329	9	5	2	1	9	5	5	8	5	3	5	4	6	10	23	4	23	20	8.16667	6.44661
COG1331	5	22	35	10	20	13	19	24	13	19	9	18	23	6	13	8	2	17	15.5	8.16196
COG1335	20	10	27	37	30	33	24	38	28	34	16	21	30	40	50	34	64	28	32.1667	11.7936
COG1342	7	11	7	32	27	18	8	11	16	15	12	14	10	11	18	15	23	12	9.94444	4.54354

## Sheet: Downsampled data
Feature	TS1.lean.Fam1.child	TS2.lean.Fam1.child	TS4.lean.Fam2.child	TS5.lean.Fam2.child	TS7.lean.Fam3.child	TS8.lean.Fam3.child	TS3.overweight.Fam1.mom	TS9.overweight.Fam3.mom	TS30.overweight.Fam10.mom	TS6.obese.Fam2.mom	TS19.obese.Fam7.child	TS20.obese.Fam7.child	TS21.obese.Fam7.mom	TS28.obese.Fam10.child	TS29.obese.Fam10.child	TS49.obese.Fam15.child	TS50.obese.Fam15.child	TS51.obese.Fam15.mom	Mean	Standard deviation
COG0001	31	47	15	57	43	47	33	40	31	29	15	40	21	38	49	32	73	52	38.3889	15.2398
COG0002	62	81	65	130	142	121	94	123	112	129	90	141	100	58	160	100	136	101	108.778	31.1553
COG0004	66	75	87	163	195	193	112	166	110	172	65	194	102	104	172	124	208	76	132.278	51.4779
COG0005	45	32	71	73	107	57	75	71	51	76	65	75	53	33	32	63	74	36	61.0556	19.3496
COG0006	111	119	153	189	236	173	146	192	122	217	104	158	138	103	186	154	160	124	153.667	36.2783
COG0007	8	19	18	64	32	26	23	31	24	48	17	32	29	25	32	35	73	19	30.9444	16.7805
COG0008	196	219	209	254	408	327	251	309	248	361	153	292	218	205	390	254	345	278	276.778	69.0145
COG0009	46	80	99	92	122	78	84	130	97	123	78	95	85	60	104	78	105	66	91.2778	21.6572
COG0010	31	32	29	27	46	57	47	34	34	27	19	49	35	31	53	29	14	26	34	11.1302
COG0012	85	129	105	128	210	163	128	161	159	172	99	146	118	132	168	183	177	151	145.056	30.9392
COG0013	216	270	227	272	418	349	293	410	312	346	240	350	260	218	382	268	353	276	300.222	57.5342
COG0014	93	112	83	138	151	150	144	141	139	158	97	146	112	63	121	118	172	119	124	28.6398
COG0015	109	131	100	129	211	157	140	147	132	164	90	140	127	98	176	135	184	127	139.722	31.1916
COG0016	43	46	48	77	98	73	55	59	87	98	49	57	67	56	77	88	94	87	106.944	24.2911
COG0017	89	106	93	180	170	154	112	145	125	135	79	102	103	83	131	126	140	104	187.389	48.3628
COG0018	128	182	139	181	265	180	180	228	164	235	122	199	177	137	217	162	248	168	182.944	39.3961
COG0019	134	168	181	265	344	266	230	262	222	278	112	200	218	133	270	192	240	152	216.056	60.327
COG0020	45	88	68	81	138	94	65	80	77	110	57	97	70	62	103	90	104	94	84.1111	25.4047
COG0021	61	99	163	95	147	119	118	123	135	196	120	148	127	83	95	92	97	131	118.667	32.8705
COG0022	21	31	26	5	11	7	21	17	18	20	15	15	15	8	11	12	4	43	17.6667	10.6661
COG0023	1	8	10	5	11	5	9	7	7	10	9	4	7	1	3	1	1	2	5.94444	3.82672
COG0024	74	143	127	156	172	143	135	185	146	221	129	125	153	98	148	138	210	109	144.833	35.2625
COG0025	3	2	9	3	3	14	3	5	5	1	3	2	1	14	65	22	43	15	11.1667	16.5289
COG0026	7	16	6	1	10	14	20	7	10	9	5	25	9	10	42	17	39	45	16.5556	13.7636
COG0027	11	32	50	21	61	38	51	40	53	78	53	81	37	28	55	21	51	33	43.3889	19.4093
COG0028	178	169	237	325	340	305	330	377	320	306	180	259	245	207	368	290	415	237	284.556	77.5168
COG0029	92	129	147	177	225	166	121	160	164	233	147	205	151	83	148	132	171	102	153.722	38.0012
COG0030	51	69	78	108	147	81	105	116	74	112	77	122	97	93	178	112	143	113	105.444	29.556
COG0031	104	130	120	170	182	160	178	186	161	185	127	160	149	103	164	173	201	131	153.889	31.3179
COG0034	114	154	145	207	331	252	172	220	184	275	81	202	144	114	263	199	242	157	191.722	62.8208
COG0035	50	61	42	66	115	98	98	92	64	81	54	74	62	65	126	93	142	77	79.5	25.7185
COG0036	53	79	69	107	150	107	110	121	107	117	68	109	99	78	106	87	136	93	101.611	25.2613
COG0037	74	117	77	140	228	165	167	189	127	137	66	140	91	115	172	123	146	93	132.278	42.2441
COG0038	51	55	94	88	132	89	61	112	88	139	49	76	95	102	180	60	133	49	91	38.2592
COG0039	55	67	117	100	137	101	102	145	141	190	123	144	145	75	153	134	222	114	126.111	39.8909
COG0040	28	56	47	59	98	66	61	100	70	73	66	93	66	35	100	59	82	51	67.1111	20.4562
COG0041	28	34	38	69	70	66	58	54	58	56	42	60	55	35	62	64	76	43	54.3333	13.8352
COG0042	93	139	144	152	257	199	197	213	158	204	105	155	157	129	182	158	214	136	163.944	40.011
COG0043	16	22	7	12	58	24	29	12	20	15	13	16	11	12	18	12	14	19	17.5556	10.4387
COG0044	134	141	137	213	237	216	163	209	181	224	121	170	185	128	247	186	217	172	182.222	43.5857
COG0045	6	10	21	6	1	6	20	12	15	25	13	6	8	8	31	17	23	27	13.9444	9.14891
COG0046	147	143	146	212	333	288	174	240	200	264	134	224	204	156	262	190	293	182	214.278	59.7424
COG0047	67	74	52	93	136	112	86	91	87	99	66	97	81	63	115	90	106	87	87.3333	19.5388
COG0048	28	45	36	39	64	58	51	41	43	53	36	46	52	38	57	49	65	38	46.1111	9.35502
COG0049	34	40	36	71	84	66	58	48	71	79	35	79	51	48	76	57	89	60	61.8889	19.2809
COG0050	124	145	114	181	193	201	155	172	159	223	140	198	177	106	184	187	257	141	169.611	38.6845
COG0051	17	38	36	52	51	46	49	53	45	49	41	42	33	38	81	34	65	42	45	14.5643
COG0052	63	74	76	86	122	110	83	82	84	122	81	86	72	67	112	86	112	82	89.7778	20.0016
COG0053	75	84	80	97	148	115	114	125	97	146	59	107	82	78	130	107	117	75	101.222	25.8082
COG0054	13	24	38	43	44	48	41	61	44	48	38	46	23	23	37	39	52	28	38.5556	11.9027
COG0055	109	144	124	275	286	198	195	212	187	213	133	237	184	146	247	220	343	144	200.167	61.2461
COG0056	115	147	135	248	281	228	261	247	243	248	153	201	170	142	262	257	360	158	215.889	65.1387
COG0057	103	118	72	130	161	149	145	132	127	141	85	154	117	93	160	116	185	123	127.611	27.9961
COG0058	261	289	267	528	556	416	332	462	358	453	256	355	306	284	507	386	573	331	387	104.933
COG0059	50	64	81	126	124	116	86	133	90	143	67	114	92	81	178	119	185	123	109.722	34.4466
COG0060	230	288	195	337	437	337	276	396	322	352	203	286	261	240	414	317	431	311	312.333	74.166
COG0061	72	44	49	58	110	89	57	62	55	89	46	65	50	27	79	53	83	63	64.3889	20.5373
COG0062	18	37	48	61	77	59	52	67	47	77	35	53	69	34	85	55	55	40	54.4444	18.7906
COG0063	75	58	54	76	117	76	73	94	73	117	63	76	76	52	104	63	102	62	78	18.3624
COG0064	46	77	20	119	104	97	59	106	58	66	42	87	77	108	129	117	201	107	90.4444	40.8976
COG0065	82	131	145	222	225	188	175	179	179	212	134	176	155	119	253	208	262	149	178.056	47.6624
COG0066	28	35	47	66	73	46	65	63	47	68	52	53	59	38	92	68	93	61	58.4444	16.9609
COG0067	66	60	71	143	152	93	114	124	104	119	87	99	83	65	142	107	148	79	102.611	31.06
COG0068	18	31	16	41	41	28	25	22	7	43	8	50	27	33	58	54	82	46	35.7778	20.0985
COG0069	85	118	109	152	174	157	139	157	131	162	79	157	101	117	180	104	162	89	132	32.3492
COG0070	40	48	56	83	110	76	78	78	66	85	44	90	52	41	114	62	95	54	70.9444	24.0012
COG0071	33	50	41	104	102	78	65	81	82	90	42	53	49	61	98	56	77	59	67.4444	23.3773
COG0072	170	189	121	166	320	267	205	257	222	252	123	203	160	128	250	175	251	187	203.389	57.0646
COG0073	80	84	58	123	158	133	114	132	101	106	63	104	99	79	133	113	98	84	104.167	27.0865
COG0074	2	12	14	3	1	3	11	2	4	10	6	3	5	0	13	6	11	33	12.0556	10.2926
COG0075	13	41	73	36	39	28	52	42	46	73	53	20	41	14	43	34	26	36	40.8889	16.824
COG0076	30	43	64	23	28	36	45	42	60	46	40	25	63	9	24	24	3	45	36	17.3883
COG0077	48	65	55	76	102	66	88	101	100	81	66	74	69	62	90	98	124	94	80.5	19.6686
COG0078	87	121	70	186	210	182	145	169	121	149	77	136	124	123	225	145	182	122	142.778	42.4355
COG0079	89	138	175	234	278	208	179	276	211	260	137	189	202	124	290	217	262	145	201.333	58.6515
COG0080	16	43	21	36	50	51	39	43	41	38	29	35	40	26	37	51	43	44	60.3333	15.3776
COG0081	44	86	60	97	108	75	85	91	91	91	56	106	84	60	115	92	111	86	85.5	20.9488
COG0082	77	111	94	124	168	122	122	167	122	156	80	116	112	75	167	126	139	99	122.944	33.483
COG0083	19	19	10	11	40	36	34	16	23	21	15	24	14	20	101	28	59	38	30.1111	20.5995
COG0084	54	137	88	113	166	98	123	152	116	147	96	105	105	88	140	117	154	92	116.389	28.2846
COG0085	279	395	291	378	524	479	363	452	393	462	296	407	325	306	467	380	555	341	394.444	79.506
COG0086	231	262	224	265	415	339	291	348	342	383	215	355	269	266	394	260	382	303	307.722	61.5618
COG0087	42	83	60	81	114	92	71	100	75	110	56	95	79	79	109	69	147	95	84.2778	22.3417
COG0088	50	81	49	62	118	95	69	69	65	92	58	75	53	62	90	61	84	55	73.5556	18.878
COG0089	16	44	30	34	59	34	25	35	37	43	11	27	26	34	53	31	46	36	33.8889	11.2819
COG0090	67	68	44	59	101	99	66	88	64	86	41	64	51	53	94	61	103	77	112.111	29.0474
COG0091	16	23	19	25	37	34	24	25	30	33	17	20	26	24	35	31	45	20	42.8889	12.9882
COG0092	72	86	54	86	119	98	79	102	100	94	69	106	81	83	90	94	102	61	88.4444	17.0853
COG0093	32	49	43	50	73	64	50	54	44	54	39	61	41	40	70	62	58	54	51.0556	12.7624
COG0094	60	61	56	72	105	91	83	84	92	78	65	85	57	52	85	78	110	72	76.5	18.7248
COG0095	22	28	9	5	20	15	9	10	13	21	8	7	10	10	40	22	25	43	18	11.1091
COG0096	35	56	30	63	59	70	46	73	53	69	33	51	30	43	67	52	75	61	54.4444	16.5003
COG0097	48	75	59	59	72	60	64	75	61	113	38	72	59	51	73	86	93	78	68.5556	18.9713
COG0098	60	82	48	64	90	51	70	87	64	81	48	65	61	59	98	67	80	56	68.3889	14.2091
COG0099	37	50	39	67	87	58	40	55	44	70	39	50	44	60	72	46	59	66	55.1667	13.4831
COG0100	46	46	36	47	68	52	45	69	50	45	32	50	41	36	63	59	56	45	50.8333	10.7005
COG0101	65	90	86	144	160	145	105	148	116	142	69	105	82	101	146	134	208	104	119.389	34.5614
COG0102	22	52	44	73	93	55	62	64	51	64	54	46	46	47	85	49	74	59	57	14.9863
COG0103	35	57	42	67	84	52	63	50	26	57	41	71	56	47	72	43	87	43	55.3889	16.2739
COG0104	113	117	138	195	248	208	178	252	165	181	125	196	158	110	203	162	292	153	176.056	49.9664
COG0105	1	10	25	11	3	5	19	10	13	7	21	5	14	5	5	5	12	11	10.3889	6.5182
COG0106	37	62	54	50	105	65	58	64	75	75	48	63	69	51	112	60	95	59	66.8889	18.9019
COG0107	47	85	64	99	117	85	81	110	96	100	68	92	88	51	122	110	112	65	88.8889	22.8522
COG0108	25	40	58	54	83	56	67	63	77	79	67	76	67	32	41	43	77	48	58	17.2933
COG0110	43	91	145	125	133	108	149	197	123	145	91	102	122	75	139	66	117	88	114.722	36.1008
COG0111	113	91	110	127	185	186	140	148	128	123	92	96	105	104	208	146	235	149	138.611	39.4553
COG0112	85	88	48	83	115	91	70	97	108	110	61	91	72	64	71	78	109	91	132.5	32.9103
COG0113	6	6	12	24	26	36	27	44	27	18	24	25	19	25	35	30	56	16	25.7222	12.3374
COG0114	15	14	11	5	12	10	9	3	4	7	6	16	18	6	10	26	20	29	18.8333	8.67891
COG0115	84	95	71	109	172	157	124	117	81	118	64	115	90	80	148	86	133	94	108.444	30.7001
COG0116	69	69	90	122	170	109	136	118	120	128	93	126	111	76	108	99	123	55	107.278	27.8035
COG0117	9	15	35	37	43	53	40	52	36	45	24	57	44	20	25	25	74	29	36.3333	17.0639
COG0118	37	59	47	65	104	69	64	71	56	70	49	80	58	37	93	71	88	57	65.3333	19.1096
COG0119	111	156	181	205	238	229	195	237	193	229	151	197	189	125	219	155	221	149	188.667	40.3674
COG0120	2	19	32	6	2	7	7	16	7	5	10	3	5	11	32	17	35	25	12.5	9.89504
COG0122	29	35	9	35	43	34	28	34	18	36	11	23	17	32	49	33	48	24	30.6111	12.4812
COG0124	102	134	104	130	168	158	125	159	142	169	86	156	119	126	169	98	165	120	132.722	25.5384
COG0125	30	42	11	15	26	41	27	48	22	31	13	19	19	31	74	41	53	44	32.2778	16.729
COG0126	71	152	123	143	221	160	132	145	174	170	84	155	125	112	168	141	176	136	148.444	35.065
COG0127	33	70	55	64	113	78	87	72	73	75	62	93	61	42	72	82	116	72	74.0556	19.6153
COG0128	106	126	84	116	215	141	136	151	128	174	101	141	109	77	178	140	166	106	132.722	35.1498
COG0129	143	147	160	286	271	246	253	268	227	290	164	240	225	134	292	245	304	197	226.778	56.5077
COG0130	69	75	58	83	105	92	87	86	66	75	36	70	62	53	123	56	98	59	75.5556	19.7788
COG0131	28	46	48	61	87	67	75	68	54	74	30	80	59	39	75	78	74	31	59.7778	18.6502
COG0132	5	13	39	30	18	10	28	21	15	30	18	17	35	7	5	10	35	24	20	10.1923
COG0133	34	51	69	72	71	63	64	95	53	78	55	84	60	38	66	44	92	69	99.3333	27.2116
COG0134	14	17	30	48	45	25	27	34	27	39	28	48	28	30	35	33	40	33	49	14.3691
COG0135	8	22	22	60	52	38	55	50	44	68	30	53	35	21	29	38	58	30	38.7222	15.6311
COG0136	78	118	88	111	145	106	123	143	119	146	90	130	90	81	135	112	151	118	116.556	21.9149
COG0137	75	112	106	158	198	172	149	190	130	141	80	191	132	80	168	160	200	137	141.167	41.0312
COG0138	118	159	205	188	285	201	195	229	181	250	154	222	195	114	206	165	245	185	195.056	45.6012
COG0139	15	38	19	24	45	28	29	36	34	31	33	37	37	24	60	49	51	32	34.3889	10.9606
COG0140	6	12	17	15	18	17	21	26	14	10	13	19	13	19	21	16	23	21	25.4444	6.66176
COG0141	45	104	118	132	153	157	115	139	126	123	76	133	105	69	165	136	177	120	122.167	33.4035
COG0142	54	91	104	83	192	102	129	117	112	178	99	125	128	66	100	73	92	74	105.944	36.1443
COG0143	138	206	143	214	275	264	181	223	209	286	148	213	161	143	289	241	338	211	216	56.6402
COG0144	98	112	94	183	202	144	135	177	113	160	39	103	99	95	147	147	176	90	125.278	41.2465
COG0145	5	4	5	12	13	16	7	7	12	9	6	8	5	4	13	7	9	5	8.55556	4.39548
COG0147	26	68	117	129	138	100	100	145	88	145	107	145	118	61	117	89	126	83	106.667	33.3502
COG0148	74	176	128	226	240	183	208	227	190	214	127	216	144	151	222	189	245	159	185.056	45.9622
COG0149	74	84	57	96	122	122	89	118	100	108	63	138	68	68	109	92	131	87	92.7778	23.844
COG0150	84	82	63	131	143	106	102	133	111	110	48	100	83	68	149	117	160	93	106.222	32.3084
COG0151	89	142	118	148	221	181	159	170	152	230	117	165	152	87	173	172	217	148	158.278	39.4489
COG0152	46	78	72	79	125	83	96	103	101	108	62	82	88	66	121	95	114	78	88.2222	20.61
COG0153	82	62	81	114	155	107	104	156	107	132	64	108	91	83	152	113	134	102	108.056	30.9068
COG0154	33	39	30	63	68	57	48	77	40	38	31	57	51	67	92	83	115	67	89.7222	36.3169
COG0155	11	1	11	17	10	17	17	20	8	20	3	3	16	11	30	16	18	22	13.9444	8.04014
COG0156	88	119	230	44	136	101	118	126	150	218	166	130	177	21	42	49	37	99	113.889	59.6617
COG0157	11	46	71	92	92	77	61	77	83	117	67	95	63	32	67	84	76	47	70.8889	23.7979
COG0159	11	17	21	48	47	37	38	46	30	52	28	35	37	22	44	36	50	40	53.7778	18.2033
COG0160	16	22	20	26	40	28	46	39	22	22	18	30	14	18	59	16	57	28	29.2778	15.0833
COG0161	31	39	70	33	40	40	58	60	69	75	51	37	52	22	42	24	52	44	47.5	15.2171
COG0162	86	119	89	128	186	176	135	143	139	140	73	153	141	88	153	134	208	126	132.667	33.0721
COG0163	10	9	6	20	23	20	18	14	16	16	16	7	4	8	19	5	16	7	12.8333	6.21431
COG0164	37	73	60	67	101	82	64	74	62	64	46	63	47	48	90	67	85	82	67.6111	15.9416
COG0165	69	81	97	137	207	180	149	168	113	185	115	163	144	80	212	174	184	144	145.611	42.5802
COG0166	107	117	85	169	202	161	161	162	167	178	94	155	127	104	162	154	229	146	147.667	41.0122
COG0167	84	132	125	105	193	133	122	158	111	174	115	135	117	81	173	103	190	137	133.167	34.9222
COG0168	144	144	175	282	371	281	210	295	223	267	116	266	214	167	301	187	269	157	225.5	71.0586
COG0169	59	72	66	158	158	114	117	112	105	151	77	93	88	81	124	131	166	80	109.278	34.2719
COG0171	52	72	67	74	133	96	74	94	102	107	64	94	66	74	103	77	116	94	86.2778	21.0931
COG0172	117	175	85	185	203	199	151	191	147	220	121	150	137	153	207	174	246	168	169.056	37.6899
COG0173	130	205	153	249	269	271	207	278	211	274	144	245	177	160	235	223	286	189	216.611	48.9179
COG0174	84	81	84	137	145	125	105	129	79	122	72	82	104	95	232	164	218	139	119.667	43.6793
COG0175	33	47	71	62	69	53	64	115	66	91	58	47	67	42	92	69	66	42	63.9444	18.6342
COG0176	27	30	48	86	65	62	74	77	60	63	56	37	48	46	81	89	131	47	62.3333	23.0728
COG0177	43	68	61	78	109	82	67	68	83	92	44	57	61	51	104	66	107	49	71.7222	21.8438
COG0178	342	519	419	483	690	526	533	552	576	611	380	567	447	323	582	460	565	453	500.833	97.3026
COG0179	17	21	46	18	61	41	43	33	43	64	35	41	43	23	57	27	50	44	39.5	15.0538
COG0180	87	124	96	125	180	168	114	154	124	154	79	135	101	88	147	121	174	116	126.611	30.0395
COG0181	8	7	14	45	24	8	14	13	19	36	6	15	14	14	11	22	55	15	29.9444	19.7707
COG0182	15	16	17	3	16	18	31	31	10	30	13	14	26	7	18	16	21	29	18.7222	7.79748
COG0183	47	16	28	58	60	65	76	82	55	60	24	46	47	46	52	73	83	35	52.7222	19.0751
COG0184	12	11	18	20	29	24	13	24	22	26	21	15	15	21	43	26	25	28	35.5	12.7152
COG0185	15	25	30	43	52	45	33	60	27	52	26	40	31	39	47	30	59	44	38.6111	10.8689
COG0186	10	8	9	18	26	24	16	14	16	27	6	22	20	13	32	12	28	20	27.8333	11.2472
COG0187	285	450	304	499	634	556	473	529	436	562	315	504	437	361	552	527	648	424	468.222	102.987
COG0188	353	474	287	538	680	575	455	538	468	576	343	504	370	422	607	527	710	410	487.167	110.688
COG0189	10	11	16	6	12	5	30	12	5	10	5	2	10	6	1	8	0	3	8.33333	7.31638
COG0190	60	93	82	85	150	117	93	113	91	105	69	88	89	51	100	82	116	76	92.0556	24.177
COG0191	103	159	96	198	213	212	163	171	184	196	141	147	122	130	258	201	263	177	174.722	44.914
COG0192	100	178	112	223	265	214	171	212	197	222	160	186	158	156	308	196	239	178	193.833	50.3181
COG0193	38	88	52	87	103	89	71	79	76	85	40	59	76	57	84	88	93	72	73.5556	19.3884
COG0194	40	56	52	102	106	71	80	90	87	90	53	80	71	74	103	89	108	70	78.6111	20.0767
COG0195	43	77	37	70	83	94	67	71	68	93	28	77	49	62	87	65	80	65	68.0556	19.2001
COG0196	54	92	98	99	159	99	88	134	80	147	66	103	92	73	118	70	147	91	98.6667	29.2052
COG0197	59	56	26	61	89	70	54	50	61	57	38	70	39	48	55	71	65	44	58	14.0754
COG0198	21	38	25	35	50	52	31	41	31	45	15	39	36	27	34	33	45	28	35.0556	9.48976
COG0199	19	14	18	17	26	43	15	23	23	35	11	22	32	11	30	18	30	17	21.6111	7.70896
COG0200	30	64	43	51	70	70	68	45	39	57	28	40	50	35	60	43	77	46	51.6111	15.1508
COG0201	95	147	104	220	203	184	173	212	143	208	109	145	130	124	186	164	213	165	164.667	39.9235
COG0202	89	115	79	132	181	152	121	152	125	148	88	113	101	100	142	121	184	129	125.611	30.5424
COG0203	34	39	49	42	63	56	46	56	54	69	22	58	35	30	77	48	73	41	50.0556	15.7199
COG0204	59	58	85	104	170	106	112	146	80	117	70	81	85	55	120	68	108	72	96.3889	31.6825
COG0205	174	236	279	345	450	303	304	378	323	424	275	309	331	228	360	274	287	185	302	72.2219
COG0206	86	120	77	123	172	143	111	115	99	145	77	123	108	101	124	112	148	112	115.333	23.432
COG0207	34	66	64	82	78	69	82	82	78	98	54	47	86	66	71	70	101	77	73.8889	18.1785
COG0208	12	5	21	17	39	28	43	29	30	11	18	16	22	20	49	27	45	32	25.4444	12.2917
COG0209	53	61	129	63	89	79	131	116	102	139	95	98	124	49	133	68	73	117	98.2222	30.9754
COG0210	198	281	206	357	417	346	330	332	308	460	169	301	230	275	475	308	477	350	328.056	93.9821
COG0211	17	43	25	35	47	35	29	34	28	37	19	31	29	23	32	34	55	28	32.1111	8.82436
COG0212	28	43	34	44	49	56	32	40	29	55	25	40	42	32	59	47	62	47	42.3889	11.1363
COG0213	38	33	5	28	97	55	70	49	38	43	21	49	37	58	58	36	26	37	42.4444	20.118
COG0214	9	23	13	59	67	32	11	18	22	50	12	71	19	33	50	59	82	29	35.8333	23.8778
COG0215	98	179	125	143	247	204	186	221	170	225	122	208	134	106	219	187	251	169	178.833	48.296
COG0216	98	138	96	143	214	195	128	134	149	178	101	169	140	106	175	153	216	140	147.333	38.2269
COG0217	70	95	53	88	130	91	70	91	82	97	60	80	74	53	106	70	104	92	84.6667	19.3968
COG0218	25	56	43	70	81	80	50	79	53	83	37	71	51	37	65	66	63	54	59.2778	15.7697
COG0219	26	35	12	59	64	53	41	53	35	35	14	25	41	41	54	62	92	54	44.0556	19.3557
COG0220	38	57	31	72	85	70	53	81	55	89	45	64	52	50	83	53	99	32	58.9444	19.1018
COG0221	20	30	5	5	18	30	11	14	8	5	2	7	1	13	34	13	16	20	13.3333	9.91731
COG0222	35	34	27	39	70	46	43	42	33	60	29	41	34	49	68	43	68	41	44.4444	12.917
COG0223	33	54	62	81	109	82	82	75	67	82	46	92	68	57	84	76	98	90	113.111	25.3467
COG0224	33	32	53	91	118	77	107	92	86	111	38	80	71	49	103	87	150	61	123.056	48.7303
COG0225	17	30	43	14	43	23	44	36	20	40	20	61	35	19	37	14	33	22	30.8333	12.263
COG0226	63	51	77	79	103	98	89	106	73	97	51	66	58	64	135	87	89	66	82.1111	22.4129
COG0227	3	18	9	11	33	8	16	13	15	19	5	7	15	8	25	12	15	11	13.3333	7.08769
COG0228	18	30	30	34	48	30	35	43	30	46	17	32	25	32	47	30	44	38	33.2778	9.17032
COG0229	12	13	8	12	9	8	11	5	20	17	11	6	13	13	18	10	12	18	11.7778	3.45655
COG0230	4	11	6	21	16	13	5	13	10	15	7	9	11	8	30	14	14	12	12.3333	6.13572
COG0231	26	54	35	51	64	43	52	45	42	51	34	42	32	37	68	48	65	44	45.5	11.0892
COG0232	44	30	67	93	118	105	77	91	63	117	50	85	82	63	122	64	71	71	78.8889	25.9907
COG0233	40	67	51	64	62	61	66	64	83	70	44	58	61	50	58	65	77	64	62	11.3397
COG0234	12	23	25	47	62	47	28	49	44	61	23	37	34	38	79	48	38	41	40.7222	15.3309
COG0235	66	74	87	146	143	99	126	117	117	130	61	88	89	70	129	111	141	99	105.944	25.992
COG0236	23	33	43	49	77	45	75	104	34	52	34	53	45	42	87	38	60	35	51.7222	20.6506
COG0237	34	63	45	40	86	61	69	62	47	63	33	40	58	42	83	58	98	58	55.7222	17.7559
COG0238	14	26	16	25	34	34	35	27	11	39	16	25	24	24	46	22	32	36	27.2778	10.7583
COG0239	7	12	16	3	20	10	20	10	17	31	8	23	10	15	77	13	46	39	20.7778	18.7665
COG0240	72	89	79	120	157	122	120	120	93	111	50	92	94	97	140	107	167	94	105.444	28.4113
COG0241	9	29	45	10	24	15	29	40	23	33	34	33	26	5	8	20	49	16	25.0556	12.9227
COG0242	40	70	59	116	130	73	68	115	84	78	38	96	75	75	122	94	118	104	84.5	24.872
COG0243	40	38	48	43	44	50	109	19	17	73	14	35	43	43	99	64	41	40	48.1111	24.7074
COG0244	31	46	25	53	68	65	39	54	53	62	33	42	42	52	89	61	63	66	53.1111	17.0013
COG0245	32	50	48	62	84	57	65	77	57	77	46	64	51	43	71	62	76	46	58.6667	12.7648
COG0246	76	73	130	151	196	135	160	154	134	122	89	142	119	90	172	142	120	52	126	39.919
COG0247	21	21	37	7	51	27	26	26	34	82	24	28	27	14	20	9	3	5	26.5	18.0171
COG0248	15	34	29	19	54	21	45	31	37	51	40	70	34	31	99	35	122	59	45.3889	26.0816
COG0249	235	320	270	253	493	387	336	398	365	377	261	380	332	207	257	209	263	221	309.889	81.3633
COG0250	39	76	62	69	122	74	64	91	54	107	46	90	59	74	111	74	93	50	74.8333	21.5304
COG0251	40	45	42	54	87	77	70	66	45	93	35	70	49	37	74	57	57	63	59.8889	16.6022
COG0252	75	86	162	43	128	85	123	125	110	179	102	87	96	47	91	66	117	70	102.056	38.0147
COG0253	48	60	64	112	163	124	116	105	111	132	81	114	76	61	123	98	131	71	99.0556	31.319
COG0254	3	22	29	21	19	24	19	37	14	33	18	32	27	23	34	31	36	22	24.2222	9.07197
COG0255	19	9	8	17	26	26	11	22	15	24	13	20	13	8	22	13	26	19	17.4444	5.56483
COG0256	38	47	36	59	91	43	34	50	48	61	38	44	28	48	52	32	68	52	50.6667	16.2191
COG0257	1	4	11	10	10	2	6	11	1	6	5	1	2	5	12	5	5	1	5.22222	4.09527
COG0258	58	88	71	102	147	84	139	95	92	112	51	101	82	97	99	78	101	73	93.7222	22.8056
COG0261	14	37	33	41	45	39	34	45	40	45	24	39	23	33	32	36	45	30	35.6111	8.55528
COG0262	24	34	42	37	54	40	36	59	60	64	33	49	45	26	44	54	50	48	45.6111	13.039
COG0263	57	70	72	62	118	105	84	112	91	121	69	93	78	56	93	94	137	85	89.3333	23.9313
COG0264	89	111	54	108	162	126	96	121	93	104	48	86	84	86	121	93	118	106	99.8889	26.4528
COG0265	141	116	119	164	237	219	146	189	143	187	87	173	133	123	236	130	192	137	158.833	40.8732
COG0266	3	24	8	5	4	6	16	19	12	9	3	6	5	16	4	6	4	10	8.88889	5.38941
COG0267	2	10	8	19	11	11	9	9	5	14	2	6	5	9	32	13	11	12	10.8333	7.47742
COG0268	5	16	12	25	31	27	20	22	12	11	6	14	16	18	44	17	32	19	18.2778	8.75688
COG0270	57	137	102	273	250	193	194	210	169	321	107	176	161	197	327	243	268	142	196.5	73.0739
COG0272	136	251	168	235	312	266	284	272	238	297	171	246	182	164	351	270	295	243	242.278	57.1724
COG0274	36	34	31	50	73	46	41	44	46	56	34	54	51	39	34	45	66	57	70.1111	20.4073
COG0275	74	118	94	177	204	176	144	184	137	134	73	122	128	109	147	162	180	126	138.167	38.2749
COG0277	28	40	24	39	37	45	50	32	36	66	37	25	46	21	25	31	23	66	37.1667	13.4087
COG0279	11	9	18	5	13	4	14	25	13	17	11	5	14	7	11	17	40	27	14.8889	9.35502
COG0280	87	144	171	127	234	152	162	200	177	209	137	182	168	107	159	134	135	91	154.556	40.4304
COG0281	90	105	104	164	196	160	136	130	133	174	117	150	141	68	104	120	138	107	131.444	32.2056
COG0282	136	155	107	142	237	151	153	173	134	173	111	168	115	106	157	120	172	157	149.056	30.7695
COG0283	52	64	55	70	96	96	69	81	76	90	41	93	78	48	77	77	92	77	72.5556	15.0966
COG0284	27	18	16	22	56	25	19	39	25	35	6	25	27	28	54	28	30	37	44.6667	15.6844
COG0285	98	108	70	141	227	155	159	206	133	176	87	138	123	83	201	134	187	103	141.556	43.759
COG0286	142	178	164	157	330	232	194	254	221	230	81	175	138	150	323	182	233	143	193.556	62.6439
COG0287	44	57	35	60	84	85	69	88	65	83	26	68	66	63	101	82	112	70	69.3889	21.979
COG0288	2	8	27	6	19	18	38	26	17	18	15	27	14	16	28	21	22	13	18.4444	8.2478
COG0289	24	43	35	55	60	56	52	54	53	62	26	52	40	31	74	42	83	57	76.5	22.6748
COG0290	28	57	51	63	87	63	55	64	70	75	35	75	61	65	67	57	96	60	64.6667	16.9254
COG0291	8	4	10	15	10	21	11	19	14	19	4	17	6	11	30	9	24	15	13.8333	6.71478
COG0292	34	44	27	38	52	40	56	56	33	58	28	33	39	38	57	46	46	49	43.6667	10.6218
COG0294	17	45	39	28	53	31	33	39	35	57	33	34	38	12	32	37	51	61	56.3333	17.8424
COG0295	14	29	23	28	28	31	30	31	26	36	12	15	23	15	28	26	20	28	39	10.0235
COG0296	175	212	165	302	403	356	331	319	249	338	145	272	226	205	406	332	373	201	277.444	86.9586
COG0297	101	111	67	220	227	188	144	210	152	159	74	111	103	106	196	171	240	100	148	53.3799
COG0299	33	61	39	64	54	70	73	83	49	75	56	47	59	36	67	68	82	65	58.3889	13.5522
COG0300	74	100	91	103	126	139	151	103	116	124	66	98	93	70	100	98	144	81	103.611	23.5025
COG0301	35	47	24	61	78	74	57	64	31	43	24	37	36	57	58	62	53	58	76.2222	26.1704
COG0302	7	21	28	22	26	15	23	24	47	32	38	42	34	16	44	29	34	25	44.5	13.9337
COG0303	25	26	14	35	32	12	32	13	17	27	12	15	7	23	43	28	34	13	36.0556	17.3459
COG0304	96	146	187	192	229	224	229	223	233	252	154	220	197	120	205	180	245	117	190.333	46.4416
COG0305	146	200	187	178	231	231	206	234	196	251	150	178	188	161	259	206	284	224	206	36.8798
COG0306	9	22	43	14	16	14	34	29	19	22	19	23	27	14	41	11	21	31	22.7222	10.3344
COG0307	21	24	53	54	71	44	48	56	57	58	41	58	42	27	29	36	62	27	45.1667	15.3288
COG0308	6	17	29	13	25	12	17	18	16	33	21	18	23	9	48	10	37	33	22.3333	12.0196
COG0309	6	7	10	30	29	18	28	21	20	25	7	27	20	15	32	41	39	19	32.4444	14.1555
COG0310	5	15	2	13	14	12	10	4	12	16	2	6	7	8	21	6	16	10	9.27778	5.08522
COG0311	5	9	10	40	24	14	6	13	12	49	15	50	10	22	26	27	76	31	24.2222	17.1312
COG0312	26	58	31	15	48	46	52	57	60	91	19	13	39	10	25	27	13	15	34.1667	21.225
COG0313	58	94	78	115	148	119	113	159	137	156	67	97	101	94	133	110	123	95	113.5	29.9789
COG0315	12	10	10	45	35	23	18	17	30	35	11	12	18	21	42	27	53	13	24.3333	13.1059
COG0317	180	268	282	258	415	323	287	296	331	389	230	360	273	180	316	259	304	233	287.111	63.0228
COG0318	137	203	173	114	226	238	181	282	184	235	142	188	157	180	179	89	149	120	176.944	47.1923
COG0319	27	32	25	42	73	55	41	42	43	46	31	43	31	25	61	36	59	50	42.2778	14.2201
COG0320	28	32	48	10	16	16	39	28	45	54	42	25	33	1	11	11	1	19	25.5	14.8809
COG0322	66	100	89	144	198	132	128	152	132	163	81	116	105	97	145	129	177	157	193.556	49.08
COG0323	113	157	130	150	222	172	178	212	171	192	135	190	177	122	134	148	152	124	161.167	31.3617
COG0324	66	112	125	102	185	138	118	131	121	152	85	147	84	65	111	96	118	90	112.611	31.9082
COG0325	40	66	48	65	114	83	79	96	75	87	53	92	61	45	97	72	115	84	74.6111	22.0351
COG0326	69	95	61	89	164	148	106	130	90	156	57	94	72	93	115	84	82	89	158	42.7028
COG0327	57	52	52	55	95	75	57	63	53	79	39	78	45	35	105	58	65	51	62.8333	20.0389
COG0328	38	43	22	22	63	56	14	34	27	34	8	44	21	34	78	42	47	50	36.7778	17.0624
COG0329	111	135	157	232	226	148	175	161	204	161	112	183	145	120	200	161	226	199	170	38.051
COG0330	48	58	31	88	103	101	71	71	50	105	28	74	57	90	158	91	133	73	80.6667	34.2328
COG0331	50	75	69	120	145	95	99	108	127	127	79	120	80	58	136	135	152	88	104.444	29.7444
COG0332	39	123	122	118	164	110	170	168	138	148	117	124	126	46	123	82	89	61	114.167	38.3256
COG0333	5	10	9	1	24	18	12	19	10	11	5	12	12	5	9	12	17	8	11.6111	6.5182
COG0334	131	195	167	186	234	202	185	208	216	257	143	204	150	117	245	181	226	199	189.278	38.4261
COG0335	25	41	38	59	72	45	46	57	45	54	33	45	37	38	61	29	87	54	46.2222	15.5547
COG0336	86	79	31	81	110	115	77	79	93	89	53	117	82	73	95	80	136	99	86.5	24.6392
COG0337	77	89	77	120	152	143	119	112	97	112	46	130	88	60	113	94	141	96	104.556	27.3522
COG0338	23	38	36	61	78	60	65	67	40	50	18	36	42	32	43	29	16	55	43.6667	17.8787
COG0339	84	149	272	68	246	112	191	166	259	300	245	250	231	36	39	66	20	92	157.944	93.4581
COG0340	48	63	45	101	140	103	84	107	84	110	42	94	75	54	126	71	128	61	87.0556	29.5087
COG0341	48	51	82	69	106	90	65	92	69	99	41	95	74	54	89	48	58	50	68.2778	20.4215
COG0342	33	49	47	75	88	59	70	101	82	95	35	66	74	56	53	51	66	59	100.944	28.4056
COG0343	86	141	94	113	161	99	126	133	135	149	68	129	110	76	156	150	193	116	125.333	32.637
COG0344	50	38	9	74	67	63	65	55	46	46	21	37	42	39	57	51	71	31	47.1667	18.157
COG0345	52	72	77	88	151	109	110	123	77	101	74	105	99	73	113	100	127	90	96.5556	24.7606
COG0346	5	6	25	31	31	19	25	30	11	22	10	27	10	24	38	42	39	26	23.6111	11.5409
COG0347	11	17	25	51	71	68	30	69	37	53	41	59	38	37	77	49	63	32	45.5	18.5512
COG0348	19	5	25	29	47	35	27	26	20	19	4	20	20	26	60	23	42	7	24.5	13.3648
COG0349	7	10	20	3	15	6	17	8	12	19	10	4	4	6	30	15	13	15	12.1111	7.59945
COG0350	16	42	24	36	71	44	33	56	29	64	26	37	28	26	49	45	54	35	39.3333	14.6649
COG0351	64	70	78	128	151	109	79	91	91	147	71	121	70	87	124	103	125	82	99.3333	27.7128
COG0352	55	43	64	124	126	93	61	83	55	127	53	96	70	64	85	92	149	71	83.9444	29.9204
COG0353	48	71	50	88	94	85	52	84	67	103	50	71	74	51	98	93	137	62	76.9444	23.3124
COG0355	27	24	24	55	73	51	52	65	51	59	25	42	39	37	58	45	78	23	45.5	18.1602
COG0356	28	29	44	110	95	74	64	72	49	73	37	69	66	59	99	69	108	51	65.6111	26.1964
COG0357	45	60	47	75	99	78	60	76	71	97	45	60	51	51	95	91	104	67	72.3333	21.1827
COG0358	162	194	163	154	380	307	232	289	228	283	123	219	242	242	415	177	233	171	233.667	77.914
COG0359	35	50	42	52	73	50	59	78	54	60	31	47	30	30	55	52	81	70	53.5556	17.8003
COG0360	19	28	24	27	42	41	22	47	30	41	22	45	29	28	56	36	38	47	35.6111	10.7328
COG0361	5	18	7	25	38	20	16	34	24	27	6	34	20	23	44	26	36	23	34.7222	14.1994
COG0362	25	47	83	29	31	36	50	54	67	66	51	31	70	19	74	25	66	47	48.6667	19.8583
COG0363	44	117	138	114	204	103	111	104	115	174	108	189	123	64	146	82	121	98	120.444	39.6948
COG0364	12	26	68	22	28	28	47	55	59	67	58	36	54	13	73	40	60	52	45.3333	20.2601
COG0365	74	127	75	33	114	94	100	114	93	129	85	116	70	53	63	42	37	56	81.2222	30.0677
COG0366	158	209	129	513	445	332	306	427	311	401	157	321	272	320	602	401	709	251	349.111	149.681
COG0367	91	129	114	144	229	202	175	205	204	234	94	179	98	92	285	163	122	134	159.444	56.6093
COG0368	16	20	17	20	28	15	29	36	20	26	11	6	28	22	35	12	41	17	22.6111	9.96546
COG0370	305	342	220	398	587	412	349	395	351	432	210	349	290	250	419	424	372	353	359.167	88.5665
COG0371	20	22	17	61	37	47	31	33	28	38	4	25	22	22	48	40	62	47	51.6111	22.5861
COG0372	79	89	102	207	211	186	153	160	113	154	115	145	151	125	214	182	230	131	155.111	47.0755
COG0373	15	12	13	21	31	25	28	33	24	44	10	32	19	19	32	18	49	21	25.7778	11.5379
COG0374	13	8	8	5	2	7	20	10	7	27	11	12	11	5	4	9	0	18	9.88889	6.30489
COG0375	5	10	1	7	18	10	6	13	3	9	2	5	7	9	13	11	6	16	8.16667	4.74342
COG0377	7	22	31	9	29	16	15	16	22	36	24	42	21	2	7	12	6	15	17.7222	11.1662
COG0378	19	15	11	25	25	24	18	29	16	29	15	17	14	13	41	19	38	30	22.6667	9.54247
COG0379	17	68	57	92	96	81	67	70	87	114	55	90	68	41	62	91	88	79	74.6667	21.5215
COG0381	66	95	161	88	162	117	133	143	138	134	85	131	131	63	102	75	59	101	109.944	35.2495
COG0383	56	72	29	61	74	104	90	92	58	50	32	35	57	59	194	71	77	143	74.7778	39.2497
COG0385	22	9	25	74	70	41	35	45	44	61	26	49	38	36	92	53	93	41	47.7778	23.2469
COG0386	2	3	27	12	30	2	15	31	12	28	10	25	12	6	7	5	2	10	13.6667	10.146
COG0388	53	59	106	92	179	104	77	121	114	157	59	88	117	80	106	77	134	100	156.778	50.6981
COG0389	102	160	99	167	271	208	186	222	194	252	76	149	139	157	338	195	252	180	186	67.0934
COG0391	14	8	2	4	15	10	5	7	7	5	6	2	5	17	9	3	15	13	8.11111	4.3776
COG0393	7	16	19	19	36	12	19	20	24	44	13	26	19	16	33	19	7	27	21.2222	8.33529
COG0394	40	40	63	69	95	63	60	83	73	89	41	74	70	50	120	58	97	50	68.7222	22.1859
COG0395	267	217	201	862	594	552	457	635	408	387	265	286	388	390	1188	490	978	450	499.278	264.586
COG0396	52	59	68	54	78	59	71	82	71	113	76	91	68	42	67	65	76	60	69.7778	15.664
COG0398	12	6	6	5	26	15	16	12	15	15	2	9	13	20	25	9	26	17	13.9444	7.42391
COG0399	98	210	209	175	240	189	234	216	196	266	147	270	168	91	210	154	128	91	181.778	57.5342
COG0402	121	76	72	87	145	82	86	98	103	102	46	64	60	73	139	74	106	79	87.9444	26.8514
COG0403	43	66	78	12	55	50	55	52	60	119	61	39	56	24	27	28	10	61	49.7778	26.008
COG0404	36	62	39	21	53	59	47	62	78	105	45	26	51	12	31	15	2	49	44.7222	24.8804
COG0405	11	5	6	3	32	18	18	7	6	14	7	10	8	10	5	21	7	19	11.7222	7.71405
COG0406	33	61	69	118	170	143	107	127	78	118	50	95	68	105	233	108	204	92	110.667	51.0674
COG0407	3	11	19	10	14	22	24	28	12	18	11	9	23	8	38	10	5	19	15.2222	8.14974
COG0409	9	22	9	20	22	18	5	9	6	21	3	12	10	11	28	25	33	12	15.0556	8.78148
COG0410	69	42	36	45	83	64	63	75	57	50	23	54	49	42	93	80	106	90	60.7778	20.8934
COG0411	83	59	31	54	107	86	46	69	72	43	32	72	51	42	116	81	105	83	67.6667	25.6515
COG0412	7	10	11	6	17	11	17	14	18	12	10	9	13	7	5	6	2	5	10.6111	4.91264
COG0413	11	39	53	47	75	40	50	47	56	56	38	57	55	24	17	40	53	30	43.6111	15.9305
COG0414	21	40	54	61	93	53	45	58	42	87	46	56	53	25	24	44	57	20	49.9444	20.834
COG0416	52	82	31	106	104	92	89	110	80	81	31	72	68	67	116	76	102	66	79.3333	22.7208
COG0417	3	5	11	5	0	7	26	24	5	2	33	6	3	20	8	2	2	8	9.5	10.0543
COG0419	30	43	64	71	120	98	113	107	71	88	62	70	88	96	119	80	74	41	79.3889	27.1816
COG0420	37	44	54	89	96	68	73	73	61	79	41	50	71	86	91	59	74	37	65.6667	20.2048
COG0421	18	31	25	69	41	38	39	37	44	58	32	28	36	38	62	48	46	9	38.6111	14.1842
COG0422	45	65	102	179	176	121	111	95	104	175	95	110	96	80	129	148	166	95	116.778	39.8033
COG0423	106	174	136	166	234	186	172	192	159	199	131	159	130	122	168	144	177	131	161.556	32.6537
COG0424	37	50	61	76	123	65	63	67	67	92	36	76	55	39	108	61	86	63	67.7222	22.8107
COG0425	5	9	24	22	17	15	20	19	14	30	16	8	16	16	24	18	22	16	17.3333	6.40772
COG0426	87	124	119	177	265	200	177	189	176	182	120	161	152	125	185	142	187	102	161.5	39.4391
COG0427	79	89	104	86	165	144	125	159	146	113	106	151	100	57	70	105	100	90	111	31.3388
COG0428	49	42	32	53	106	75	66	62	74	50	13	71	58	56	107	53	70	43	60.3889	23.6099
COG0432	11	23	25	13	15	10	14	17	18	25	10	10	6	9	21	13	4	11	14	6.02934
COG0433	7	10	5	6	8	15	21	11	12	10	2	9	8	24	24	11	13	5	10.8889	6.12506
COG0436	287	338	358	453	639	481	428	552	474	620	317	491	405	289	705	423	658	451	463.556	124.026
COG0437	18	14	14	18	22	16	20	8	15	27	7	17	21	5	41	14	8	31	18.2778	9.34191
COG0438	154	242	443	388	502	355	333	507	336	446	231	359	355	304	384	220	283	273	341.722	98.1151
COG0439	9	31	32	41	51	40	40	38	34	51	27	25	26	30	73	44	86	41	39.5	17.5004
COG0440	21	41	26	71	60	63	50	72	53	60	28	37	51	40	87	62	94	55	54.6667	20.7591
COG0441	147	200	156	229	307	287	215	232	239	239	156	238	180	181	252	211	296	182	221.222	49.0529
COG0442	91	120	110	158	219	189	151	203	148	174	88	168	133	109	185	142	197	139	149.944	39.6165
COG0443	178	225	167	285	352	318	250	262	248	265	175	302	202	183	259	297	349	191	252.056	59.1165
COG0444	120	94	96	295	256	194	149	159	207	187	96	141	151	133	355	300	394	245	197.722	91.0467
COG0445	170	243	179	272	337	266	259	296	216	287	157	283	254	185	237	204	296	173	242.556	50.2783
COG0446	24	26	41	47	38	41	35	33	33	50	19	12	38	49	98	31	37	29	38.1667	17.5642
COG0447	8	5	44	11	45	23	19	11	34	61	23	47	25	5	5	14	9	24	23.1667	16.4075
COG0448	150	142	107	414	318	243	178	222	192	225	99	178	152	205	318	303	415	204	224.389	93.9725
COG0449	162	183	133	231	336	283	279	285	185	240	112	235	239	202	261	280	343	197	231.778	64.7725
COG0450	4	25	41	18	17	18	30	20	48	41	39	34	37	18	21	23	29	36	27.8333	10.5231
COG0451	54	105	170	78	140	137	141	163	111	172	69	149	135	58	142	62	61	118	174.611	63.2689
COG0452	37	81	88	122	178	118	123	110	114	134	89	140	93	56	136	104	167	84	110.667	35.6618
COG0455	2	3	1	25	23	16	13	34	7	5	6	6	11	6	5	7	18	3	10.6111	9.29983
COG0456	45	47	29	64	92	66	53	88	51	76	31	54	59	51	121	46	88	66	97.5	36.3597
COG0458	259	302	280	321	512	390	332	371	354	398	270	406	343	218	394	331	396	314	346.389	72.8771
COG0459	173	189	134	182	237	216	168	223	225	236	120	198	150	104	222	164	246	172	186.389	42.6906
COG0460	70	101	79	121	168	120	141	160	117	152	92	108	115	93	188	143	207	114	127.722	33.5187
COG0461	40	51	40	94	89	81	62	94	45	78	45	68	48	48	103	64	83	54	66.6111	21.5792
COG0462	66	99	73	113	155	137	113	137	117	130	75	113	87	90	184	127	184	143	118.556	35.4305
COG0463	113	151	203	264	294	224	250	306	242	310	146	254	224	208	453	216	224	249	370.556	123.789
COG0464	20	12	19	15	32	27	26	18	12	45	30	24	28	24	67	17	22	40	25.8333	13.1474
COG0465	233	254	192	444	469	317	343	430	332	396	226	279	288	276	368	405	475	315	332.278	84.7299
COG0466	160	225	183	298	419	306	248	285	285	312	190	250	193	204	270	277	350	173	254.833	66.4806
COG0467	8	4	7	6	17	11	7	9	15	14	4	6	6	11	15	9	3	2	8.61111	4.23068
COG0468	81	101	61	87	142	116	143	95	78	124	77	120	101	134	160	76	132	91	108.111	27.3192
COG0469	109	139	103	175	222	205	177	212	177	218	129	214	112	136	201	165	210	143	166.889	40.6417
COG0470	24	20	10	15	29	20	20	17	15	29	12	28	15	19	32	12	26	20	20.9444	6.07282
COG0471	28	12	63	65	60	43	56	62	31	70	30	77	56	28	60	24	70	55	49.8889	18.8302
COG0472	78	93	62	55	179	140	114	129	107	148	63	123	81	100	173	80	107	117	110.944	35.2278
COG0473	73	105	100	140	172	131	127	112	103	154	84	149	106	73	157	149	147	116	123.722	29.583
COG0474	235	460	277	415	552	409	349	414	343	452	249	288	261	305	600	456	510	440	388.556	107.297
COG0475	27	32	75	32	99	100	58	87	49	61	37	63	53	38	65	41	29	20	54.5556	23.7542
COG0476	27	25	45	69	73	45	53	86	44	82	34	57	42	28	54	30	66	34	49.2222	19.3438
COG0479	15	21	33	18	34	36	22	29	28	54	20	25	21	9	32	14	40	27	26.8333	10.2283
COG0480	457	638	543	875	1081	758	626	785	644	973	461	705	562	602	782	664	1432	613	735.556	235.811
COG0481	92	158	98	146	210	177	161	123	147	166	91	167	133	100	144	165	199	188	227.833	54.5584
COG0482	89	169	196	166	234	205	196	231	208	259	167	153	176	107	145	129	184	99	173.556	44.9054
COG0483	11	27	57	30	30	30	35	28	42	38	27	12	32	10	39	32	25	29	29.3333	10.8574
COG0484	109	158	176	252	247	234	204	250	250	301	143	200	217	186	292	199	295	203	217.444	49.3907
COG0486	100	145	112	220	261	178	151	197	132	193	94	157	127	114	161	141	195	122	152.722	43.3926
COG0488	316	490	615	724	842	581	674	751	619	821	547	674	614	365	642	613	709	498	620.111	140.367
COG0489	109	136	167	184	255	205	172	192	190	184	93	179	166	125	189	134	203	134	167.167	39.8811
COG0490	3	13	17	9	23	18	17	17	14	17	3	15	10	7	7	10	7	6	12.5	7.0063
COG0491	57	44	44	62	98	77	85	87	60	85	38	63	58	73	121	43	50	53	65.4444	23.3345
COG0492	79	132	110	189	196	183	151	161	147	191	119	137	141	129	233	179	282	167	162	47.5333
COG0493	246	244	214	412	521	378	342	420	313	405	217	370	284	218	436	330	355	239	327.556	88.7165
COG0494	16	5	9	22	26	15	22	27	20	26	10	13	18	34	52	25	23	12	20.4444	10.314
COG0495	204	298	203	269	413	348	317	334	296	360	191	364	243	214	315	262	340	285	291.556	65.3814
COG0496	21	48	57	15	53	42	36	23	45	68	25	56	44	5	16	10	14	22	32.6667	19.0046
COG0497	124	148	127	160	235	197	176	205	197	223	105	186	135	103	170	164	184	133	164.5	37.5504
COG0498	115	99	112	112	170	115	109	142	135	152	88	107	119	88	156	106	151	113	121.056	23.6058
COG0499	33	53	41	10	46	43	36	23	37	49	20	38	32	16	70	15	52	69	39.3889	18.007
COG0501	10	17	38	14	25	26	17	19	18	31	19	25	31	11	34	16	48	30	23.1667	10.1879
COG0502	34	45	89	142	85	76	80	91	72	124	72	63	65	42	66	63	110	47	75.1111	27.4417
COG0503	48	44	65	108	148	92	71	116	64	119	78	114	74	69	114	84	134	74	89.7222	29.8857
COG0504	120	204	133	187	232	221	183	232	192	216	125	179	158	129	217	153	232	165	181.333	42.0853
COG0505	61	106	76	145	184	154	117	126	99	146	83	139	124	86	131	132	186	108	122.167	32.5093
COG0507	149	137	138	220	354	251	207	322	199	278	104	182	154	262	344	232	232	123	213.778	75.0839
COG0508	43	33	34	19	13	24	39	19	22	20	11	24	16	8	14	17	11	56	22.7222	12.5642
COG0509	12	16	22	10	15	16	15	35	29	38	28	8	23	11	23	9	21	42	20.1111	9.13873
COG0510	8	3	9	10	30	17	11	13	8	16	10	11	6	13	10	14	8	14	11.8333	5.19332
COG0511	16	12	16	34	27	21	15	26	22	36	20	24	15	14	31	20	24	14	21.3333	8.23907
COG0512	13	35	62	65	57	51	35	57	54	71	59	53	35	30	66	49	61	55	50	14.1088
COG0513	127	227	258	157	321	249	255	314	248	331	209	259	234	92	152	131	188	163	217.944	67.3572
COG0514	132	201	365	240	416	239	259	299	305	476	246	383	301	152	260	179	285	198	275.333	95.615
COG0515	102	94	58	168	171	168	99	149	66	148	79	150	139	139	272	174	298	193	147.833	67.1953
COG0516	50	64	59	93	112	113	81	85	73	110	63	102	80	72	144	87	145	82	90.8889	28.9317
COG0517	18	18	15	28	39	17	27	28	25	16	10	18	18	16	33	20	44	15	21.3889	8.23292
COG0518	40	58	65	89	90	70	74	99	62	94	49	78	61	59	87	95	92	99	73.4444	18.0334
COG0519	110	186	120	155	169	140	153	141	173	181	147	139	112	84	165	127	168	121	144.722	29.0918
COG0520	105	134	122	146	215	209	161	187	141	189	123	147	128	123	165	160	196	113	156.5	35.0181
COG0521	10	6	6	39	30	29	24	19	29	36	15	13	25	16	26	32	44	25	24.2222	11.3529
COG0522	26	46	30	49	74	49	42	46	58	59	33	46	41	37	41	39	58	58	73.4444	17.7307
COG0523	40	41	70	121	138	123	81	127	96	116	50	93	74	78	113	101	86	45	87.8889	29.2552
COG0524	178	193	276	327	448	328	299	355	289	330	189	255	308	205	485	257	335	223	292.833	84.9223
COG0525	213	302	210	307	445	394	324	358	316	387	224	309	246	224	356	308	436	291	315.278	71.1798
COG0526	14	21	63	36	70	29	48	52	36	54	33	44	56	19	23	28	14	26	36.8333	17.5776
COG0527	147	165	198	212	257	234	195	237	201	287	136	184	190	130	251	176	215	132	194.556	41.7517
COG0528	58	81	60	67	127	107	93	87	93	84	67	118	69	63	76	77	99	85	81.6111	19.5151
COG0529	5	18	35	8	31	8	31	20	34	18	27	7	31	5	12	12	9	7	17.5	10.4558
COG0530	41	29	30	108	104	95	74	115	67	63	42	38	71	59	113	53	83	19	68	31.5576
COG0531	7	6	14	9	18	22	12	12	13	26	6	11	18	20	41	13	34	24	26.1111	15.9886
COG0532	162	174	147	175	279	200	197	207	212	213	131	213	172	149	221	181	244	156	190.333	38.0433
COG0533	90	138	94	101	189	128	98	149	130	135	81	124	120	121	186	134	188	142	132.278	31.8153
COG0534	849	767	958	1735	2277	1845	1342	1934	1207	1615	577	1173	1233	1156	2195	1271	1543	747	1363.61	496.61
COG0535	32	35	36	73	85	62	60	68	59	77	44	72	41	66	73	68	78	47	59.2778	16.3124
COG0536	75	103	67	105	141	111	115	107	109	138	90	108	100	85	134	101	148	117	111.833	23.4502
COG0537	21	21	28	31	45	41	37	49	29	47	25	32	33	23	46	31	39	48	53.1111	14.3768
COG0538	52	97	79	110	169	118	103	107	91	125	101	112	97	51	105	70	118	68	99.9444	29.6002
COG0539	116	107	110	141	201	156	155	167	141	170	95	154	138	106	208	108	173	142	145	34.6987
COG0540	75	91	88	102	184	116	101	164	93	119	93	122	96	53	116	87	139	113	109.278	32.5012
COG0541	106	173	96	143	207	201	174	170	146	174	120	161	139	116	180	178	208	160	157.278	33.6658
COG0542	458	502	413	578	838	705	622	680	557	688	414	644	540	428	707	528	675	537	583.667	123.264
COG0543	99	103	115	131	213	168	117	181	127	218	80	140	127	91	204	101	141	102	134.333	41.1282
COG0544	98	87	65	227	216	166	156	197	140	132	63	122	119	187	223	152	233	124	151.444	53.0086
COG0545	13	31	50	18	63	41	50	52	50	81	53	67	49	16	29	16	15	26	62.5	34.7804
COG0546	96	120	135	180	240	186	149	190	169	236	94	156	148	124	230	157	212	145	164.389	48.0749
COG0547	21	43	64	88	102	81	71	88	66	102	46	80	72	38	59	67	114	50	69.8889	25.0338
COG0548	50	67	59	102	119	87	88	115	78	97	50	98	77	62	123	81	134	74	85.8333	25.6337
COG0549	19	34	17	95	46	31	62	43	32	40	36	31	35	24	67	71	74	46	44.5556	19.9624
COG0550	528	597	596	600	1159	691	873	934	859	915	542	606	703	556	1100	724	818	450	733.167	202.3
COG0551	12	19	11	31	20	18	25	18	21	19	14	18	22	14	34	19	34	6	18.8333	7.33445
COG0552	74	106	61	94	148	126	101	91	102	116	88	99	71	82	130	112	172	103	105.056	28.2436
COG0553	62	50	66	80	176	131	88	111	74	95	47	94	65	79	222	111	121	89	100.278	45.2481
COG0554	90	120	70	231	208	150	156	159	124	126	102	119	138	118	175	170	227	147	144.667	45.6856
COG0555	2	5	6	29	15	14	16	30	13	23	10	18	12	11	23	13	44	3	16.7222	10.9427
COG0556	149	252	165	247	364	234	241	236	229	306	161	244	192	241	277	240	333	240	242.556	52.3295
COG0557	98	148	150	177	274	186	203	201	215	206	126	236	155	167	154	163	211	114	178.278	47.0392
COG0558	26	24	27	40	52	48	55	49	38	53	16	29	36	61	95	49	66	35	44.3333	19.3998
COG0559	57	53	36	24	78	64	55	80	37	61	19	66	48	44	111	51	88	60	57	23.9485
COG0560	19	27	31	23	47	44	33	29	45	91	40	32	57	26	72	31	41	31	40.7222	17.4518
COG0561	101	134	159	434	312	248	271	288	230	351	149	202	216	233	473	374	363	216	263.611	103.674
COG0562	20	51	70	88	109	92	93	62	76	102	76	105	73	45	137	104	139	77	130	49.5034
COG0563	30	80	39	92	110	86	74	71	76	85	55	92	61	67	101	80	104	61	77.7222	21.9084
COG0564	193	224	215	312	458	366	317	348	286	420	164	336	244	237	323	226	373	206	290.778	82.5851
COG0566	152	156	173	192	289	248	215	211	179	212	156	196	166	148	315	166	256	188	201.722	46.8035
COG0568	112	105	87	132	242	179	165	157	157	207	69	189	128	158	179	150	197	98	151.167	44.9748
COG0569	95	104	134	232	302	244	175	232	174	215	102	156	200	160	239	140	217	121	179.056	58.4088
COG0571	51	76	46	70	114	76	87	96	67	92	52	89	57	64	81	90	108	81	78.5556	19.0764
COG0572	58	77	82	82	170	136	99	159	120	147	49	109	85	80	98	76	91	67	100.667	35.1752
COG0573	57	67	41	84	121	101	91	94	76	74	47	51	64	76	144	82	109	44	80.8889	27.2783
COG0574	232	236	194	241	331	308	243	287	233	294	138	267	212	183	235	177	281	204	237.444	53.1106
COG0575	22	18	28	24	34	33	29	40	33	35	14	39	28	28	47	30	24	32	30.3333	8.48528
COG0576	28	44	30	44	86	52	44	68	47	72	35	60	48	57	74	48	71	51	54.3333	15.2624
COG0577	29	13	38	37	35	36	28	38	31	33	13	30	35	71	134	21	35	27	37.2222	26.1479
COG0578	9	6	12	3	9	21	23	17	39	59	9	15	19	2	7	5	2	14	14.5	14.7499
COG0579	54	47	13	83	117	62	73	78	38	65	28	49	59	37	77	87	93	93	63.2222	25.8219
COG0580	9	10	34	16	20	30	16	23	19	47	22	12	39	21	57	38	53	24	28.1111	15.8741
COG0581	54	64	57	71	84	70	98	83	69	77	47	52	74	47	102	96	103	70	71.1111	17.4285
COG0582	11	18	10	18	48	33	19	50	25	18	12	7	25	18	65	25	26	16	24.2222	14.7232
COG0583	186	161	210	410	437	316	356	329	265	390	134	259	247	291	495	306	422	227	301.333	102.264
COG0584	59	72	89	74	102	79	88	113	105	117	45	79	81	58	115	67	80	74	80.8333	21.2582
COG0586	8	11	50	16	32	15	36	34	19	42	19	24	21	18	47	15	40	27	26.1111	12.019
COG0587	246	372	334	387	544	471	333	466	472	505	314	452	333	280	492	435	511	398	408.5	85.3114
COG0588	19	50	66	24	44	42	46	45	48	33	62	33	59	17	38	26	41	69	42.4444	15.0927
COG0589	1	3	10	2	3	9	14	7	3	10	5	9	6	7	34	5	18	20	14.6111	12.5423
COG0590	43	48	64	85	99	59	64	65	67	72	50	77	54	57	97	53	92	49	67.3889	18.7401
COG0591	52	42	79	76	112	107	77	105	68	96	28	86	73	92	140	80	137	66	84.5	29.9593
COG0592	76	112	76	125	206	158	120	171	81	154	69	115	112	112	172	127	193	121	128.778	40.8405
COG0593	82	150	110	176	215	163	146	150	145	193	74	144	118	111	183	151	231	138	147.167	41.2699
COG0594	20	11	16	28	50	17	20	40	18	28	10	47	28	21	32	22	51	24	26.5	11.9865
COG0595	108	160	60	179	220	208	138	172	127	125	55	105	92	159	214	187	260	155	150.5	57.8021
COG0596	19	26	11	26	51	26	27	36	25	26	9	21	15	25	53	17	21	19	38.9444	17.7249
COG0597	20	27	28	39	73	38	33	61	30	51	17	28	32	39	67	34	44	42	38.2778	14.4051
COG0598	35	42	73	74	89	53	63	86	57	78	48	69	57	50	92	54	96	61	65.2222	16.7773
COG0599	9	20	16	9	25	26	25	30	25	37	22	14	19	20	33	11	28	20	33	12.6863
COG0600	39	35	41	43	108	47	56	62	46	69	35	52	44	50	92	61	81	70	56.0556	18.1188
COG0601	141	104	97	260	229	204	157	166	164	169	90	159	150	135	386	274	383	206	195.056	88.1533
COG0602	36	35	41	49	97	47	54	76	63	80	20	72	53	34	81	55	61	26	53.6667	19.6618
COG0603	10	18	35	16	25	16	23	20	19	35	22	36	21	15	17	10	13	15	30.1667	13.125
COG0604	5	2	8	6	1	5	5	4	7	5	8	11	7	3	30	6	27	33	9.83333	9.78143
COG0605	11	29	51	6	28	11	45	22	32	26	20	25	34	13	14	3	14	18	22.4444	12.1763
COG0606	125	121	116	142	261	211	174	191	198	214	102	217	169	93	212	115	201	153	167.667	49.6458
COG0607	17	24	44	82	57	50	49	52	55	60	23	28	50	42	77	40	69	24	47.1667	18.9806
COG0608	127	126	117	154	227	177	140	168	138	180	68	145	155	77	141	126	157	120	142.444	40.6553
COG0609	69	75	102	64	119	83	107	88	81	135	50	74	93	60	123	60	79	46	83.7222	25.2722
COG0610	114	162	90	135	298	205	200	175	186	155	61	141	90	134	292	131	254	156	167.611	66.9312
COG0611	24	43	52	13	44	27	40	33	60	59	35	68	55	11	19	11	20	19	35.4444	17.4465
COG0612	125	200	211	62	236	204	173	203	194	264	102	176	154	116	115	62	46	118	153.389	66.026
COG0613	25	20	16	33	69	43	38	53	19	36	18	30	29	49	70	40	39	42	36.2222	14.1943
COG0614	57	41	70	44	98	63	62	80	50	87	44	58	41	44	90	48	101	43	62.5556	21.4537
COG0615	4	17	7	33	21	14	18	19	23	25	17	10	21	12	28	16	18	17	17.0556	6.86399
COG0616	20	34	66	13	53	39	35	51	38	67	41	66	44	11	30	29	21	22	38.1111	16.9702
COG0617	54	63	66	85	119	94	97	65	77	144	56	95	76	64	115	86	127	70	85.5	26.0706
COG0618	34	57	36	72	90	64	71	75	51	60	32	47	30	40	59	38	52	44	82.3889	23.2053
COG0619	25	33	16	54	80	52	28	44	43	41	10	36	22	51	113	44	78	75	75.6111	43.3931
COG0620	10	27	29	76	98	56	59	101	31	68	47	89	46	43	70	98	137	61	62.3889	31.0732
COG0621	269	374	276	387	595	470	413	446	385	510	257	394	328	267	384	343	434	301	378.444	92.318
COG0622	51	53	53	110	130	122	68	91	82	104	35	78	68	69	105	80	90	66	80.3333	25.0505
COG0623	29	48	55	11	49	37	60	53	60	49	40	52	40	10	20	10	17	22	36	17.232
COG0624	96	119	145	98	159	141	98	140	146	139	87	117	134	95	214	134	129	131	131.778	32.3557
COG0626	8	14	14	25	32	51	27	25	14	24	13	30	14	24	82	29	84	45	50.8889	32.9918
COG0627	34	35	36	24	38	38	44	66	36	31	36	30	35	16	74	11	17	16	35.5556	15.5761
COG0628	48	47	56	89	118	81	74	122	60	85	31	69	63	85	142	78	83	67	77.8889	29.3115
COG0629	30	34	35	63	78	92	54	66	55	60	29	48	62	66	101	66	67	70	91.9444	28.8739
COG0630	6	1	5	5	10	8	16	19	7	8	3	6	11	12	7	8	11	9	8.88889	5.46528
COG0631	67	64	36	135	125	123	80	134	73	107	38	103	80	88	140	89	186	110	98.5	39.0689
COG0632	40	44	35	53	94	73	65	77	51	84	42	62	47	55	63	58	69	53	61.1667	16.7692
COG0634	36	77	58	74	107	62	80	72	76	84	48	63	56	44	87	82	109	76	71.3889	19.2541
COG0635	129	114	130	185	239	182	172	196	171	191	92	141	156	153	209	154	216	143	164.278	41.1351
COG0636	12	10	7	26	28	26	20	27	13	23	9	20	22	31	46	19	30	11	20.8333	10.3313
COG0637	64	87	133	163	217	205	193	187	110	188	74	139	132	122	185	186	179	128	148.111	46.3045
COG0640	24	26	20	55	81	37	33	48	34	19	24	29	22	42	59	26	48	46	37.4444	15.9751
COG0641	49	107	115	194	244	130	156	189	158	188	100	170	145	96	137	176	199	78	149.444	50.7847
COG0642	472	842	1265	908	1389	903	1189	1425	1037	1218	775	824	1013	769	1255	728	777	524	960.833	278.99
COG0643	15	18	13	71	51	42	55	65	22	24	27	46	44	9	23	28	69	15	35.7778	21.3695
COG0644	5	4	9	7	14	8	25	4	9	13	1	10	12	5	10	9	10	12	14.7778	7.25628
COG0646	88	81	69	108	183	125	123	118	108	127	77	106	104	45	103	101	84	71	100.444	27.6559
COG0647	38	44	15	38	48	46	37	50	28	26	9	16	20	20	60	28	58	42	34.6667	14.4548
COG0648	41	40	38	76	56	57	51	65	58	55	37	38	35	40	52	40	71	52	78.1111	21.1851
COG0649	27	34	65	20	56	42	37	50	39	76	56	55	50	3	11	24	11	37	38.6667	20.0763
COG0651	15	8	3	3	9	6	10	6	15	15	5	2	2	5	15	3	2	17	8.16667	5.22719
COG0652	45	67	52	92	145	115	109	114	73	92	53	82	70	71	149	79	73	49	84.6111	28.8793
COG0653	228	297	192	353	451	327	265	334	253	337	187	272	259	239	339	290	383	268	296	64.782
COG0654	6	4	5	13	8	3	13	11	4	20	5	6	3	1	8	4	5	9	7.22222	4.68484
COG0655	73	59	47	125	122	120	89	145	91	112	67	65	91	70	115	105	98	73	90.6667	24.9329
COG0656	38	107	85	109	105	78	119	115	75	122	95	66	75	49	170	95	152	157	101.556	34.9171
COG0657	57	64	87	133	131	130	102	99	82	135	59	87	86	99	196	90	155	105	105.444	34.7143
COG0658	16	17	18	29	50	28	18	33	29	27	11	22	17	20	49	22	28	11	23.7222	11.1186
COG0659	73	72	108	124	172	108	114	153	96	154	86	125	145	65	51	104	103	57	105.667	37.5218
COG0661	5	13	10	55	41	23	18	10	15	43	14	7	10	40	74	60	118	42	33	28.7218
COG0662	23	28	18	40	79	50	44	62	50	53	25	53	47	35	69	37	51	25	43.7222	17.4316
COG0663	12	20	45	54	68	44	53	51	50	46	28	50	37	23	40	29	49	19	39.5	14.9794
COG0664	45	48	141	86	160	119	103	152	84	118	47	79	95	93	168	79	82	65	97.8889	35.7473
COG0665	10	16	8	8	21	15	16	21	10	10	6	16	13	9	18	7	13	10	12.6667	4.7774
COG0666	9	7	12	1	15	29	2	3	10	17	2	14	15	7	9	12	2	24	10.2222	7.92283
COG0667	52	82	96	122	167	95	126	122	95	142	68	119	100	67	172	89	172	152	174.722	51.4894
COG0668	42	49	72	63	80	95	52	68	61	74	52	52	65	43	85	57	58	38	60.9444	15.0273
COG0669	35	42	53	62	90	68	53	61	51	67	41	58	41	60	83	53	86	61	58.6667	14.8522
COG0670	5	7	2	3	27	15	10	10	12	21	1	19	0	13	48	8	15	6	11.3889	10.6115
COG0671	5	5	10	9	16	20	20	25	20	29	7	10	15	24	36	6	12	8	15.3333	9.24821
COG0673	227	211	208	214	312	227	221	245	257	239	143	171	222	210	455	198	214	275	237	63.0415
COG0674	173	200	177	153	316	239	170	237	244	257	184	225	223	126	163	153	171	191	198.944	47.2795
COG0675	7	14	41	101	132	53	36	105	63	166	18	46	31	62	143	87	197	45	75.6667	56.149
COG0677	25	105	85	41	79	41	85	37	111	69	54	88	40	20	44	52	8	54	58.1111	29.6169
COG0679	26	13	17	40	58	52	35	37	24	41	15	25	29	53	104	40	62	41	60.8889	36.4964
COG0681	9	10	22	21	34	43	28	42	26	21	19	22	20	33	46	22	34	13	39.1111	15.025
COG0682	60	59	74	87	123	81	75	105	96	123	66	84	81	66	96	83	102	70	85.7778	22.2804
COG0683	70	42	22	33	109	80	46	78	52	36	23	59	41	58	149	42	118	59	62.7222	32.0639
COG0684	8	2	7	8	9	6	9	8	6	17	12	8	8	13	9	4	4	14	8.33333	3.74166
COG0685	38	48	44	81	111	79	79	116	73	73	57	87	71	50	95	66	75	69	74.0556	20.4522
COG0686	25	44	64	19	91	41	46	42	69	76	45	99	52	16	22	17	11	36	45.6111	26.0116
COG0687	57	41	55	115	122	81	113	124	86	106	58	90	96	62	129	81	163	72	91.1111	30.5323
COG0688	16	15	28	37	39	25	34	42	31	48	21	42	44	16	18	27	50	13	30.3333	12.233
COG0689	20	8	5	5	10	10	4	0	16	16	3	9	3	13	35	18	29	43	13.1111	11.7768
COG0690	6	9	20	20	27	24	20	32	8	21	4	22	23	11	38	17	23	17	19.1111	9.68254
COG0691	29	48	35	45	86	48	51	64	45	71	41	46	54	44	60	60	69	54	52.4444	13.4437
COG0692	22	69	86	64	103	56	56	69	86	110	62	57	68	35	51	52	76	36	63.6667	22.7441
COG0693	17	33	32	40	70	53	42	76	29	54	18	35	36	30	67	26	35	36	41.3889	15.3934
COG0696	121	180	116	186	238	207	188	195	181	231	141	193	155	134	154	154	168	135	173.111	36.7758
COG0698	45	55	34	91	94	65	68	106	70	75	36	56	70	48	99	61	84	65	67.1111	22.0931
COG0700	19	30	39	22	55	29	30	51	26	50	25	42	45	10	17	16	27	23	31	12.8704
COG0701	7	23	2	19	26	14	22	6	14	19	6	13	10	11	20	16	25	35	15.4444	8.56273
COG0703	39	48	55	92	150	86	88	105	94	109	53	73	79	66	110	77	143	70	86.1667	31.3392
COG0704	39	35	45	57	67	71	62	83	48	73	28	50	45	36	110	38	60	35	54.1667	19.6446
COG0705	14	14	37	34	57	28	29	46	28	53	19	27	22	26	39	21	26	11	29.8889	12.6067
COG0706	45	52	66	49	124	81	69	66	66	84	41	67	69	68	127	52	94	85	70.3333	22.2314
COG0707	104	109	86	154	217	167	129	146	150	143	70	136	129	107	142	129	215	132	135.889	39.6498
COG0708	29	63	95	82	128	100	75	112	103	117	61	74	87	53	106	103	127	92	87.2222	27.0936
COG0709	21	12	11	85	68	44	37	32	50	59	20	25	23	38	54	44	84	21	41.5556	22.4243
COG0710	19	13	22	59	60	39	36	46	31	48	13	28	27	22	47	46	47	22	34.7222	15.9662
COG0711	13	6	16	19	30	29	14	22	19	28	11	20	18	40	81	10	23	11	22.3333	16.7999
COG0712	20	16	39	62	71	50	51	76	36	60	31	50	56	44	79	48	76	34	50.3889	18.6015
COG0714	91	120	124	171	172	164	133	175	105	120	71	134	117	97	185	141	149	106	131.333	28.65
COG0715	41	29	44	45	71	50	63	53	47	61	33	33	50	48	105	54	65	51	52	17.4423
COG0716	23	46	49	53	66	65	59	78	49	67	19	51	52	48	75	28	73	38	52.3889	16.6562
COG0717	3	2	1	1	5	2	1	3	3	4	6	5	1	7	34	14	36	16	7.83333	10.2627
COG0718	17	23	6	29	31	27	17	32	21	24	9	12	21	25	42	33	34	20	23.3889	9.04329
COG0719	106	125	137	90	214	187	128	238	130	203	109	204	131	107	138	115	133	130	146.556	44.9669
COG0720	6	9	6	6	20	17	5	15	15	26	11	16	16	2	13	0	7	11	10.9444	6.66397
COG0721	7	8	5	16	15	26	15	19	12	19	4	20	14	14	36	23	46	13	16.5556	9.58075
COG0722	28	25	25	74	42	37	41	53	35	36	29	26	37	39	110	67	104	84	75.5556	43.3226
COG0725	18	20	20	52	34	38	24	27	26	33	14	20	35	37	48	50	48	14	30.2778	12.787
COG0726	85	81	87	150	164	125	109	160	105	99	58	82	100	87	139	113	123	75	109.667	32.5685
COG0728	25	5	16	25	15	30	23	19	18	19	3	15	18	25	73	30	32	35	23.2778	15.4303
COG0730	1	3	3	10	10	6	1	4	4	11	2	1	5	33	56	5	18	7	9.33333	12.6631
COG0731	6	21	24	13	44	22	23	33	33	47	15	30	18	8	18	7	8	6	19.6111	11.2623
COG0732	16	36	42	31	96	50	64	78	46	60	9	38	34	52	97	45	53	37	49	22.4342
COG0733	154	140	171	387	494	345	289	384	263	380	203	326	226	202	323	336	332	180	285.778	97.3995
COG0735	33	42	53	84	93	74	52	96	60	84	37	63	39	47	100	52	90	56	64.8333	19.9949
COG0736	6	9	6	13	17	23	15	9	11	13	3	10	4	11	23	14	24	20	12.3889	5.91249
COG0737	80	67	126	71	180	115	125	136	103	191	93	132	113	61	116	78	60	67	106.889	38.6003
COG0738	41	85	195	66	146	103	144	158	110	221	101	147	136	53	110	23	10	38	105.944	59.1056
COG0739	127	135	196	94	237	250	169	222	145	230	121	179	221	150	273	101	76	110	166.389	57.3904
COG0740	99	111	98	98	209	164	124	159	138	152	103	156	137	88	161	93	153	120	132.389	32.4239
COG0741	16	18	15	17	28	26	11	35	18	33	11	24	21	22	26	10	23	19	21.1667	7.42214
COG0742	38	47	52	45	84	74	61	60	48	53	33	55	47	49	71	58	91	56	56.7778	15.858
COG0743	52	82	61	87	117	108	87	102	83	104	70	99	71	65	105	90	94	87	129.056	28.4242
COG0744	109	125	124	194	268	186	162	184	150	244	110	179	127	180	240	197	279	167	178.056	52.2071
COG0745	638	890	919	1708	1753	1330	1396	1522	1223	1309	865	1000	1094	954	1694	1396	1633	858	1233.94	353.897
COG0747	135	90	126	244	256	196	146	150	179	171	70	132	120	138	383	308	384	219	190.111	94.2562
COG0749	140	176	144	156	310	214	234	192	192	241	166	223	169	220	224	184	192	115	194.778	45.2426
COG0750	46	59	55	91	117	75	80	80	74	81	40	69	46	60	93	44	88	49	70.0556	22.1212
COG0751	3	6	3	6	8	3	10	7	1	9	12	10	7	0	8	10	37	29	13.5	11.8135
COG0752	0	3	2	2	5	3	4	1	0	6	5	7	8	0	4	3	15	12	6.66667	6.40772
COG0753	10	34	16	7	17	11	40	21	18	11	18	30	18	10	6	2	1	29	16.2778	10.3912
COG0756	31	41	49	63	67	53	74	87	52	81	88	58	38	116	96	67	84	55	67.1667	22.2796
COG0757	29	27	26	10	57	38	39	46	37	47	13	41	30	26	31	26	21	42	33.5556	11.9273
COG0758	61	66	56	87	147	109	85	78	89	102	45	96	60	74	112	80	95	63	84.6667	22.4657
COG0759	13	23	13	26	40	36	22	38	25	35	12	24	16	21	25	20	21	15	23.7222	8.77031
COG0760	12	9	21	18	26	11	14	11	10	33	10	29	23	6	14	10	4	6	14.6667	7.70027
COG0761	43	66	67	83	123	94	88	91	79	77	56	86	83	53	111	90	120	89	82.3889	21.3958
COG0763	23	19	58	22	54	36	49	44	54	99	37	76	61	6	16	9	18	31	38.4444	24.2856
COG0764	12	33	27	41	45	42	38	44	25	40	26	26	22	20	34	19	39	18	46.1111	16.6376
COG0765	110	104	87	197	211	169	159	199	112	201	59	166	121	135	299	195	401	180	169.278	80.8199
COG0766	193	166	138	238	361	287	222	228	201	266	119	216	190	158	309	198	314	216	223.5	63.6361
COG0767	8	10	33	3	22	15	16	15	24	41	21	42	34	2	5	4	15	18	19.0556	13.3878
COG0768	274	352	268	620	777	620	491	633	478	617	272	483	463	443	685	541	765	426	508.444	158.204
COG0769	118	155	112	162	252	220	148	220	152	189	105	201	143	139	200	188	198	168	168.5	44.0484
COG0770	114	198	167	158	278	198	206	242	211	266	120	218	178	121	176	154	221	148	186.611	47.3723
COG0771	101	140	94	151	254	190	155	187	144	182	102	134	130	141	220	169	235	173	159	40.9878
COG0772	152	170	166	238	395	309	253	265	230	291	138	227	200	229	399	209	315	189	244	74.8284
COG0773	124	172	83	200	277	205	145	198	180	212	114	153	155	101	168	191	230	172	171.056	47.0337
COG0774	13	26	35	16	63	36	31	27	41	64	29	72	44	12	11	6	13	29	32.2222	18.9382
COG0775	21	25	27	41	68	42	46	54	54	63	25	49	47	34	63	36	39	36	64.2778	21.7034
COG0776	20	84	196	67	115	117	100	151	98	157	96	119	156	45	81	51	53	59	97.6667	46.6804
COG0777	33	28	28	92	68	75	63	88	49	47	29	41	35	45	80	82	77	29	55.5556	22.7162
COG0778	95	89	154	124	230	169	150	167	134	186	95	133	128	96	193	95	141	115	139.444	40.1574
COG0779	24	34	28	37	58	45	41	66	36	24	18	46	28	30	42	29	57	24	37.3333	13.8224
COG0780	0	11	17	15	23	10	11	20	17	45	24	25	21	4	9	15	13	13	17	9.70143
COG0781	28	21	25	41	56	61	39	50	38	65	25	38	24	30	77	46	45	49	42.6667	16.1099
COG0782	47	52	60	88	105	77	70	87	66	124	54	93	60	62	112	81	117	69	78	24.5357
COG0783	4	16	20	5	5	6	14	20	26	16	11	8	11	2	30	9	6	4	11.8889	7.71468
COG0784	28	31	79	112	91	72	69	99	91	86	44	57	53	90	117	66	96	47	74.1667	27.6155
COG0785	1	1	2	3	1	2	5	4	4	2	2	3	6	5	5	2	6	12	3.61111	2.30444
COG0786	24	15	21	55	41	71	50	55	35	48	34	51	46	28	33	24	57	19	39.6667	15.9226
COG0787	145	114	95	129	204	176	160	130	133	162	86	162	119	68	142	128	197	117	136.389	37.6691
COG0788	2	21	41	9	8	3	32	28	18	19	32	6	29	2	14	7	1	3	15.8333	13.6047
COG0789	25	40	41	93	84	48	54	69	48	71	37	33	36	63	114	60	97	84	94.1667	38.5948
COG0790	45	60	53	31	111	87	77	97	46	91	42	118	68	40	35	29	71	86	65	26.4708
COG0791	87	97	90	219	208	175	172	180	153	175	60	112	113	129	233	151	225	74	146.111	55.6416
COG0792	24	17	30	25	45	49	39	43	25	31	16	41	30	15	46	28	38	30	32.5	10.8912
COG0793	66	108	190	127	215	155	139	201	151	218	133	196	165	104	95	63	75	94	211.389	78.2989
COG0794	21	22	26	13	34	33	29	29	41	28	21	49	23	21	11	12	23	25	25.8889	10.6212
COG0795	14	19	46	5	46	19	30	29	35	46	16	34	28	13	16	3	19	28	25.7222	13.6201
COG0796	30	50	37	59	86	54	60	56	57	82	24	47	32	42	56	56	69	53	83.7778	29.7293
COG0799	22	35	32	40	37	45	37	35	37	56	23	39	38	32	47	25	48	42	37.0556	9.42757
COG0800	55	47	37	67	93	58	68	56	41	65	40	55	56	45	77	39	36	50	54.1111	15.5597
COG0801	11	16	16	18	23	26	16	25	20	27	19	27	25	15	28	23	35	50	36.2778	14.0328
COG0802	17	34	26	43	69	57	43	57	45	71	37	57	32	37	48	38	63	63	46	16.1136
COG0803	48	54	63	51	88	80	59	72	57	62	43	85	60	46	74	40	99	83	65.2778	19.3628
COG0804	6	7	10	50	16	28	12	15	36	29	18	22	10	20	37	9	26	10	19.5556	10.9717
COG0805	11	16	31	15	24	45	43	43	26	39	25	28	29	16	16	4	5	12	24	12.1462
COG0806	36	26	22	42	83	57	41	66	24	39	12	36	28	21	62	44	68	38	41.5556	18.0105
COG0807	12	33	46	52	54	45	48	56	62	80	47	68	54	15	33	49	48	28	45.3333	15.7069
COG0809	65	166	145	129	231	198	172	178	172	215	109	183	198	95	115	107	116	114	151	46.0409
COG0810	15	43	68	19	42	51	43	71	50	75	44	63	50	15	20	10	14	14	40.1667	22.0861
COG0811	20	18	78	15	68	26	57	47	62	77	37	69	44	7	30	5	17	27	38.3333	23.6046
COG0812	61	77	79	113	151	126	85	134	103	116	53	106	92	74	150	98	181	102	108.111	33.3482
COG0813	36	23	11	36	60	59	43	34	38	44	13	25	25	25	50	36	43	28	34.7778	13.2423
COG0816	30	29	41	47	57	65	45	60	41	69	30	34	40	41	50	55	88	34	47.1111	14.27
COG0817	33	44	24	14	71	34	42	44	42	52	29	57	27	24	41	18	44	40	38.2778	14.083
COG0818	2	12	12	10	10	15	6	8	8	9	5	5	11	13	23	7	6	4	14.2778	6.18162
COG0819	6	3	3	5	22	24	8	10	9	9	1	13	6	5	13	5	42	12	10.7778	9.30879
COG0820	77	166	92	247	221	135	168	169	129	155	158	144	143	137	178	160	184	127	154	40.2478
COG0821	76	105	102	127	200	154	134	143	134	162	126	131	123	79	150	102	167	121	128.778	29.5765
COG0822	48	56	36	66	85	99	61	78	45	66	30	53	54	70	84	68	92	69	65.3333	16.7121
COG0823	22	38	98	22	75	35	40	50	54	70	45	54	70	16	22	6	4	28	64.9444	39.1099
COG0824	25	28	29	20	48	40	47	50	28	58	20	37	45	31	15	9	31	15	32.0556	13.6747
COG0825	24	27	15	74	58	67	66	75	59	60	36	50	42	48	80	78	74	20	53.3889	21.2358
COG0826	125	198	137	208	318	256	197	189	220	272	137	210	182	185	239	197	229	206	205	48.2774
COG0827	12	7	5	20	27	33	18	38	19	13	7	19	18	12	55	26	33	10	20.3333	11.9804
COG0828	3	7	5	10	20	13	11	14	9	17	6	9	7	11	16	10	19	11	11.0556	5.45001
COG0829	2	1	1	15	7	8	6	7	6	15	2	3	4	5	17	0	10	6	6.83333	5.11342
COG0833	8	3	20	30	19	19	22	24	13	25	8	17	25	29	90	24	111	32	28.1111	25.1347
COG0834	84	51	52	122	164	136	91	118	94	112	39	85	82	121	258	127	209	102	179.333	81.1578
COG0836	38	34	108	54	126	104	118	115	125	159	124	122	130	45	33	77	25	44	87.3889	42.4127
COG0838	3	7	11	1	11	5	4	8	7	12	4	10	13	2	0	0	1	5	8.88889	6.92726
COG0840	37	15	12	83	88	85	108	174	40	44	24	62	91	38	49	44	88	26	60.6667	40.5027
COG0841	538	890	1551	512	967	850	1173	1119	1294	1444	1097	874	1336	318	367	265	358	547	858.667	414.746
COG0845	64	72	169	67	129	85	93	125	79	147	46	84	111	54	90	24	25	47	82.9444	40.0301
COG0846	56	64	58	90	138	85	92	117	77	110	62	88	63	70	113	96	121	77	86.7222	23.6564
COG0847	15	20	47	14	43	29	29	34	18	68	12	39	23	17	29	11	13	28	26.7778	14.957
COG0848	16	7	35	10	24	14	18	39	19	45	10	20	30	5	18	2	25	23	20.3889	12.1759
COG0849	24	34	29	25	58	34	33	41	26	38	28	52	36	21	11	20	23	31	50.2222	18.6376
COG0853	7	14	23	43	35	11	31	15	25	49	16	25	23	12	20	27	31	11	23.2778	11.483
COG0854	11	24	33	7	13	15	31	17	23	34	19	14	19	4	9	3	2	18	25.2778	15.2115
COG0855	54	90	146	177	192	136	131	153	127	180	104	147	130	83	234	171	249	156	228.722	75.7207
COG0858	12	21	18	22	43	26	34	36	22	26	12	27	11	16	39	16	30	33	37.2222	13.863
COG0859	3	17	27	10	46	26	46	29	30	55	25	27	26	8	8	5	22	22	24.5	14.4802
COG0860	77	103	99	173	168	149	150	225	137	156	78	116	151	113	166	100	176	101	132.722	38.5926
COG0863	62	74	61	53	167	82	78	118	73	52	41	49	58	99	184	50	66	66	79.2222	39.1807
COG0864	2	6	1	3	1	2	1	1	1	1	2	6	6	2	12	2	2	7	3.27778	2.60781
COG1001	69	74	39	78	107	107	92	88	99	95	41	70	73	50	109	72	85	88	77.3333	21.6007
COG1003	51	86	60	30	60	48	48	63	71	106	39	28	81	18	15	34	10	61	51.3333	26.94
COG1004	42	158	144	102	201	169	133	243	141	209	121	179	146	68	164	105	131	117	140.889	46.3794
COG1005	22	26	42	13	39	28	29	36	32	56	36	49	46	2	7	11	5	23	27.8333	16.0413
COG1007	17	26	44	18	63	37	39	51	40	75	35	50	45	7	11	8	2	19	34.1667	21.5659
COG1008	30	38	63	26	59	47	48	53	54	85	37	63	54	9	16	17	1	35	41.3333	22.2049
COG1009	48	48	57	25	81	43	55	45	46	97	57	67	66	5	37	22	19	39	47.7222	22.2811
COG1010	31	42	35	82	61	38	78	72	43	56	46	39	64	45	72	55	77	21	51.8889	18.1137
COG1011	20	41	82	95	108	93	84	105	80	97	52	78	84	66	134	59	75	63	78.5	27.5387
COG1012	65	93	102	153	152	114	173	137	107	107	105	93	109	118	244	146	136	154	129.222	42.7641
COG1013	171	161	129	140	245	230	172	179	170	224	137	164	139	113	172	111	108	118	159.944	41.0487
COG1014	110	105	87	80	160	126	101	120	107	146	79	101	122	99	119	77	105	85	105.611	24.0052
COG1015	40	48	26	118	105	71	79	88	78	71	43	67	50	79	93	123	123	64	75.2778	30.1112
COG1018	2	5	9	6	6	1	11	2	2	5	3	5	1	1	0	3	2	2	3.44444	2.43074
COG1020	25	67	49	115	114	113	64	150	98	141	50	93	55	62	184	84	127	66	92.7222	40.3497
COG1021	0	6	4	3	7	2	10	5	24	13	7	15	8	1	22	6	3	2	8.05556	7.51056
COG1022	96	158	303	101	248	243	187	227	233	269	177	264	245	101	306	141	261	216	207.889	68.9381
COG1024	25	24	27	46	60	27	48	64	43	44	12	29	33	34	42	50	63	27	38.1111	14.1998
COG1026	62	40	53	218	168	132	120	147	122	127	80	87	90	80	141	137	209	80	116.778	51.8341
COG1027	16	33	90	77	60	45	75	61	90	126	79	36	75	31	99	37	54	33	60.6667	27.8103
COG1028	185	253	274	262	399	332	345	334	287	417	210	309	262	252	430	230	288	228	294.833	69.8488
COG1030	4	7	11	3	18	12	2	2	10	7	4	5	2	7	6	1	13	17	7.94444	5.77492
COG1032	69	75	68	120	178	124	112	150	108	129	48	87	97	103	140	83	144	71	106	36.6012
COG1033	49	28	44	92	109	86	59	140	62	66	35	61	69	70	97	51	71	43	70.2222	29.3349
COG1034	23	37	23	29	42	37	38	27	27	32	25	19	18	37	42	40	34	25	31.5556	9.26234
COG1035	1	16	16	21	19	5	10	20	4	16	4	10	5	12	22	7	11	6	11.1111	7.05348
COG1038	32	36	47	66	75	58	67	45	76	65	61	45	60	40	47	78	140	77	61.2778	24.3016
COG1039	3	9	0	4	8	4	3	5	4	2	0	2	1	11	6	3	2	9	4.27778	3.00599
COG1040	17	50	46	56	91	48	57	68	48	79	31	75	42	38	58	39	63	37	52.2778	18.0418
COG1041	0	2	2	8	0	3	3	3	0	2	1	4	4	6	1	2	7	4	4.88889	3.41086
COG1042	12	35	53	17	12	27	36	43	29	60	19	16	33	12	21	7	8	13	25.1667	16.067
COG1043	14	35	40	9	44	22	23	37	44	71	45	49	37	10	14	9	18	28	47.7778	26.6073
COG1044	26	33	66	23	79	37	48	51	54	78	60	75	49	14	27	15	29	35	44.5556	21.1805
COG1045	48	70	89	113	149	89	90	124	92	135	71	77	68	57	106	75	119	53	90.0556	28.333
COG1047	15	17	30	20	22	18	27	22	30	32	21	37	9	13	28	15	7	9	19.3889	8.73222
COG1048	104	118	155	209	274	179	155	190	166	255	125	170	178	147	265	179	234	166	182.889	48.4936
COG1051	41	86	67	95	120	113	107	137	88	85	55	69	88	87	183	102	149	94	98.0556	34.3451
COG1052	82	100	125	111	143	122	117	132	114	115	90	110	112	54	109	96	99	114	168.278	34.7187
COG1053	91	78	155	124	167	133	135	168	147	199	70	163	131	98	185	97	155	103	131.944	36.4989
COG1055	33	40	54	65	125	68	72	79	72	91	23	97	46	59	88	41	122	55	68.2778	29.3875
COG1057	44	42	53	69	81	62	58	80	53	77	49	66	59	44	77	49	85	56	61.6111	13.6258
COG1058	32	21	35	33	48	34	37	44	35	44	19	25	34	28	35	40	49	61	35.3333	10.0235
COG1060	58	81	113	162	176	144	110	156	153	156	92	111	118	80	88	91	122	52	114.167	37.5911
COG1061	40	40	81	98	141	83	77	108	94	117	43	100	81	100	102	61	80	65	129.278	43.8269
COG1062	7	5	11	6	8	8	10	5	2	11	9	6	5	6	10	10	9	15	8.05556	3.18955
COG1063	77	119	110	222	197	167	147	160	142	162	103	134	112	120	229	163	218	153	150.444	42.7719
COG1064	21	24	35	72	50	48	62	44	57	37	40	44	33	42	73	48	79	42	47.9444	16.7875
COG1066	54	86	90	103	150	98	100	116	103	127	80	101	98	63	138	100	135	103	159.611	42.1288
COG1069	20	50	50	14	24	32	35	48	21	25	6	10	16	11	29	14	27	25	25.1667	13.6995
COG1070	179	214	257	332	331	285	360	240	281	326	182	227	236	191	551	224	351	319	281.944	93.086
COG1071	16	21	22	3	11	7	15	11	15	12	11	6	8	8	6	9	2	30	11.7222	6.96889
COG1073	7	28	30	22	43	17	30	28	19	34	19	23	29	16	18	9	16	22	23.1667	8.75987
COG1074	141	155	97	169	260	208	202	216	148	241	83	160	152	186	201	178	238	153	174.722	46.2777
COG1077	105	148	118	183	226	166	196	193	162	187	117	192	144	141	192	176	215	122	164	34.9285
COG1078	10	27	31	22	26	13	18	25	18	17	25	5	29	7	12	14	1	3	17	10.0118
COG1079	66	29	26	46	52	59	40	60	24	30	11	27	28	19	59	41	21	59	58.6667	22.0481
COG1080	130	97	63	226	223	239	243	236	151	168	73	166	172	140	263	214	281	162	181.056	65.771
COG1082	58	48	35	102	121	66	46	56	71	74	34	42	47	75	226	86	60	89	73.2778	41.4442
COG1083	6	23	41	13	18	28	35	34	14	16	12	13	13	16	25	7	24	7	19.1667	10.7389
COG1085	1	2	2	2	3	9	0	1	1	7	2	1	2	8	37	9	32	20	7.38889	11.2728
COG1086	92	179	158	125	229	237	228	244	153	151	113	179	166	104	181	136	126	111	164.333	47.7888
COG1087	91	172	206	144	215	188	155	165	163	208	101	175	152	122	216	144	213	163	167.111	36.1417
COG1088	77	149	182	194	271	174	168	203	150	196	149	216	129	97	235	180	185	171	173.556	45.5802
COG1089	27	40	76	23	68	55	70	67	59	76	64	56	72	34	25	20	19	49	74.4444	32.9799
COG1090	6	8	17	2	3	5	15	7	14	2	7	2	12	2	10	2	1	10	6.83333	4.96162
COG1091	61	91	117	141	160	125	121	167	95	146	97	121	108	68	154	98	119	91	114.5	28.5498
COG1092	90	104	97	163	213	173	161	176	118	137	100	101	114	89	118	111	132	121	129.944	37.1222
COG1094	16	13	12	13	25	23	16	28	19	14	7	16	12	15	12	7	19	6	15.6667	6.23085
COG1098	9	16	5	9	21	18	8	14	12	8	10	12	2	22	12	7	19	12	12.3333	5.4341
COG1101	54	44	41	118	99	118	84	87	75	81	36	59	59	59	127	121	171	74	83.7222	37.465
COG1102	16	14	10	35	39	33	21	38	35	34	6	13	21	30	59	20	34	13	26.4444	14.0722
COG1104	154	187	80	262	317	268	224	226	156	208	95	196	148	183	299	237	271	156	201.5	66.1782
COG1105	40	67	22	104	91	115	81	92	71	90	44	81	56	53	157	112	122	59	81.7778	34.7149
COG1106	5	10	20	44	32	32	21	27	22	35	10	27	11	17	37	19	20	12	22.2778	10.3799
COG1108	36	43	52	47	82	48	54	50	47	73	29	55	48	28	50	27	57	47	49.0556	14.7946
COG1109	186	173	168	272	347	305	208	289	210	316	119	220	211	160	352	268	296	203	374.444	110.333
COG1112	13	36	75	26	58	36	34	61	35	72	38	57	52	21	30	8	20	24	59.8333	29.9711
COG1113	7	4	7	7	7	14	57	10	6	28	10	10	5	32	144	37	127	70	33.3889	44.1776
COG1114	25	18	11	21	33	36	26	27	16	36	16	14	16	8	28	32	32	37	35.2778	14.9659
COG1115	141	189	202	452	475	297	307	396	292	335	205	353	247	231	349	381	554	229	313.944	109.174
COG1116	54	66	43	61	122	52	81	90	65	80	37	47	68	56	81	98	98	72	71.5	22.6618
COG1117	58	89	77	110	136	107	99	111	92	111	60	85	88	79	143	119	147	85	98.1111	27.1551
COG1118	5	5	11	28	16	16	20	24	9	19	9	16	13	15	21	15	38	6	24.5556	13.4437
COG1119	7	23	38	10	38	16	21	28	28	34	26	23	36	5	21	26	26	23	24.5556	10.314
COG1120	134	121	113	138	194	153	137	160	150	155	100	132	134	95	174	127	145	91	136.778	25.6367
COG1121	73	98	73	93	109	73	72	88	105	101	70	99	74	58	68	61	108	90	82	14.6488
COG1122	117	156	72	260	289	258	168	211	196	178	91	161	138	170	410	246	376	213	204.611	90.3608
COG1123	36	40	35	69	86	68	56	60	59	63	29	50	47	59	188	65	176	97	73.6667	44.3077
COG1124	0	9	16	26	24	10	17	7	16	15	5	13	10	11	20	21	32	15	15.6111	7.88251
COG1125	7	15	6	16	17	10	13	8	17	21	8	11	12	10	29	28	27	27	15.4444	7.37422
COG1126	105	172	98	247	259	209	250	265	178	227	119	185	145	168	309	293	464	256	222.944	92.3653
COG1127	14	24	34	12	49	24	41	40	72	46	34	48	34	12	23	18	27	34	32.6111	15.2707
COG1129	168	191	122	444	311	224	304	303	263	230	219	145	210	214	501	310	382	257	266.111	99.4744
COG1131	298	459	296	836	733	568	596	681	571	493	368	445	491	442	837	642	768	430	552.333	172.592
COG1132	894	916	451	1336	1693	1502	1080	1438	1123	1050	526	990	834	982	2230	1231	1757	974	1173.17	442.98
COG1134	27	39	49	71	106	88	71	93	70	71	52	58	66	77	179	116	129	68	80.4444	34.8985
COG1135	36	36	24	62	82	84	59	55	54	60	28	62	38	43	102	80	123	83	60.3333	27.2526
COG1136	203	338	245	514	549	380	423	493	412	406	331	324	339	320	603	486	658	387	631.444	193.629
COG1137	15	36	51	24	46	44	50	30	53	54	45	55	29	14	15	21	20	25	34.9444	16.2896
COG1139	14	24	30	28	59	35	28	24	17	69	38	64	38	11	23	17	10	14	30.8889	17.7396
COG1142	12	14	15	27	35	15	20	22	16	14	13	13	16	14	35	15	15	16	17.2222	6.41281
COG1143	40	45	56	34	67	60	32	68	38	63	23	61	42	31	58	25	33	35	43.8333	14.4599
COG1148	29	50	27	51	62	48	50	37	40	30	16	30	33	20	59	27	42	26	37.4444	14.9084
COG1149	12	11	11	14	38	22	22	28	28	23	7	14	20	20	41	30	13	20	32.6667	13.4339
COG1150	2	8	6	7	5	2	5	6	7	3	5	8	3	6	18	1	3	5	5.44444	3.45087
COG1151	55	74	114	198	239	126	120	181	141	157	134	87	124	114	143	115	192	55	132.444	50.9223
COG1152	4	3	5	7	16	5	5	3	2	6	4	3	6	6	19	7	6	2	6.83333	5.53332
COG1154	129	219	244	311	355	252	265	342	313	383	231	333	236	172	214	273	327	195	267.778	68.1948
COG1155	82	97	83	103	94	93	63	83	117	107	82	55	69	62	94	72	77	129	137.167	31.2885
COG1156	66	132	101	133	123	128	108	114	129	152	109	110	94	95	142	115	129	128	117.5	21.555
COG1157	17	9	4	42	28	15	51	40	21	14	13	24	16	6	3	13	45	5	19.5556	14.5853
COG1158	66	106	91	111	147	87	108	109	113	127	67	102	87	50	115	99	140	97	102.5	26.2684
COG1159	66	88	96	85	122	96	88	132	90	119	91	103	95	82	121	100	146	98	98.6667	18.4072
COG1160	111	155	160	177	238	190	190	208	166	198	141	167	163	135	227	155	225	170	177.611	35.5116
COG1161	51	45	20	80	81	70	58	75	42	46	18	42	51	53	66	61	93	40	53.9444	20.019
COG1162	50	81	80	93	158	116	101	125	94	140	61	116	95	70	107	81	113	76	96.2778	27.3449
COG1164	101	69	19	125	171	146	65	112	58	79	23	62	78	100	93	123	106	55	88.5	39.3271
COG1165	7	7	45	13	40	13	22	19	22	42	14	28	13	6	7	10	14	18	28.2778	18.3906
COG1166	25	59	107	16	90	59	60	92	88	126	84	118	99	10	20	25	13	44	62.9444	39.6017
COG1167	116	99	88	190	273	206	171	236	132	169	83	161	130	150	285	187	265	188	173.667	59.7869
COG1168	85	118	209	195	193	139	144	158	136	269	152	172	157	89	199	170	212	156	165.5	45.7554
COG1171	53	43	55	97	143	119	88	103	88	102	50	99	87	67	160	134	138	83	95.3889	34.5903
COG1172	54	44	62	163	109	71	90	70	94	82	56	51	79	95	264	67	98	63	89.2778	53.2671
COG1173	113	61	75	271	201	195	130	147	163	160	81	106	124	125	328	235	351	194	169.389	83.8957
COG1174	6	7	5	6	6	6	14	2	16	8	6	7	6	5	9	16	13	21	8.77778	5.76557
COG1175	248	190	165	761	454	428	394	498	404	289	253	312	279	392	989	447	936	453	438.056	240.989
COG1176	22	27	25	65	72	50	52	52	24	43	26	40	38	26	46	32	57	31	63.8333	21.5195
COG1177	33	47	51	76	107	70	97	99	65	83	50	66	62	56	118	72	84	55	72.0556	22.9948
COG1178	24	22	25	31	22	26	31	37	13	23	13	36	18	17	27	16	120	23	29.6111	23.495
COG1179	68	82	59	92	107	91	105	94	92	100	56	63	79	51	92	92	105	55	81.6667	18.3207
COG1180	45	101	97	166	160	134	114	153	112	128	103	91	104	96	191	133	145	133	121.722	32.8254
COG1181	99	102	89	142	189	121	105	139	143	173	81	100	112	100	179	120	172	115	126.167	33.1578
COG1182	5	3	1	3	2	5	5	1	2	1	1	1	1	1	5	2	3	3	2.38889	1.88302
COG1183	8	7	14	18	30	17	11	19	17	14	13	10	15	15	11	10	24	12	21.8333	8.13308
COG1185	168	244	173	215	369	312	243	320	274	310	189	296	249	184	281	243	285	257	256.333	56.9365
COG1186	60	73	74	124	109	104	92	107	98	120	58	103	82	58	99	79	108	71	91.1667	22.2135
COG1187	45	73	53	81	134	112	90	120	81	90	32	81	72	62	93	79	131	110	126.333	40.3193
COG1188	11	26	21	19	42	24	22	22	34	23	20	29	19	22	23	19	23	13	23.2222	7.93025
COG1189	42	41	22	66	91	59	69	58	49	49	24	46	48	55	95	96	104	67	59.3333	21.7147
COG1190	155	175	151	191	230	233	208	238	215	217	124	214	189	143	213	227	256	177	195.944	36.3407
COG1191	119	131	69	253	323	282	215	249	161	192	92	148	153	218	297	152	268	128	190.611	71.7144
COG1192	231	201	316	327	657	386	363	418	371	417	219	311	315	255	540	340	446	259	352.167	112.455
COG1193	115	148	124	188	265	233	179	217	181	202	103	167	139	137	232	179	209	125	171.556	47.8358
COG1194	51	63	66	64	109	92	59	95	88	98	53	100	64	52	102	70	77	71	75.6111	17.2256
COG1195	77	111	91	168	195	150	152	168	102	182	84	148	92	97	177	152	209	117	138.778	41.755
COG1196	98	134	34	167	211	191	146	204	81	133	58	124	107	153	228	179	194	137	141.944	51.0103
COG1197	229	294	210	354	453	349	301	361	323	383	191	334	263	249	402	281	413	265	314.056	74.7659
COG1198	141	206	148	202	293	215	215	252	218	267	173	265	200	170	223	172	215	155	207.389	43.9922
COG1199	47	56	41	101	134	107	83	94	53	86	26	57	69	74	233	88	128	81	86.3333	46.722
COG1200	165	168	160	196	359	276	250	204	201	274	150	247	161	168	281	196	294	200	220.333	56.2923
COG1201	8	16	2	5	18	18	16	9	13	20	11	12	13	31	105	40	84	69	27.8333	29.5998
COG1203	11	14	26	28	74	44	39	34	27	49	14	25	22	31	79	32	54	32	36.1667	20.946
COG1204	1	5	6	15	14	6	5	21	6	11	9	12	11	12	33	10	15	7	10.5	7.69454
COG1205	8	36	7	15	20	15	16	29	7	22	11	5	5	18	15	12	17	16	15.7222	7.78993
COG1206	67	69	12	28	82	85	60	61	43	44	13	58	30	43	60	36	72	61	52.5	22.2849
COG1207	52	53	24	45	65	90	66	78	39	61	22	53	47	32	120	65	99	70	58.8333	25.5418
COG1208	48	49	89	49	87	65	76	78	54	102	63	75	63	45	57	52	64	21	63.0556	18.6373
COG1209	49	84	126	147	214	93	109	133	129	155	75	192	129	75	172	128	116	103	124.833	42.3782
COG1210	29	45	10	25	61	42	27	22	26	42	14	24	16	29	54	23	63	63	33.8333	16.3967
COG1211	39	43	53	74	121	64	65	76	46	82	43	73	47	33	85	72	87	84	101.056	35.6015
COG1212	16	29	47	14	55	36	53	39	38	48	39	54	36	17	25	18	23	28	34.9444	14.2518
COG1213	5	9	21	10	10	12	8	14	4	12	3	3	11	4	25	6	7	5	8.83333	5.50134
COG1214	20	40	31	42	62	58	35	42	36	39	20	40	32	44	70	53	56	34	42	13.3284
COG1215	47	68	117	99	133	126	119	159	107	146	76	138	112	101	209	88	103	95	113.111	38.5088
COG1216	44	71	163	110	212	136	162	219	142	216	69	148	121	118	235	109	107	68	135.056	55.5269
COG1217	145	214	165	253	323	274	217	271	240	264	188	277	206	170	255	236	311	200	230.389	50.0719
COG1218	6	28	56	16	28	15	25	32	34	28	25	23	24	6	13	4	3	11	21	13.0789
COG1219	108	147	119	221	258	194	170	234	193	197	130	160	164	131	197	188	296	149	182.167	48.666
COG1220	11	32	7	2	11	4	10	11	5	1	3	9	8	3	1	0	19	4	7.72222	7.37089
COG1221	2	4	7	34	10	16	19	9	14	37	6	2	3	5	24	21	15	14	13.7778	10.4575
COG1225	11	27	67	44	50	29	42	55	40	60	30	41	50	25	37	37	37	23	58.4444	22.9019
COG1227	32	29	42	89	98	75	45	80	79	60	24	52	52	59	131	80	101	57	65.4444	28.2639
COG1228	86	65	82	57	100	77	50	69	62	95	58	40	70	50	104	81	32	64	67.9444	19.972
COG1230	4	14	15	2	5	8	19	7	14	7	3	10	7	3	39	8	16	21	11.5556	9.87106
COG1232	6	10	10	4	14	15	8	10	11	2	2	17	11	31	52	19	14	29	14.6111	12.3961
COG1233	19	17	26	12	18	18	28	28	17	17	5	8	11	10	12	13	7	9	14.7778	6.8989
COG1234	28	51	60	84	149	92	73	90	111	128	38	91	79	70	118	59	119	26	81.5	33.8895
COG1235	34	33	36	50	107	74	63	86	46	72	34	47	48	37	52	40	46	45	52.2778	19.1889
COG1236	55	26	11	68	95	87	52	68	61	42	30	55	41	46	83	60	79	47	56.2222	22.0416
COG1237	20	33	29	13	21	26	29	35	16	37	9	14	13	12	31	16	20	7	20.3333	8.30308
COG1239	2	1	4	1	3	1	2	3	2	1	2	15	6	3	1	6	25	2	4.27778	5.3885
COG1240	1	6	5	0	6	6	4	7	3	7	3	11	6	9	11	6	16	6	6.55556	3.91411
COG1242	31	48	80	95	91	85	73	117	91	100	82	67	65	41	72	106	99	58	75.7778	22.9771
COG1243	16	20	1	2	15	15	4	18	4	12	5	6	14	10	21	7	12	21	11.2778	6.80662
COG1245	19	48	22	30	53	28	29	38	30	39	25	21	26	13	19	33	27	27	29.9444	9.96153
COG1246	10	5	18	12	24	22	17	14	11	19	6	9	15	10	29	13	18	12	14.6111	6.62561
COG1247	33	29	24	39	70	69	47	47	44	53	20	35	48	37	82	55	46	37	43.8889	16.3703
COG1249	89	168	246	116	154	163	197	201	221	233	172	107	203	74	234	105	165	195	168.111	52.605
COG1250	40	17	15	56	65	46	64	56	32	37	33	55	44	43	77	62	49	44	45.2222	15.6339
COG1251	35	53	54	83	90	76	78	76	68	73	42	44	75	39	80	48	66	43	62.2778	18.1556
COG1252	10	29	52	8	55	14	30	25	23	67	31	49	14	6	22	10	2	11	25.6111	18.9089
COG1253	133	187	189	181	296	190	204	254	194	272	170	253	204	140	254	174	282	229	212.167	47.9292
COG1254	2	2	4	31	14	12	6	9	17	11	4	8	5	15	34	15	29	5	12.6667	10.0118
COG1256	10	7	3	39	37	23	42	66	10	12	15	25	16	13	11	5	56	2	21.2222	18.1158
COG1260	5	6	18	4	15	13	11	8	9	18	8	13	11	4	10	10	27	23	18.0556	9.50834
COG1263	29	28	53	179	161	118	111	98	112	113	42	74	65	66	195	129	176	117	161.389	84.5473
COG1264	15	10	17	83	48	62	60	46	41	46	13	38	30	48	106	52	65	45	45.9444	25.6595
COG1268	28	12	30	72	45	52	37	37	31	33	15	37	29	28	62	37	87	24	38.1667	19.3793
COG1269	66	56	54	66	81	90	55	64	65	81	35	48	64	66	105	57	54	80	66.2222	16.5407
COG1270	37	35	49	81	80	70	60	75	60	76	39	63	63	46	67	51	64	41	59	14.9902
COG1271	20	38	51	14	47	30	34	29	43	68	25	46	34	12	13	14	4	32	47.3333	26.4063
COG1272	20	37	37	68	60	55	49	64	37	44	32	48	39	31	90	55	64	38	48.4444	17.5607
COG1274	42	51	5	5	43	25	12	23	5	13	1	6	15	18	23	19	14	63	21.3889	18.3243
COG1277	2	7	5	1	2	2	2	3	2	5	2	1	3	5	11	0	1	1	3.16667	2.45549
COG1281	52	36	20	89	79	86	45	85	52	57	31	48	59	53	61	67	86	40	58.4444	22.907
COG1283	83	76	64	141	235	169	143	168	130	150	84	139	115	91	137	123	154	127	201.222	72.7183
COG1284	99	117	159	216	331	241	181	262	161	269	89	210	145	187	211	193	255	106	188.778	66.4349
COG1285	32	25	32	17	49	35	15	19	23	38	16	30	22	16	19	29	13	20	25.1111	10.3064
COG1288	23	37	76	78	49	42	42	34	48	62	43	31	45	28	82	61	74	63	50.3333	18.471
COG1291	3	3	1	24	16	9	19	22	10	10	5	10	9	3	6	2	17	3	10.0556	7.24749
COG1292	5	10	22	56	26	27	39	7	16	45	15	6	26	4	16	38	30	27	23.6667	14.8245
COG1293	69	71	41	109	144	112	115	122	84	90	39	62	64	81	130	82	115	60	88.6667	32.2381
COG1294	11	21	36	4	25	17	27	20	22	33	15	23	25	11	21	2	5	17	18.5556	9.46338
COG1295	19	24	35	32	44	35	22	31	21	38	18	29	26	43	54	19	33	16	30.2778	11.3801
COG1296	29	20	18	62	61	58	50	53	36	52	22	36	55	37	81	50	88	42	47.6111	18.554
COG1297	42	43	70	64	99	58	57	67	88	90	47	98	72	32	77	50	36	39	63.2778	20.4042
COG1298	21	17	5	59	31	29	68	57	24	4	12	34	23	8	13	18	56	9	27.6111	20.0004
COG1299	44	28	27	110	94	84	73	90	70	76	39	60	45	59	107	118	152	47	74.7222	34.4824
COG1301	72	41	70	130	152	123	112	106	87	142	69	115	79	79	102	86	122	57	97.2222	31.763
COG1302	30	28	20	58	62	45	41	52	21	43	13	23	19	31	51	61	56	18	37.8333	17.4836
COG1304	22	24	17	31	44	35	40	31	23	35	19	18	16	17	43	30	30	15	26.3889	9.1339
COG1305	14	33	24	33	50	50	35	49	33	22	8	9	30	22	76	40	34	19	31.4444	16.5644
COG1307	160	187	75	328	368	299	213	280	172	186	74	159	175	163	299	254	285	141	208.667	84.2769
COG1309	57	91	62	146	173	128	137	162	107	138	63	93	91	118	337	168	192	158	134.444	63.9754
COG1312	56	74	115	109	128	94	115	122	127	120	104	93	133	36	86	49	45	60	94.3333	32.1815
COG1313	31	50	18	44	61	57	44	50	39	46	16	45	31	56	50	53	72	38	44.1667	15.2325
COG1314	8	6	17	12	18	26	13	18	7	17	7	15	10	21	15	17	15	16	15.1667	5.793
COG1315	1	2	1	10	8	6	14	32	1	7	9	15	13	0	2	0	15	2	12.1111	12.0776
COG1316	68	56	22	129	134	120	101	112	92	99	44	62	69	110	182	112	129	91	95.6667	38.1822
COG1319	29	13	17	46	40	32	30	25	35	29	10	14	19	21	41	22	41	27	27.9444	11.4915
COG1321	33	55	21	54	77	48	64	65	64	59	15	39	44	58	100	50	73	47	54	20.9031
COG1322	45	51	35	17	88	74	59	63	60	65	32	63	41	44	78	36	43	61	53.6111	17.8264
COG1323	29	28	8	42	36	51	24	44	20	28	7	33	24	46	40	36	49	25	48.8889	20.528
COG1327	27	33	14	43	42	58	32	34	26	38	21	31	26	37	58	38	78	46	38.3333	14.8126
COG1328	196	246	224	312	402	377	295	368	258	319	155	265	259	224	394	300	358	261	286.722	73.3868
COG1329	11	6	2	1	9	3	5	7	5	3	6	5	6	12	19	4	23	20	8.16667	6.81909
COG1331	7	22	35	10	20	12	16	28	14	17	8	20	20	7	15	8	2	18	15.3333	8.16737
COG1335	20	12	29	41	31	32	25	36	27	35	17	24	32	43	49	36	62	28	31.3333	12.386
COG1342	7	9	4	22	16	11	3	8	12	10	7	10	7	6	9	14	14	10	14.8333	6.79316
