# Supplementary material for: MetaComp: comprehensive analysis software for comparative meta-omics including comparative metagenomics
Source: BMC Bioinformatics. 2017 Oct 2;18:434. doi: 10.1186/s12859-017-1849-8 (PMC5625784; doi:10.1186/s12859-017-1849-8)
Supplement: Supplementary file 15 — Table S14. The hypothesis testing results of t-test, paired t-test, non-parametric t-test, Wilcoxon rank-sum test and Wilcoxon signed-rank test. (XLS 168 kb) [file 12859_2017_1849_MOESM15_ESM.xls]

## Sheet: Test Results
Feature	Positive or Negative	T-test (q-value)	Paired t-test (q-value)	Non-parametric t-test (q-value)	Wilcoxon Mann-Whitney test (q-value)	Wilcoxon signed-rank test (q-value)
COG0001	N	0.995949	0.0536465	0.995951	1	0.98227
COG0002	N	0.995949	0.0458817	0.995951	1	0.94935
COG0004	N	0.995949	0.00452888	0.995951	1	0.958896
COG0005	N	0.995949	0.238452	0.995951	1	0.916563
COG0006	N	0.995949	0.00213513	0.995951	1	0.820365
COG0007	N	0.995949	0.274332	0.995951	1	1
COG0008	N	0.995949	0.0595973	0.995951	1	0.640107
COG0009	N	0.995949	0.31825	0.995951	1	0.738373
COG0010	N	0.995949	0.121354	0.995951	1	0.958896
COG0012	N	0.995949	0.0174513	0.995951	1	0.990129
COG0013	N	0.995949	0.00363863	0.995951	1	0.910292
COG0014	N	0.995949	0.000537767	0.995951	1	0.67408
COG0015	N	0.995949	0.020106	0.995951	1	0.910292
COG0016	P	4.34023e-07	1.10669e-10	4.01204e-07	0.00856016	0.00254871
COG0017	P	1.77105e-07	6.62125e-12	1.62084e-07	0.00827489	0.00254871
COG0018	N	0.995949	0.00107257	0.995951	1	0.939232
COG0019	N	0.995949	0.00805774	0.995951	1	0.916563
COG0020	N	0.995949	0.0196321	0.995951	1	0.939232
COG0021	N	0.995949	0.0336963	0.995951	1	0.946144
COG0022	N	0.995949	0.34135	0.995951	1	0.409575
COG0023	N	0.995949	0.496186	0.995951	1	0.809182
COG0024	N	0.995949	0.00625976	0.995951	1	0.985093
COG0025	N	0.995949	0.0331744	0.995951	1	0.484366
COG0026	N	0.998499	0.965108	0.998499	1	0.939232
COG0027	N	0.995949	0.0531941	0.995951	1	0.701414
COG0028	N	0.995949	0.00779945	0.995951	1	0.802796
COG0029	N	0.995949	0.0475443	0.995951	1	0.850736
COG0030	N	0.995949	0.361077	0.995951	1	0.910292
COG0031	N	0.995949	0.00114079	0.995951	1	0.94935
COG0034	N	0.995949	0.0188007	0.995951	1	1
COG0035	N	0.995949	0.0122555	0.995951	1	0.561206
COG0036	N	0.995949	0.368844	0.995951	1	0.561163
COG0037	N	0.995949	0.0550479	0.995951	1	0.96403
COG0038	N	0.995949	0.027124	0.995951	1	0.740454
COG0039	N	0.995949	0.0426051	0.995951	1	0.958896
COG0040	N	0.995949	0.0200671	0.995951	1	0.972199
COG0041	N	0.995949	0.215989	0.995951	1	0.912126
COG0042	N	0.995949	0.00135241	0.995951	1	0.700389
COG0043	N	0.995949	0.0454084	0.995951	1	0.575698
COG0044	N	0.995949	0.00744202	0.995951	1	0.974251
COG0045	N	0.995949	0.338537	0.995951	1	0.958896
COG0046	N	0.995949	0.0891776	0.995951	1	0.289483
COG0047	N	0.995949	0.0159258	0.995951	1	0.876526
COG0048	N	0.995949	0.0765498	0.995951	1	0.764763
COG0049	N	0.995949	0.800389	0.995951	1	0.523119
COG0050	N	0.995949	0.0287777	0.995951	1	0.958896
COG0051	N	0.995949	0.0992552	0.995951	1	0.94935
COG0052	N	0.995949	0.0346762	0.995951	1	0.910292
COG0053	N	0.995949	0.00571555	0.995951	1	0.948884
COG0054	N	0.995949	0.235585	0.995951	1	0.958896
COG0055	N	0.995949	0.0172223	0.995951	1	0.939232
COG0056	N	0.995949	0.0716201	0.995951	1	0.912126
COG0057	N	0.995949	0.0183641	0.995951	1	0.974251
COG0058	N	0.995949	0.00691744	0.995951	1	0.856125
COG0059	N	0.995949	0.0635134	0.995951	1	1
COG0060	N	0.995949	0.000613744	0.995951	1	0.940091
COG0061	N	0.995949	0.328257	0.995951	1	0.974251
COG0062	N	0.995949	0.22371	0.995951	1	0.94935
COG0063	N	0.995949	0.0359103	0.995951	1	1
COG0064	N	0.995949	0.0681054	0.995951	1	0.943091
COG0065	N	0.995949	0.0760329	0.995951	1	0.98227
COG0066	N	0.995949	0.0711092	0.995951	1	0.974251
COG0067	N	0.995949	0.0120837	0.995951	1	0.863674
COG0068	N	0.995949	0.781373	0.995951	1	0.835257
COG0069	N	0.995949	0.00371726	0.995951	1	0.958896
COG0070	N	0.995949	0.0386172	0.995951	1	0.974251
COG0071	N	0.995949	0.0102243	0.995951	1	0.946144
COG0072	N	0.995949	0.0149647	0.995951	1	0.939232
COG0073	N	0.995949	0.0510554	0.995951	1	0.910292
COG0074	P	0.995949	0.00115985	0.995951	1	0.00796124
COG0075	N	0.995949	0.795476	0.995951	1	0.249514
COG0076	N	0.995949	0.137414	0.995951	1	0.990129
COG0077	N	0.995949	0.00915542	0.995951	1	0.850424
COG0078	N	0.995949	0.00628368	0.995951	1	1
COG0079	N	0.995949	0.031489	0.995951	1	0.94935
COG0080	P	7.81637e-06	1.44379e-09	7.36807e-06	0.00758596	0.00254871
COG0081	N	0.995949	0.0702766	0.995951	1	0.958896
COG0082	N	0.995949	0.211305	0.995951	1	0.864137
COG0083	N	0.997591	0.928405	0.997591	1	0.529575
COG0084	N	0.995949	0.0646167	0.995951	1	0.974251
COG0085	N	0.995949	0.00156644	0.995951	1	0.96403
COG0086	N	0.995949	0.00156887	0.995951	1	0.980717
COG0087	N	0.995949	0.00795789	0.995951	1	0.484366
COG0088	N	0.995949	0.759772	0.995951	1	0.55331
COG0089	N	0.995949	0.0259029	0.995951	1	0.850736
COG0090	P	7.81637e-06	2.12359e-09	7.36807e-06	0.00758596	0.00254871
COG0091	P	7.49702e-06	2.93025e-07	7.36807e-06	0.00781996	0.00254871
COG0092	N	0.995949	0.159384	0.995951	1	0.864137
COG0093	N	0.995949	0.0240995	0.995951	1	0.876526
COG0094	N	0.995949	0.0625654	0.995951	1	1
COG0095	N	0.995949	0.850981	0.995951	1	0.878741
COG0096	N	0.995949	0.220937	0.995951	1	0.861003
COG0097	N	0.995949	0.0807425	0.995951	1	0.985487
COG0098	N	0.995949	0.0609812	0.995951	1	0.990129
COG0099	N	0.995949	0.321715	0.995951	1	0.924901
COG0100	N	0.999942	0.995362	0.999942	1	0.484366
COG0101	N	0.995949	0.0992552	0.995951	1	1
COG0102	N	0.995949	0.0897453	0.995951	1	0.939232
COG0103	N	0.995949	0.15678	0.995951	1	1
COG0104	N	0.995949	0.000386705	0.995951	1	0.857226
COG0105	N	0.995949	0.711082	0.995951	1	0.948884
COG0106	N	0.995949	0.0221208	0.995951	1	0.910292
COG0107	N	0.995949	0.0395157	0.995951	1	0.939232
COG0108	N	0.995949	0.00622631	0.995951	1	0.916563
COG0110	N	0.995949	0.0538061	0.995951	1	0.985487
COG0111	N	0.995949	0.0521768	0.995951	1	0.946144
COG0112	P	7.21708e-05	2.14125e-10	7.61362e-05	0.00758596	0.00254871
COG0113	N	0.995949	0.594789	0.995951	1	0.910292
COG0114	P	0.668564	3.1093e-05	0.669252	0.297456	0.00254871
COG0115	N	0.995949	0.0627869	0.995951	1	0.910292
COG0116	N	0.995949	0.149571	0.995951	1	0.926943
COG0117	N	0.995949	0.0227422	0.995951	1	0.958259
COG0118	N	0.995949	0.10421	0.995951	1	0.985487
COG0119	N	0.995949	0.0133644	0.995951	1	0.96403
COG0120	N	0.995949	0.0259029	0.995951	1	0.193888
COG0122	N	0.995949	0.625321	0.995951	1	0.808317
COG0124	N	0.995949	0.000636976	0.995951	1	0.504688
COG0125	N	0.995949	0.0431139	0.995951	1	0.948884
COG0126	N	0.995949	0.84838	0.995951	1	0.0669449
COG0127	N	0.995949	0.261139	0.995951	1	0.910292
COG0128	N	0.995949	0.0125979	0.995951	1	0.972199
COG0129	N	0.995949	0.00371454	0.995951	1	0.911717
COG0130	N	0.995949	0.142761	0.995951	1	0.958896
COG0131	N	0.995949	0.0564498	0.995951	1	0.998533
COG0132	N	0.995949	0.531293	0.995951	1	1
COG0133	P	7.21708e-05	5.95922e-09	7.54152e-05	0.00758596	0.00254871
COG0134	P	0.00123212	1.15291e-06	0.00119965	0.0119678	0.00254871
COG0135	N	0.995949	0.00805222	0.995951	1	0.47066
COG0136	N	0.995949	0.0281751	0.995951	1	0.748776
COG0137	N	0.995949	0.000602263	0.995951	1	0.646513
COG0138	N	0.995949	0.0145059	0.995951	1	0.958896
COG0139	N	0.995949	0.0472328	0.995951	1	0.958896
COG0140	P	0.00431683	2.05246e-05	0.00439802	0.0116861	0.00343998
COG0141	N	0.995949	0.024493	0.995951	1	0.958896
COG0142	N	0.995949	0.0028021	0.995951	1	0.94935
COG0143	N	0.995949	0.00701371	0.995951	1	0.926943
COG0144	N	0.995949	0.00133695	0.995951	1	0.391316
COG0145	N	0.995949	0.860924	0.995951	1	0.856125
COG0147	N	0.995949	0.0503855	0.995951	1	0.94935
COG0148	N	0.995949	0.024912	0.995951	1	0.802796
COG0149	N	0.995949	0.00160284	0.995951	1	0.212311
COG0150	N	0.995949	0.258067	0.995951	1	0.716454
COG0151	N	0.995949	0.0340353	0.995951	1	0.939232
COG0152	N	0.995949	0.044016	0.995951	1	0.958896
COG0153	N	0.995949	0.00174822	0.995951	1	0.998533
COG0154	P	0.0218671	3.56982e-07	0.021697	0.122521	0.00254871
COG0155	N	0.995949	0.582049	0.995951	1	0.974251
COG0156	N	0.995949	0.028122	0.995951	1	1
COG0157	N	0.995949	0.537326	0.995951	1	0.864137
COG0159	P	0.000747382	1.39461e-07	0.000771222	0.0606355	0.00254871
COG0160	N	0.995949	0.141314	0.995951	1	0.939232
COG0161	N	0.995949	0.652334	0.995951	1	0.850424
COG0162	N	0.995949	0.00625074	0.995951	1	0.74352
COG0163	N	0.995949	0.0953743	0.995951	1	0.944515
COG0164	N	0.995949	0.133311	0.995951	1	0.958896
COG0165	N	0.995949	0.148702	0.995951	1	0.939232
COG0166	N	0.995949	0.00625976	0.995951	1	0.910292
COG0167	N	0.995949	0.0122378	0.995951	1	0.958896
COG0168	N	0.995949	0.000214805	0.995951	1	0.94935
COG0169	N	0.995949	0.0765498	0.995951	1	0.910292
COG0171	N	0.995949	0.0458603	0.995951	1	0.958896
COG0172	N	0.995949	0.0720092	0.995951	1	0.951284
COG0173	N	0.995949	0.0147265	0.995951	1	0.990129
COG0174	N	0.995949	0.00409153	0.995951	1	0.55331
COG0175	N	0.995949	0.139693	0.995951	1	0.985487
COG0176	N	0.995949	0.133311	0.995951	1	0.990129
COG0177	N	0.995949	0.119695	0.995951	1	0.990129
COG0178	N	0.995949	0.000356268	0.995951	1	1
COG0179	N	0.995949	0.186184	0.995951	1	0.958896
COG0180	N	0.995949	0.00242522	0.995951	1	0.98227
COG0181	P	0.358126	5.64403e-05	0.356927	0.280834	0.00254871
COG0182	N	0.995949	0.65061	0.995951	1	0.857226
COG0183	N	0.995949	0.053686	0.995951	1	0.974251
COG0184	P	0.000306201	7.49152e-08	0.00030601	0.0230573	0.00254871
COG0185	N	0.995949	0.223141	0.995951	1	0.979413
COG0186	P	0.00139748	7.19855e-07	0.00138295	0.0980805	0.00254871
COG0187	N	0.995949	3.66977e-05	0.995951	1	0.716454
COG0188	N	0.995949	5.16141e-06	0.995951	1	0.575698
COG0189	N	0.995949	0.210023	0.995951	1	0.958896
COG0190	N	0.995949	0.176896	0.995951	1	0.990129
COG0191	N	0.995949	0.0733617	0.995951	1	0.96403
COG0192	N	0.995949	0.0125979	0.995951	1	0.958896
COG0193	N	0.995949	0.0307392	0.995951	1	0.850736
COG0194	N	0.995949	0.0124428	0.995951	1	0.926943
COG0195	N	0.995949	0.0684657	0.995951	1	0.910292
COG0196	N	0.995949	3.73644e-05	0.995951	1	0.281391
COG0197	N	0.995949	0.7924	0.995951	1	0.627327
COG0198	N	0.995949	0.397775	0.995951	1	0.94935
COG0199	N	0.995949	0.0812801	0.995951	1	0.916563
COG0200	N	0.995949	0.508495	0.995951	1	0.857226
COG0201	N	0.995949	0.0741115	0.995951	1	0.638197
COG0202	N	0.995949	0.0145059	0.995951	1	0.974251
COG0203	N	0.995949	0.347369	0.995951	1	0.876526
COG0204	N	0.995949	0.55484	0.995951	1	0.421069
COG0205	N	0.995949	0.000382678	0.995951	1	0.864137
COG0206	N	0.995949	0.0085185	0.995951	1	0.836206
COG0207	N	0.995949	0.235585	0.995951	1	0.504688
COG0208	N	0.995949	0.0274639	0.995951	1	0.910292
COG0209	N	0.995949	0.693207	0.995951	1	0.0701517
COG0210	N	0.995949	0.241362	0.995951	1	0.568385
COG0211	N	0.995949	0.139726	0.995951	1	0.94935
COG0212	N	0.995949	0.228059	0.995951	1	0.974251
COG0213	N	0.995949	0.0445336	0.995951	1	0.857226
COG0214	N	0.995949	0.00197684	0.995951	1	0.558944
COG0215	N	0.995949	0.0321561	0.995951	1	0.864137
COG0216	N	0.995949	0.00371454	0.995951	1	0.958896
COG0217	N	0.995949	0.392006	0.995951	1	0.926943
COG0218	N	0.995949	0.211508	0.995951	1	0.974354
COG0219	N	0.995949	0.0486145	0.995951	1	0.940091
COG0220	N	0.995949	0.00114079	0.995951	1	0.163406
COG0221	N	0.995949	0.102044	0.995951	1	0.856125
COG0222	N	0.995949	0.226609	0.995951	1	0.972199
COG0223	P	8.45292e-08	5.75328e-10	8.50953e-08	0.00758596	0.00254871
COG0224	P	0.000304713	6.20936e-10	0.00030601	0.119102	0.00254871
COG0225	N	0.995949	0.345528	0.995951	1	0.958896
COG0226	N	0.995949	0.312524	0.995951	1	0.712412
COG0227	N	0.995949	0.123473	0.995951	1	0.939232
COG0228	N	0.995949	0.0539127	0.995951	1	0.939232
COG0229	N	0.995949	0.203367	0.995951	1	0.940091
COG0230	N	0.995949	0.72282	0.995951	1	1
COG0231	N	0.995949	0.118846	0.995951	1	0.74352
COG0232	N	0.995949	0.171161	0.995951	1	0.974251
COG0233	N	0.995949	0.155697	0.995951	1	0.946144
COG0234	N	0.995949	0.347228	0.995951	1	0.985093
COG0235	N	0.995949	0.144979	0.995951	1	0.643891
COG0236	N	0.995949	0.160507	0.995951	1	0.974251
COG0237	N	0.995949	0.00043002	0.995951	1	0.102554
COG0238	N	0.995949	0.312524	0.995951	1	0.958896
COG0239	N	0.995949	0.0925108	0.995951	1	0.951284
COG0240	N	0.995949	0.00701371	0.995951	1	0.808317
COG0241	N	0.995949	0.33529	0.995951	1	0.974251
COG0242	N	0.995949	0.0116102	0.995951	1	0.558277
COG0243	N	0.995949	0.191624	0.995951	1	0.958896
COG0244	N	0.995949	0.233644	0.995951	1	0.910292
COG0245	N	0.995949	0.0591344	0.995951	1	0.876526
COG0246	N	0.995949	0.0513924	0.995951	1	0.939232
COG0247	N	0.995949	0.819159	0.995951	1	0.558277
COG0248	N	0.995949	0.103158	0.995951	1	0.958896
COG0249	N	0.995949	0.00255615	0.995951	1	0.96403
COG0250	N	0.995949	0.0997093	0.995951	1	0.939232
COG0251	N	0.995949	0.459917	0.995951	1	0.700389
COG0252	N	0.995949	0.400825	0.995951	1	0.323262
COG0253	N	0.995949	0.0349101	0.995951	1	0.974354
COG0254	N	0.995949	0.00930982	0.995951	1	0.808317
COG0255	N	0.995949	0.636065	0.995951	1	0.958896
COG0256	N	0.995949	0.431749	0.995951	1	0.195294
COG0257	N	0.995949	0.318335	0.995951	1	0.910292
COG0258	N	0.995949	0.160507	0.995951	1	0.850424
COG0261	N	0.995949	0.432637	0.995951	1	0.940091
COG0262	N	0.995949	0.578341	0.995951	1	0.65852
COG0263	N	0.995949	0.0697736	0.995951	1	0.94935
COG0264	N	0.995949	0.00300703	0.995951	1	0.752886
COG0265	N	0.995949	0.011201	0.995951	1	0.958896
COG0266	N	0.995949	0.713548	0.995951	1	1
COG0267	N	0.997591	0.953816	0.997591	1	0.755868
COG0268	N	0.995949	0.0136877	0.995951	1	0.220811
COG0270	N	0.995949	0.0464394	0.995951	1	0.958896
COG0272	N	0.995949	0.00300676	0.995951	1	0.94935
COG0274	P	4.50521e-05	4.84955e-08	4.29932e-05	0.011839	0.00254871
COG0275	N	0.995949	0.0115058	0.995951	1	0.974251
COG0277	N	0.995949	0.0953715	0.995951	1	0.979413
COG0279	N	0.995949	0.745472	0.995951	1	0.712412
COG0280	N	0.995949	0.0284418	0.995951	1	0.958896
COG0281	N	0.995949	0.0833599	0.995951	1	0.735522
COG0282	N	0.995949	0.120092	0.995951	1	0.94935
COG0283	N	0.995949	0.00795789	0.995951	1	0.646872
COG0284	P	0.0028501	2.05938e-09	0.00287705	0.0363338	0.00254871
COG0285	N	0.995949	0.133485	0.995951	1	0.939232
COG0286	N	0.995949	0.000766416	0.995951	1	0.65852
COG0287	N	0.995949	0.0550479	0.995951	1	0.857226
COG0288	N	0.995949	0.337839	0.995951	1	0.972199
COG0289	P	1.77105e-07	9.55399e-10	1.62084e-07	0.0163514	0.00254871
COG0290	N	0.995949	0.921205	0.995951	1	0.523119
COG0291	N	0.995949	0.622529	0.995951	1	0.958896
COG0292	N	0.995949	0.424843	0.995951	1	0.910292
COG0294	P	0.0254492	6.04101e-08	0.0252872	0.0374052	0.00254871
COG0295	P	7.81637e-06	4.88608e-10	7.36807e-06	0.00856016	0.00254871
COG0296	N	0.995949	0.0108709	0.995951	1	0.974251
COG0297	N	0.995949	0.00300676	0.995951	1	0.864137
COG0299	N	0.995949	0.0129583	0.995951	1	0.716454
COG0300	N	0.995949	0.0550479	0.995951	1	0.974251
COG0301	P	0.0113327	4.88406e-06	0.011369	0.0500639	0.00254871
COG0302	P	0.0242356	7.49152e-08	0.0242343	0.0249626	0.00254871
COG0303	P	0.0799006	1.82592e-06	0.0805061	0.188557	0.00254871
COG0304	N	0.995949	0.00218549	0.995951	1	0.851155
COG0305	N	0.995949	0.0166568	0.995951	1	1
COG0306	N	0.995949	0.424843	0.995951	1	1
COG0307	N	0.995949	0.24861	0.995951	1	0.958896
COG0308	N	0.995949	0.566246	0.995951	1	0.503268
COG0309	P	0.0738979	8.07308e-08	0.0739612	0.290263	0.00254871
COG0310	N	0.995949	0.0232386	0.995951	1	0.398016
COG0311	N	0.995949	0.311911	0.995951	1	0.990129
COG0312	N	0.995949	0.028122	0.995951	1	0.515919
COG0313	N	0.995949	0.272637	0.995951	1	0.0968178
COG0315	N	0.995949	0.84417	0.995951	1	0.94935
COG0317	N	0.995949	0.00231003	0.995951	1	0.94935
COG0318	N	0.995949	0.0139617	0.995951	1	0.939232
COG0319	N	0.995949	0.396879	0.995951	1	0.958896
COG0320	N	0.995949	0.326731	0.995951	1	0.912126
COG0322	P	1.0097e-09	2.41484e-11	9.88992e-10	0.0142852	0.00254871
COG0323	N	0.995949	0.011327	0.995951	1	0.755868
COG0324	N	0.995949	0.00634744	0.995951	1	0.876526
COG0325	N	0.995949	0.0112397	0.995951	1	0.741247
COG0326	P	1.47012e-06	5.17114e-11	1.4693e-06	0.00856016	0.00254871
COG0327	N	0.995949	0.36018	0.995951	1	0.910292
COG0328	N	0.995949	0.031489	0.995951	1	0.716454
COG0329	N	0.995949	0.0275322	0.995951	1	0.972199
COG0330	N	0.995949	0.122462	0.995951	1	0.67408
COG0331	N	0.995949	0.15775	0.995951	1	0.712412
COG0332	N	0.995949	0.0549388	0.995951	1	0.958896
COG0333	N	0.999942	0.999508	0.999942	1	0.712412
COG0334	N	0.995949	2.62231e-06	0.995951	1	0.254878
COG0335	N	0.995949	0.00824161	0.995951	1	0.380966
COG0336	N	0.995949	0.0011061	0.995951	1	0.643891
COG0337	N	0.995949	0.149571	0.995951	1	0.916563
COG0338	N	0.995949	0.0827642	0.995951	1	0.972199
COG0339	N	0.995949	0.0745769	0.995951	1	0.946144
COG0340	N	0.995949	0.847304	0.995951	1	0.83236
COG0341	N	0.995949	0.00258856	0.995951	1	0.251156
COG0342	P	1.86353e-05	8.61982e-09	1.8688e-05	0.0122373	0.00254871
COG0343	N	0.995949	0.071951	0.995951	1	0.856125
COG0344	N	0.995949	0.0256181	0.995951	1	0.910292
COG0345	N	0.995949	0.0208585	0.995951	1	0.990129
COG0346	N	0.995949	0.421344	0.995951	1	0.926943
COG0347	N	0.995949	0.0567099	0.995951	1	0.939232
COG0348	N	0.995949	0.115743	0.995951	1	0.850736
COG0349	N	0.995949	0.626786	0.995951	1	0.94935
COG0350	N	0.995949	0.194391	0.995951	1	0.864137
COG0351	N	0.995949	0.01672	0.995951	1	0.990129
COG0352	N	0.995949	0.0365715	0.995951	1	0.985487
COG0353	N	0.995949	0.0996365	0.995951	1	0.940091
COG0355	N	0.995949	0.103158	0.995951	1	0.939232
COG0356	N	0.995949	0.00571555	0.995951	1	0.819934
COG0357	N	0.995949	0.342612	0.995951	1	0.199753
COG0358	N	0.995949	0.00678931	0.995951	1	0.94935
COG0359	N	0.995949	0.35293	0.995951	1	0.910292
COG0360	N	0.995949	0.713466	0.995951	1	0.450381
COG0361	P	0.0218671	2.77065e-09	0.021697	0.199547	0.00254871
COG0362	N	0.995949	0.339076	0.995951	1	0.985487
COG0363	N	0.995949	0.0424588	0.995951	1	0.958896
COG0364	N	0.995949	0.634558	0.995951	1	0.861003
COG0365	N	0.995949	0.0135612	0.995951	1	0.926943
COG0366	N	0.995949	0.0424588	0.995951	1	0.916563
COG0367	N	0.995949	0.000153081	0.995951	1	0.642643
COG0368	N	0.995949	0.645683	0.995951	1	0.916563
COG0370	N	0.995949	0.00136754	0.995951	1	0.990129
COG0371	P	0.0324594	4.36309e-08	0.0322243	0.193676	0.00254871
COG0372	N	0.995949	0.212458	0.995951	1	0.642643
COG0373	N	0.995949	0.824398	0.995951	1	0.627327
COG0374	N	0.995949	0.574583	0.995951	1	1
COG0375	N	0.995949	0.233644	0.995951	1	0.94935
COG0377	N	0.995949	0.171911	0.995951	1	0.62452
COG0378	N	0.995949	0.935314	0.995951	1	0.916563
COG0379	N	0.995949	0.454096	0.995951	1	0.736246
COG0381	N	0.995949	0.0194136	0.995951	1	0.972199
COG0383	N	0.995949	0.0458978	0.995951	1	0.939232
COG0385	N	0.995949	0.23505	0.995951	1	1
COG0386	N	0.997591	0.941245	0.997591	1	0.808317
COG0388	P	3.64975e-05	1.80122e-10	3.55205e-05	0.0308901	0.00254871
COG0389	N	0.995949	0.00281838	0.995951	1	1
COG0391	N	0.995949	0.721574	0.995951	1	0.958896
COG0393	N	0.995949	0.884758	0.995951	1	0.908357
COG0394	N	0.995949	0.0681054	0.995951	1	0.974251
COG0395	N	0.995949	0.000273323	0.995951	1	0.943091
COG0396	N	0.995949	0.0838982	0.995951	1	0.958896
COG0398	N	0.995949	0.404743	0.995951	1	0.974251
COG0399	N	0.995949	0.014079	0.995951	1	0.946144
COG0402	N	0.995949	0.00820342	0.995951	1	0.646513
COG0403	N	0.995949	0.149571	0.995951	1	0.939232
COG0404	N	0.995949	0.413965	0.995951	1	0.764028
COG0405	N	0.995949	0.693207	0.995951	1	0.94935
COG0406	N	0.995949	0.269697	0.995951	1	0.916563
COG0407	N	0.995949	0.0657541	0.995951	1	0.748776
COG0409	N	0.995949	0.186899	0.995951	1	0.942792
COG0410	N	0.995949	0.0183641	0.995951	1	0.735522
COG0411	N	0.995949	0.0403976	0.995951	1	0.939232
COG0412	N	0.995949	0.775071	0.995951	1	0.700389
COG0413	N	0.995949	0.146235	0.995951	1	0.980717
COG0414	N	0.995949	0.589973	0.995951	1	0.819934
COG0416	N	0.995949	0.238525	0.995951	1	0.990129
COG0417	N	0.995949	0.365147	0.995951	1	0.985487
COG0419	N	0.995949	0.0744923	0.995951	1	0.958896
COG0420	N	0.995949	0.0552457	0.995951	1	0.98227
COG0421	N	0.995949	0.0403224	0.995951	1	0.974251
COG0422	N	0.995949	0.0386172	0.995951	1	0.974251
COG0423	N	0.995949	0.0130249	0.995951	1	0.916563
COG0424	N	0.995949	0.0615506	0.995951	1	0.958896
COG0425	N	0.995949	0.224851	0.995951	1	0.94935
COG0426	N	0.995949	0.400759	0.995951	1	0.842185
COG0427	N	0.995949	0.0402685	0.995951	1	0.939232
COG0428	N	0.995949	0.177082	0.995951	1	0.939232
COG0432	N	0.995949	0.132594	0.995951	1	0.951284
COG0433	N	0.995949	0.223141	0.995951	1	0.939232
COG0436	N	0.995949	6.8732e-05	0.995951	1	0.974251
COG0437	N	0.995949	0.709079	0.995951	1	0.504688
COG0438	N	0.995949	0.0111548	0.995951	1	0.693363
COG0439	N	0.995949	0.0835753	0.995951	1	0.861003
COG0440	N	0.995949	0.293886	0.995951	1	0.864137
COG0441	N	0.995949	0.0872195	0.995951	1	0.856125
COG0442	N	0.995949	0.00517391	0.995951	1	0.910292
COG0443	N	0.995949	0.0274639	0.995951	1	0.926943
COG0444	N	0.995949	0.00165412	0.995951	1	0.910292
COG0445	N	0.995949	0.15775	0.995951	1	0.808317
COG0446	N	0.995949	0.2975	0.995951	1	0.94935
COG0447	N	0.995949	0.625321	0.995951	1	0.959605
COG0448	N	0.995949	0.00105293	0.995951	1	0.820563
COG0449	N	0.995949	0.000681533	0.995951	1	0.939232
COG0450	N	0.995949	0.21561	0.995951	1	0.985093
COG0451	P	0.0337099	7.60616e-08	0.0338293	0.119102	0.00254871
COG0452	N	0.995949	0.0734829	0.995951	1	0.808317
COG0455	N	0.995949	0.56863	0.995951	1	0.990129
COG0456	P	8.33876e-05	8.61982e-09	7.97647e-05	0.047249	0.00254871
COG0458	N	0.995949	0.00571555	0.995951	1	0.939232
COG0459	N	0.995949	0.00289679	0.995951	1	0.940091
COG0460	N	0.995949	0.109797	0.995951	1	0.876526
COG0461	N	0.995949	0.118526	0.995951	1	0.856125
COG0462	N	0.995949	0.0173008	0.995951	1	0.864137
COG0463	P	1.07524e-05	2.21348e-10	1.05546e-05	0.0203694	0.00254871
COG0464	N	0.995949	0.125372	0.995951	1	0.850736
COG0465	N	0.995949	0.000423497	0.995951	1	0.693363
COG0466	N	0.995949	0.0011061	0.995951	1	0.856125
COG0467	N	0.995949	0.625321	0.995951	1	0.958896
COG0468	N	0.995949	0.329943	0.995951	1	0.832031
COG0469	N	0.995949	0.000405701	0.995951	1	0.642643
COG0470	N	0.995949	0.769491	0.995951	1	0.850736
COG0471	N	0.995949	0.316159	0.995951	1	0.864137
COG0472	N	0.995949	0.69686	0.995951	1	0.174911
COG0473	N	0.995949	0.154468	0.995951	1	0.261209
COG0474	N	0.995949	0.000167991	0.995951	1	0.958896
COG0475	N	0.995949	0.472835	0.995951	1	0.684698
COG0476	N	0.995949	0.0287777	0.995951	1	0.910292
COG0479	N	0.995949	0.598823	0.995951	1	0.808317
COG0480	N	0.995949	8.75517e-05	0.995951	1	0.802796
COG0481	P	3.48563e-06	2.14125e-10	3.22702e-06	0.00858265	0.00254871
COG0482	N	0.995949	0.0274639	0.995951	1	0.924901
COG0483	N	0.995949	0.0696936	0.995951	1	0.940091
COG0484	N	0.995949	0.0237278	0.995951	1	0.990129
COG0486	N	0.995949	0.00209183	0.995951	1	0.568385
COG0488	N	0.995949	0.00218549	0.995951	1	0.850736
COG0489	N	0.995949	0.0100923	0.995951	1	0.958896
COG0490	N	0.995949	0.669328	0.995951	1	0.700389
COG0491	N	0.995949	0.00371454	0.995951	1	0.701414
COG0492	N	0.995949	0.00209183	0.995951	1	0.940091
COG0493	N	0.995949	1.85434e-05	0.995951	1	0.608154
COG0494	N	0.995949	0.171911	0.995951	1	0.94935
COG0495	N	0.995949	0.000108893	0.995951	1	0.958896
COG0496	N	0.995949	0.0438691	0.995951	1	0.716454
COG0497	N	0.995949	0.0119744	0.995951	1	0.958896
COG0498	N	0.995949	0.00727289	0.995951	1	0.974251
COG0499	N	0.995949	0.54097	0.995951	1	0.62452
COG0501	N	0.995949	0.0300404	0.995951	1	0.736246
COG0502	N	0.995949	0.00405294	0.995951	1	0.864137
COG0503	N	0.995949	0.051548	0.995951	1	0.974251
COG0504	N	0.995949	0.00640718	0.995951	1	0.974251
COG0505	N	0.995949	0.0856793	0.995951	1	0.948884
COG0507	N	0.995949	0.00197684	0.995951	1	0.808317
COG0508	N	0.995949	0.0365518	0.995951	1	0.646513
COG0509	N	0.995949	0.0898881	0.995951	1	0.850736
COG0510	N	0.995949	0.660762	0.995951	1	0.974251
COG0511	N	0.995949	0.157506	0.995951	1	0.990129
COG0512	N	0.995949	0.0554485	0.995951	1	0.951284
COG0513	N	0.995949	0.0200352	0.995951	1	0.940091
COG0514	N	0.995949	0.00317703	0.995951	1	0.958896
COG0515	N	0.995949	0.00156644	0.995951	1	0.94935
COG0516	N	0.995949	0.208741	0.995951	1	0.850424
COG0517	N	0.995949	0.0591601	0.995951	1	0.76039
COG0518	N	0.995949	0.000580892	0.995951	1	0.561206
COG0519	N	0.995949	0.0706782	0.995951	1	0.94935
COG0520	N	0.995949	0.362249	0.995951	1	0.646513
COG0521	N	0.995949	0.89155	0.995951	1	0.802796
COG0522	P	1.23581e-07	1.80122e-10	1.11434e-07	0.00758596	0.00254871
COG0523	N	0.995949	0.0326628	0.995951	1	0.939232
COG0524	N	0.995949	0.000130636	0.995951	1	0.958896
COG0525	N	0.995949	0.0166568	0.995951	1	0.948884
COG0526	N	0.995949	0.176896	0.995951	1	0.946144
COG0527	N	0.995949	0.000510562	0.995951	1	0.851933
COG0528	N	0.995949	0.0172175	0.995951	1	0.55331
COG0529	N	0.995949	0.225718	0.995951	1	0.958896
COG0530	N	0.995949	0.360189	0.995951	1	0.916563
COG0531	P	0.21394	0.000104436	0.212737	0.35511	0.00254871
COG0532	N	0.995949	0.000584514	0.995951	1	0.939232
COG0533	N	0.995949	0.28887	0.995951	1	0.855776
COG0534	N	0.995949	0.000126547	0.995951	1	0.674939
COG0535	N	0.995949	0.0463808	0.995951	1	0.94935
COG0536	N	0.995949	0.906331	0.995951	1	0.193888
COG0537	P	1.02816e-05	1.77363e-09	1.05546e-05	0.0142852	0.00254871
COG0538	N	0.995949	0.10421	0.995951	1	0.451765
COG0539	N	0.995949	0.0615506	0.995951	1	0.850736
COG0540	N	0.995949	0.0585784	0.995951	1	0.946144
COG0541	N	0.995949	0.00104913	0.995951	1	0.701414
COG0542	N	0.995949	1.24157e-05	0.995951	1	0.912126
COG0543	N	0.995949	0.00162575	0.995951	1	0.712412
COG0544	N	0.995949	0.0975704	0.995951	1	0.939232
COG0545	P	0.374406	0.000109902	0.375023	0.432934	0.00254871
COG0546	N	0.995949	0.00150928	0.995951	1	0.974251
COG0547	N	0.995949	0.151474	0.995951	1	0.958896
COG0548	N	0.995949	0.0147109	0.995951	1	0.916563
COG0549	N	0.995949	0.370735	0.995951	1	0.958896
COG0550	N	0.995949	5.23743e-06	0.995951	1	0.646513
COG0551	N	0.995949	0.0172175	0.995951	1	0.415428
COG0552	N	0.995949	0.0646983	0.995951	1	0.916563
COG0553	N	0.995949	0.711082	0.995951	1	0.65852
COG0554	N	0.995949	0.000580892	0.995951	1	0.700389
COG0555	N	0.995949	0.528681	0.995951	1	0.484366
COG0556	N	0.995949	0.0490288	0.995951	1	0.985093
COG0557	N	0.995949	0.0457487	0.995951	1	0.916563
COG0558	N	0.995949	0.0916262	0.995951	1	0.98244
COG0559	N	0.995949	0.026223	0.995951	1	0.857226
COG0560	N	0.995949	0.54097	0.995951	1	0.764763
COG0561	N	0.995949	0.00148795	0.995951	1	0.958896
COG0562	P	0.00424767	9.54371e-08	0.00413957	0.0606355	0.00254871
COG0563	N	0.995949	0.578341	0.995951	1	0.179425
COG0564	N	0.995949	8.73723e-05	0.995951	1	0.974251
COG0566	N	0.995949	0.00531852	0.995951	1	0.94935
COG0568	N	0.995949	0.0303248	0.995951	1	0.926943
COG0569	N	0.995949	0.00820342	0.995951	1	0.958896
COG0571	N	0.995949	0.139726	0.995951	1	0.764763
COG0572	N	0.995949	0.201781	0.995951	1	0.561206
COG0573	N	0.995949	0.536453	0.995951	1	0.504688
COG0574	N	0.995949	0.0010185	0.995951	1	0.910292
COG0575	N	0.995949	0.500451	0.995951	1	0.96403
COG0576	N	0.995949	0.63037	0.995951	1	0.713641
COG0577	N	0.995949	0.0300404	0.995951	1	0.575698
COG0578	N	0.995949	0.0706782	0.995951	1	0.752886
COG0579	N	0.995949	0.00517391	0.995951	1	0.755868
COG0580	N	0.995949	0.869638	0.995951	1	0.864137
COG0581	N	0.995949	0.0033014	0.995951	1	0.389395
COG0582	N	0.995949	0.122462	0.995951	1	0.910292
COG0583	N	0.995949	0.000447097	0.995951	1	0.951284
COG0584	N	0.995949	7.26124e-06	0.995951	1	0.0825581
COG0586	N	0.995949	0.258578	0.995951	1	1
COG0587	N	0.995949	0.000345645	0.995951	1	0.857226
COG0588	N	0.995949	0.118895	0.995951	1	0.958896
COG0589	P	0.995949	0.0015367	0.995951	0.813934	0.00847264
COG0590	N	0.995949	0.211883	0.995951	1	0.755868
COG0591	N	0.995949	0.0953743	0.995951	1	1
COG0592	N	0.995949	0.105398	0.995951	1	0.910292
COG0593	N	0.995949	0.000265632	0.995951	1	0.504688
COG0594	N	0.995949	0.253679	0.995951	1	0.972199
COG0595	N	0.995949	0.000580892	0.995951	1	0.864137
COG0596	P	0.0234281	4.88406e-06	0.0238481	0.0557395	0.00254871
COG0597	N	0.995949	0.0893617	0.995951	1	0.910292
COG0598	N	0.995949	0.0741115	0.995951	1	0.990129
COG0599	P	0.00594415	1.32043e-08	0.00584478	0.0980805	0.00254871
COG0600	N	0.995949	0.0330692	0.995951	1	0.683624
COG0601	N	0.995949	0.0300404	0.995951	1	0.716454
COG0602	N	0.995949	0.0497864	0.995951	1	0.850736
COG0603	P	0.355104	4.78168e-05	0.353659	0.119102	0.00343998
COG0604	N	0.995949	0.833334	0.995951	1	0.958896
COG0605	N	0.995949	0.513175	0.995951	1	0.987753
COG0606	N	0.995949	0.00363863	0.995951	1	1
COG0607	N	0.995949	0.200051	0.995951	1	0.910292
COG0608	N	0.995949	0.0929133	0.995951	1	0.958896
COG0609	N	0.995949	0.0227294	0.995951	1	0.94935
COG0610	N	0.995949	0.113832	0.995951	1	0.683624
COG0611	N	0.995949	0.495372	0.995951	1	0.972199
COG0612	N	0.995949	0.0196321	0.995951	1	1
COG0613	N	0.995949	0.0424588	0.995951	1	0.736246
COG0614	N	0.995949	0.155833	0.995951	1	0.990129
COG0615	N	0.995949	0.00887457	0.995951	1	0.311784
COG0616	N	0.995949	0.232543	0.995951	1	0.939232
COG0617	N	0.995949	0.00858804	0.995951	1	0.787112
COG0618	P	1.47012e-06	6.62125e-12	1.4693e-06	0.0188233	0.00254871
COG0619	P	0.0747674	2.18553e-06	0.0753916	0.252371	0.00254871
COG0620	N	0.995949	0.0538023	0.995951	1	0.701414
COG0621	N	0.995949	1.51211e-05	0.995951	1	0.926943
COG0622	N	0.995949	0.100472	0.995951	1	0.948884
COG0623	N	0.995949	0.0704726	0.995951	1	0.701414
COG0624	N	0.995949	0.316891	0.995951	1	0.310615
COG0626	P	0.14153	1.07776e-06	0.142153	0.332312	0.00254871
COG0627	N	0.995949	0.84838	0.995951	1	0.484366
COG0628	N	0.995949	0.0733617	0.995951	1	0.958896
COG0629	P	0.000310086	2.14125e-10	0.000307812	0.0385535	0.00254871
COG0630	N	0.995949	0.91929	0.995951	1	0.764763
COG0631	N	0.995949	0.0089167	0.995951	1	0.958896
COG0632	N	0.995949	0.894414	0.995951	1	0.0757742
COG0634	N	0.995949	0.0970698	0.995951	1	0.974251
COG0635	N	0.995949	0.00736512	0.995951	1	0.940091
COG0636	N	0.995949	0.0697736	0.995951	1	0.857226
COG0637	N	0.995949	0.00103909	0.995951	1	0.787112
COG0640	N	0.995949	0.142761	0.995951	1	0.985093
COG0641	N	0.995949	0.33054	0.995951	1	0.132902
COG0642	N	0.995949	0.000104643	0.995951	1	0.96403
COG0643	N	0.995949	0.123473	0.995951	1	0.893383
COG0644	P	0.138806	3.87909e-05	0.139237	0.0497369	0.00254871
COG0646	N	0.995949	0.016262	0.995951	1	0.958896
COG0647	N	0.995949	0.443699	0.995951	1	0.958896
COG0648	P	2.28467e-05	1.77363e-09	2.40408e-05	0.00758596	0.00254871
COG0649	N	0.995949	0.25671	0.995951	1	0.958896
COG0651	N	0.995949	0.813323	0.995951	1	0.856125
COG0652	N	0.995949	0.0497864	0.995951	1	0.94935
COG0653	N	0.995949	0.0300637	0.995951	1	0.539219
COG0654	N	0.995949	0.758279	0.995951	1	0.951284
COG0655	N	0.995949	0.010766	0.995951	1	0.683624
COG0656	N	0.995949	0.188226	0.995951	1	0.946144
COG0657	N	0.995949	0.0681054	0.995951	1	1
COG0658	N	0.995949	0.0368715	0.995951	1	0.700389
COG0659	N	0.995949	0.0196175	0.995951	1	0.94935
COG0661	N	0.995949	0.324633	0.995951	1	1
COG0662	N	0.995949	0.120399	0.995951	1	0.990129
COG0663	N	0.995949	0.132581	0.995951	1	0.94935
COG0664	N	0.995949	0.140354	0.995951	1	0.946144
COG0665	N	0.995949	0.28887	0.995951	1	0.990129
COG0666	N	0.995949	0.0654101	0.995951	1	0.850736
COG0667	P	9.63845e-07	2.73366e-13	9.51401e-07	0.023139	0.00254871
COG0668	N	0.995949	0.0806983	0.995951	1	0.958896
COG0669	N	0.995949	0.0298096	0.995951	1	0.939232
COG0670	N	0.995949	0.0116472	0.995951	1	0.146046
COG0671	N	0.995949	0.261139	0.995951	1	0.916563
COG0673	N	0.995949	0.018213	0.995951	1	0.926943
COG0674	N	0.995949	0.00213513	0.995951	1	0.850736
COG0675	N	0.995949	0.153167	0.995951	1	0.916563
COG0677	N	0.995949	0.328811	0.995951	1	0.94935
COG0679	P	0.194123	2.63648e-05	0.194359	0.339463	0.00254871
COG0681	P	0.0234281	2.45446e-06	0.0232755	0.122521	0.00254871
COG0682	N	0.995949	0.160701	0.995951	1	0.939232
COG0683	N	0.995949	0.575236	0.995951	1	0.926943
COG0684	N	0.995949	0.497373	0.995951	1	1
COG0685	N	0.995949	0.400825	0.995951	1	0.65852
COG0686	N	0.995949	0.283937	0.995951	1	0.940091
COG0687	N	0.995949	0.0485629	0.995951	1	0.864137
COG0688	N	0.995949	0.155697	0.995951	1	1
COG0689	N	0.995949	0.0336963	0.995951	1	0.693363
COG0690	N	0.995949	0.529932	0.995951	1	0.972199
COG0691	N	0.995949	0.0391909	0.995951	1	0.916563
COG0692	N	0.995949	0.0486145	0.995951	1	0.948884
COG0693	N	0.997591	0.980609	0.997591	1	0.736246
COG0696	N	0.995949	0.0862763	0.995951	1	0.832031
COG0698	N	0.995949	0.0928982	0.995951	1	0.94935
COG0700	N	0.995949	0.226609	0.995951	1	0.958896
COG0701	N	0.995949	0.0765341	0.995951	1	0.701414
COG0703	N	0.995949	0.180131	0.995951	1	0.790856
COG0704	N	0.995949	0.0539042	0.995951	1	0.94935
COG0705	N	0.995949	0.645683	0.995951	1	0.928437
COG0706	N	0.995949	0.00197684	0.995951	1	0.374235
COG0707	N	0.995949	0.00234683	0.995951	1	0.910292
COG0708	N	0.995949	0.000537767	0.995951	1	0.381154
COG0709	N	0.995949	0.731661	0.995951	1	0.594778
COG0710	N	0.995949	0.234381	0.995951	1	0.990129
COG0711	N	0.995949	0.0227422	0.995951	1	0.752886
COG0712	N	0.995949	0.217293	0.995951	1	0.939232
COG0714	N	0.995949	0.0603406	0.995951	1	0.958896
COG0715	N	0.995949	0.140879	0.995951	1	0.972199
COG0716	N	0.995949	0.118768	0.995951	1	1
COG0717	N	0.995949	0.281208	0.995951	1	0.972864
COG0718	N	0.995949	0.427834	0.995951	1	0.972199
COG0719	N	0.995949	0.0431139	0.995951	1	0.94935
COG0720	N	0.995949	0.116667	0.995951	1	0.916563
COG0721	N	0.995949	0.0202957	0.995951	1	0.377819
COG0722	P	0.192252	1.11778e-05	0.193137	0.188557	0.00254871
COG0725	N	0.995949	0.0499724	0.995951	1	0.712412
COG0726	N	0.995949	0.163493	0.995951	1	0.646513
COG0728	N	0.995949	0.0431139	0.995951	1	0.94935
COG0730	N	0.995949	0.0539127	0.995951	1	0.494197
COG0731	N	0.995949	0.0227294	0.995951	1	0.412246
COG0732	N	0.995949	0.200051	0.995951	1	1
COG0733	N	0.995949	0.000357701	0.995951	1	0.972199
COG0735	N	0.995949	0.41997	0.995951	1	0.808317
COG0736	N	0.995949	0.113605	0.995951	1	0.79539
COG0737	N	0.995949	0.0697736	0.995951	1	0.948884
COG0738	N	0.995949	0.0997093	0.995951	1	0.802796
COG0739	N	0.995949	0.00116771	0.995951	1	0.65852
COG0740	N	0.995949	0.0886069	0.995951	1	0.910292
COG0741	N	0.995949	0.602138	0.995951	1	0.712412
COG0742	N	0.995949	0.137414	0.995951	1	1
COG0743	P	3.22013e-08	6.9546e-10	3.04896e-08	0.00758596	0.00254871
COG0744	N	0.995949	0.00209183	0.995951	1	0.893383
COG0745	N	0.995949	1.4144e-07	0.995951	1	0.958896
COG0747	N	0.995949	0.00048973	0.995951	1	0.864137
COG0749	N	0.995949	0.0208848	0.995951	1	0.926943
COG0750	N	0.995949	0.103158	0.995951	1	0.876526
COG0751	P	0.995949	0.000510562	0.995951	0.829567	0.00254871
COG0752	P	0.995949	0.0115741	0.995951	1	0.0187015
COG0753	N	0.995949	0.177135	0.995951	1	0.912126
COG0756	N	0.995949	0.174057	0.995951	1	0.939232
COG0757	N	0.995949	0.827099	0.995951	1	0.561206
COG0758	N	0.995949	0.442646	0.995951	1	0.832031
COG0759	N	0.995949	0.183584	0.995951	1	0.958896
COG0760	N	0.995949	0.51571	0.995951	1	0.926943
COG0761	N	0.995949	0.00978356	0.995951	1	0.96403
COG0763	N	0.995949	0.0183641	0.995951	1	0.67408
COG0764	P	0.00282973	9.5829e-07	0.00287705	0.0879078	0.00254871
COG0765	N	0.995949	0.000269254	0.995951	1	0.451765
COG0766	N	0.995949	0.00779945	0.995951	1	0.958896
COG0767	N	0.995949	0.71831	0.995951	1	0.558277
COG0768	N	0.995949	1.76282e-06	0.995951	1	0.758251
COG0769	N	0.995949	0.00393512	0.995951	1	0.713384
COG0770	N	0.995949	0.00726995	0.995951	1	0.974251
COG0771	N	0.995949	0.0154478	0.995951	1	0.74352
COG0772	N	0.995949	0.00263147	0.995951	1	0.990129
COG0773	N	0.995949	0.0202957	0.995951	1	0.96403
COG0774	N	0.999942	0.991212	0.999942	1	0.910292
COG0775	P	2.28467e-05	2.12359e-09	2.22949e-05	0.0606355	0.00254871
COG0776	N	0.995949	0.0202957	0.995951	1	0.910292
COG0777	N	0.995949	0.290981	0.995951	1	0.883408
COG0778	N	0.995949	0.0796009	0.995951	1	0.941479
COG0779	N	0.995949	0.0859794	0.995951	1	0.939232
COG0780	N	0.995949	0.578341	0.995951	1	0.646513
COG0781	N	0.995949	0.347369	0.995951	1	0.939232
COG0782	N	0.995949	0.00887457	0.995951	1	0.850424
COG0783	N	0.995949	0.645683	0.995951	1	0.958896
COG0784	N	0.995949	0.0746474	0.995951	1	1
COG0785	N	0.995949	0.749261	0.995951	1	1
COG0786	N	0.995949	0.539454	0.995951	1	0.948884
COG0787	N	0.995949	0.00256862	0.995951	1	0.912126
COG0788	N	0.996798	0.800389	0.996798	1	0.716454
COG0789	P	0.00888348	7.49152e-08	0.00877244	0.122521	0.00254871
COG0790	N	0.995949	0.0716201	0.995951	1	0.910292
COG0791	N	0.995949	6.8732e-05	0.995951	1	0.701414
COG0792	N	0.995949	0.709144	0.995951	1	0.683624
COG0793	P	0.0396738	4.81958e-08	0.039548	0.0815129	0.00254871
COG0794	N	0.995949	0.382887	0.995951	1	0.990129
COG0795	N	0.996798	0.900337	0.996798	1	0.539743
COG0796	P	7.49702e-06	1.93554e-08	7.36807e-06	0.0286268	0.00254871
COG0799	N	0.995949	0.0520787	0.995951	1	0.94935
COG0800	N	0.995949	0.0551966	0.995951	1	0.939232
COG0801	P	0.0347134	2.24651e-06	0.0348293	0.0557395	0.00254871
COG0802	N	0.995949	0.106851	0.995951	1	0.948884
COG0803	N	0.995949	0.219275	0.995951	1	0.939232
COG0804	N	0.995949	0.29639	0.995951	1	0.940091
COG0805	N	0.995949	0.61829	0.995951	1	0.958896
COG0806	N	0.995949	0.285457	0.995951	1	0.974251
COG0807	N	0.995949	0.0235432	0.995951	1	0.693363
COG0809	N	0.995949	0.00903265	0.995951	1	0.958896
COG0810	N	0.997591	0.89304	0.997591	1	0.646513
COG0811	N	0.995949	0.0499736	0.995951	1	0.716454
COG0812	N	0.995949	0.695084	0.995951	1	0.279096
COG0813	N	0.995949	0.225459	0.995951	1	0.939232
COG0816	N	0.995949	0.0592002	0.995951	1	0.946144
COG0817	N	0.995949	0.399276	0.995951	1	0.939232
COG0818	P	0.123187	0.000143377	0.123917	0.122521	0.00254871
COG0819	N	0.995949	0.39773	0.995951	1	0.972199
COG0820	N	0.995949	0.0045404	0.995951	1	0.939232
COG0821	N	0.995949	0.0109108	0.995951	1	0.916563
COG0822	N	0.995949	0.764418	0.995951	1	0.939232
COG0823	P	0.799721	0.000164437	0.798849	0.746539	0.00343998
COG0824	N	0.995949	0.15775	0.995951	1	0.972199
COG0825	N	0.995949	0.239191	0.995951	1	0.958896
COG0826	N	0.995949	0.00231151	0.995951	1	0.958896
COG0827	N	0.995949	0.432637	0.995951	1	0.76039
COG0828	N	0.995949	0.362249	0.995951	1	1
COG0829	N	0.995949	0.4706	0.995951	1	0.683624
COG0833	N	0.995949	0.261434	0.995951	1	0.939232
COG0834	P	0.00837698	8.61982e-09	0.00822545	0.0625561	0.00254871
COG0836	N	0.995949	0.0465987	0.995951	1	0.958896
COG0838	P	0.995949	0.00209183	0.995951	1	0.011582
COG0840	N	0.995949	0.00866572	0.995951	1	0.736246
COG0841	N	0.995949	0.000226082	0.995951	1	0.939232
COG0845	N	0.995949	0.0125979	0.995951	1	0.864137
COG0846	N	0.995949	0.00392276	0.995951	1	0.844808
COG0847	N	0.995949	0.212917	0.995951	1	0.974251
COG0848	N	0.995949	0.481149	0.995951	1	0.808317
COG0849	P	0.0123519	6.61197e-07	0.0125621	0.0316166	0.00254871
COG0853	N	0.995949	0.071951	0.995951	1	0.974251
COG0854	P	0.899037	0.000216421	0.897572	0.888977	0.00254871
COG0855	P	1.86353e-05	1.00799e-10	1.8688e-05	0.0302923	0.00254871
COG0858	P	0.00222328	9.62124e-08	0.00223873	0.112676	0.00254871
COG0859	N	0.999942	0.999661	0.999942	1	0.850424
COG0860	N	0.995949	0.00133695	0.995951	1	0.555531
COG0863	N	0.995949	0.0462326	0.995951	1	0.990129
COG0864	N	0.995949	0.900199	0.995951	1	0.974251
COG1001	N	0.995949	0.000423497	0.995951	1	0.179425
COG1003	N	0.995949	0.639715	0.995951	1	0.844808
COG1004	N	0.995949	0.00491723	0.995951	1	0.885705
COG1005	N	0.995949	0.0513924	0.995951	1	0.958896
COG1007	N	0.995949	0.531293	0.995951	1	0.391316
COG1008	N	0.995949	0.442305	0.995951	1	0.926943
COG1009	N	0.995949	0.262955	0.995951	1	0.974251
COG1010	N	0.995949	0.00185338	0.995951	1	0.415428
COG1011	N	0.995949	0.0234048	0.995951	1	0.958896
COG1012	N	0.995949	0.058549	0.995951	1	0.850424
COG1013	N	0.995949	0.00258856	0.995951	1	0.958896
COG1014	N	0.995949	0.0151588	0.995951	1	0.862134
COG1015	N	0.995949	0.0117936	0.995951	1	0.926943
COG1018	N	0.995949	0.105482	0.995951	1	0.752886
COG1020	N	0.995949	0.0985797	0.995951	1	0.910292
COG1021	N	0.995949	0.630234	0.995951	1	0.809182
COG1022	N	0.995949	0.00183817	0.995951	1	0.771421
COG1024	N	0.995949	0.00660028	0.995951	1	0.701414
COG1026	N	0.995949	0.0838982	0.995951	1	1
COG1027	N	0.995949	0.0326628	0.995951	1	0.748776
COG1028	N	0.995949	0.00184756	0.995951	1	0.972199
COG1030	N	0.995949	0.22051	0.995951	1	0.409575
COG1032	N	0.995949	0.0173008	0.995951	1	1
COG1033	N	0.995949	0.629149	0.995951	1	0.726662
COG1034	N	0.995949	0.55484	0.995951	1	0.864137
COG1035	N	0.995949	0.0716201	0.995951	1	0.808317
COG1038	N	0.995949	0.0166568	0.995951	1	0.857226
COG1039	N	0.995949	0.84838	0.995951	1	0.974251
COG1040	N	0.995949	0.0895442	0.995951	1	0.990129
COG1041	P	0.687515	0.000397054	0.687377	0.612409	0.00639807
COG1042	N	0.995949	0.233644	0.995951	1	0.94935
COG1043	P	0.459322	3.7588e-05	0.460752	0.421836	0.00254871
COG1044	N	0.995949	0.328811	0.995951	1	0.990129
COG1045	N	0.995949	0.00499615	0.995951	1	0.94935
COG1047	N	0.995949	0.000312486	0.995951	1	0.0337346
COG1048	N	0.995949	0.0227313	0.995951	1	0.856125
COG1051	N	0.995949	0.0464394	0.995951	1	0.96403
COG1052	P	1.79043e-05	1.15586e-10	1.8519e-05	0.00758596	0.00254871
COG1053	N	0.995949	0.0137619	0.995951	1	0.850736
COG1055	N	0.995949	0.192314	0.995951	1	0.993472
COG1057	N	0.995949	0.226609	0.995951	1	0.974251
COG1058	N	0.995949	0.0569529	0.995951	1	0.853547
COG1060	N	0.995949	0.00445815	0.995951	1	0.926943
COG1061	P	0.00184888	2.00355e-08	0.00190308	0.0397815	0.00254871
COG1062	N	0.995949	0.883346	0.995951	1	0.94935
COG1063	N	0.995949	0.0117936	0.995951	1	0.939232
COG1064	N	0.995949	0.25671	0.995951	1	0.861003
COG1066	P	4.25409e-08	4.50332e-10	3.81537e-08	0.00911452	0.00254871
COG1069	N	0.995949	0.0800145	0.995951	1	0.958259
COG1070	N	0.995949	0.00363863	0.995951	1	0.958896
COG1071	N	0.995949	0.4372	0.995951	1	0.939232
COG1073	N	0.995949	0.575752	0.995951	1	0.910292
COG1074	N	0.995949	0.00267716	0.995951	1	0.693363
COG1077	N	0.995949	0.00534118	0.995951	1	0.752886
COG1078	N	0.995949	0.672387	0.995951	1	1
COG1079	P	0.358126	7.35811e-06	0.356927	0.164261	0.00254871
COG1080	N	0.995949	0.0090214	0.995951	1	0.974354
COG1082	N	0.995949	0.0788306	0.995951	1	0.958896
COG1083	N	0.995949	0.232156	0.995951	1	1
COG1085	N	0.995949	0.0827304	0.995951	1	0.742399
COG1086	N	0.995949	0.314399	0.995951	1	0.646513
COG1087	N	0.995949	0.134528	0.995951	1	0.94935
COG1088	N	0.995949	0.00866572	0.995951	1	0.985487
COG1089	P	0.374406	2.28436e-05	0.375023	0.35511	0.00295306
COG1090	N	0.995949	0.224631	0.995951	1	0.948884
COG1091	N	0.995949	0.012358	0.995951	1	0.951284
COG1092	N	0.995949	0.11022	0.995951	1	0.939232
COG1094	N	0.995949	0.781373	0.995951	1	0.809182
COG1098	N	0.995949	0.769877	0.995951	1	0.885705
COG1101	N	0.995949	0.00701371	0.995951	1	0.990129
COG1102	N	0.995949	0.421344	0.995951	1	0.96403
COG1104	N	0.995949	0.00303935	0.995951	1	0.74352
COG1105	N	0.995949	0.277101	0.995951	1	0.910292
COG1106	N	0.995949	0.324496	0.995951	1	1
COG1108	N	0.995949	0.29858	0.995951	1	0.926943
COG1109	P	8.45292e-08	4.21692e-12	8.50953e-08	0.023139	0.00254871
COG1112	P	0.339482	3.34393e-06	0.33826	0.421836	0.00254871
COG1113	N	0.997591	0.886141	0.997591	1	0.851933
COG1114	P	0.114498	7.67042e-06	0.115246	0.233575	0.00254871
COG1115	N	0.995949	0.00322946	0.995951	1	0.857226
COG1116	N	0.995949	0.305421	0.995951	1	0.856125
COG1117	N	0.995949	0.00200743	0.995951	1	0.65852
COG1118	P	0.10407	7.36821e-05	0.104003	0.339463	0.00254871
COG1119	N	0.995949	0.864494	0.995951	1	0.764763
COG1120	N	0.995949	0.0452645	0.995951	1	0.974251
COG1121	N	0.995949	0.00300703	0.995951	1	0.646513
COG1122	N	0.995949	0.00255615	0.995951	1	0.910292
COG1123	N	0.995949	0.747232	0.995951	1	0.193735
COG1124	N	0.995949	0.454096	0.995951	1	0.713641
COG1125	N	0.995949	0.405445	0.995951	1	0.926943
COG1126	N	0.995949	0.0814109	0.995951	1	0.451765
COG1127	N	0.995949	0.167156	0.995951	1	0.990129
COG1129	N	0.995949	0.000753784	0.995951	1	0.985487
COG1131	N	0.995949	0.000260941	0.995951	1	0.98227
COG1132	N	0.995949	3.17422e-05	0.995951	1	0.4931
COG1134	N	0.995949	0.286916	0.995951	1	0.74352
COG1135	N	0.995949	0.0118215	0.995951	1	0.701414
COG1136	P	6.21945e-06	1.15586e-10	6.77731e-06	0.0302923	0.00254871
COG1137	N	0.995949	0.382887	0.995951	1	1
COG1139	N	0.996228	0.869638	0.996228	1	0.807008
COG1142	N	0.995949	0.0365715	0.995951	1	0.62452
COG1143	N	0.995949	0.00774324	0.995951	1	0.646513
COG1148	N	0.995949	0.0249767	0.995951	1	0.939232
COG1149	P	0.00732782	5.23743e-06	0.00732459	0.112676	0.00343998
COG1150	N	0.995949	0.459917	0.995951	1	0.972199
COG1151	N	0.995949	0.0464394	0.995951	1	0.809182
COG1152	N	0.995949	0.11022	0.995951	1	0.289483
COG1154	N	0.995949	0.00131392	0.995951	1	0.62452
COG1155	P	0.00200506	9.56697e-10	0.0020575	0.00758596	0.00254871
COG1156	N	0.995949	0.0592002	0.995951	1	0.939232
COG1157	N	0.995949	0.00824161	0.995951	1	0.337935
COG1158	N	0.995949	0.180131	0.995951	1	0.856125
COG1159	N	0.995949	0.000967955	0.995951	1	0.212311
COG1160	N	0.995949	0.00493368	0.995951	1	0.802796
COG1161	N	0.995949	0.0300753	0.995951	1	0.910292
COG1162	N	0.995949	0.00133851	0.995951	1	0.786162
COG1164	N	0.995949	0.151498	0.995951	1	0.948884
COG1165	P	0.995949	0.000663335	0.995951	0.935561	0.00507615
COG1166	N	0.995949	0.0688723	0.995951	1	1
COG1167	N	0.995949	0.0130249	0.995951	1	0.958896
COG1168	N	0.995949	0.0133644	0.995951	1	0.693363
COG1171	N	0.995949	0.057087	0.995951	1	0.939232
COG1172	N	0.995949	0.0118215	0.995951	1	0.939232
COG1173	N	0.995949	0.0109244	0.995951	1	0.958896
COG1174	N	0.995949	0.383749	0.995951	1	0.958896
COG1175	N	0.995949	0.00185397	0.995951	1	0.958896
COG1176	P	3.64975e-05	2.09643e-08	3.76242e-05	0.0444396	0.00254871
COG1177	N	0.995949	0.0550479	0.995951	1	0.972199
COG1178	N	0.995949	0.555513	0.995951	1	0.916563
COG1179	N	0.995949	0.0295406	0.995951	1	0.94935
COG1180	N	0.995949	0.00989898	0.995951	1	0.946144
COG1181	N	0.995949	0.0188007	0.995951	1	0.974251
COG1182	N	0.995949	0.173932	0.995951	1	0.916563
COG1183	P	0.00673106	3.77721e-05	0.00680034	0.112676	0.003718
COG1185	N	0.995949	0.000234307	0.995951	1	0.972199
COG1186	N	0.995949	0.28097	0.995951	1	0.850424
COG1187	P	5.02348e-05	1.00799e-10	4.98929e-05	0.047249	0.00254871
COG1188	N	0.995949	0.367813	0.995951	1	0.910292
COG1189	N	0.995949	0.0709742	0.995951	1	0.910292
COG1190	N	0.995949	0.0114957	0.995951	1	0.916563
COG1191	N	0.995949	0.0282468	0.995951	1	0.926943
COG1192	N	0.995949	0.000407339	0.995951	1	0.939232
COG1193	N	0.90403	0.000117567	0.903778	1	0.337935
COG1194	N	0.995949	0.0128679	0.995951	1	0.958896
COG1195	N	0.995949	0.0221208	0.995951	1	0.646513
COG1196	N	0.995949	0.00988908	0.995951	1	0.910292
COG1197	N	0.995949	0.000226082	0.995951	1	0.926943
COG1198	N	0.995949	0.00802505	0.995951	1	0.990129
COG1199	N	0.995949	0.0301049	0.995951	1	0.974354
COG1200	N	0.995949	0.0145059	0.995951	1	0.940091
COG1201	N	0.997591	0.91111	0.997591	1	0.738373
COG1203	N	0.995949	0.579883	0.995951	1	0.939232
COG1204	N	0.995949	0.111931	0.995951	1	0.850736
COG1205	N	0.995949	0.765066	0.995951	1	0.738373
COG1206	N	0.995949	0.84838	0.995951	1	0.700389
COG1207	N	0.995949	1.30232e-05	0.995951	1	0.0757742
COG1208	N	0.995949	0.0765341	0.995951	1	0.958896
COG1209	N	0.995949	0.0518142	0.995951	1	0.939232
COG1210	N	0.995949	0.0295406	0.995951	1	0.939232
COG1211	P	1.86353e-05	3.86716e-09	1.8688e-05	0.0606355	0.00254871
COG1212	N	0.995949	0.84838	0.995951	1	0.850424
COG1213	N	0.995949	0.105329	0.995951	1	0.505063
COG1214	N	0.995949	0.140594	0.995951	1	1
COG1215	N	0.995949	0.0431139	0.995951	1	0.96403
COG1216	N	0.995949	0.00154882	0.995951	1	0.857226
COG1217	N	0.995949	0.000152712	0.995951	1	0.539743
COG1218	N	0.995949	0.258578	0.995951	1	0.990129
COG1219	N	0.995949	0.0103544	0.995951	1	0.693363
COG1220	N	0.995949	0.285457	0.995951	1	0.974251
COG1221	N	0.995949	0.800389	0.995951	1	0.916563
COG1225	P	0.14153	2.25833e-06	0.142153	0.137742	0.00254871
COG1227	N	0.995949	0.0158201	0.995951	1	0.94935
COG1228	N	0.995949	0.033235	0.995951	1	0.700389
COG1230	N	0.995949	0.883671	0.995951	1	0.926943
COG1232	N	0.995949	0.109732	0.995951	1	0.94935
COG1233	N	0.995949	0.0735779	0.995951	1	0.701414
COG1234	N	0.995949	0.0499724	0.995951	1	1
COG1235	N	0.995949	0.194391	0.995951	1	0.958896
COG1236	N	0.995949	0.201781	0.995951	1	0.94935
COG1237	N	0.995949	0.132581	0.995951	1	0.850736
COG1239	N	0.995949	0.397775	0.995951	1	0.939232
COG1240	N	0.995949	0.726108	0.995951	1	0.979469
COG1242	N	0.995949	0.00677481	0.995951	1	0.575698
COG1243	N	0.995949	0.262955	0.995951	1	0.990129
COG1245	N	0.995949	0.67127	0.995951	1	0.856125
COG1246	N	0.995949	0.210582	0.995951	1	0.974251
COG1247	N	0.995949	0.00612293	0.995951	1	0.366888
COG1249	N	0.995949	0.00371454	0.995951	1	0.910292
COG1250	N	0.995949	0.00625976	0.995951	1	0.254878
COG1251	N	0.995949	0.0549388	0.995951	1	0.990129
COG1252	N	0.995949	0.307817	0.995951	1	0.974251
COG1253	N	0.995949	0.0177351	0.995951	1	0.836206
COG1254	N	0.995949	0.820168	0.995951	1	0.850424
COG1256	N	0.995949	0.0745769	0.995951	1	0.910292
COG1260	P	0.322433	0.000132598	0.321788	0.35511	0.00254871
COG1263	P	0.0571857	9.65937e-07	0.057483	0.513266	0.00254871
COG1264	N	0.995949	0.255654	0.995951	1	0.974251
COG1268	N	0.995949	0.0298096	0.995951	1	0.864137
COG1269	N	0.995949	0.273864	0.995951	1	0.985093
COG1270	N	0.995949	0.145323	0.995951	1	0.974251
COG1271	P	0.410061	8.67001e-05	0.410578	0.513266	0.00295306
COG1272	N	0.995949	0.207579	0.995951	1	0.939232
COG1274	N	0.995949	0.317736	0.995951	1	0.96403
COG1277	N	0.995949	0.728119	0.995951	1	0.939232
COG1281	N	0.995949	0.0820292	0.995951	1	1
COG1283	P	9.90916e-06	1.38305e-09	9.19535e-06	0.0432235	0.00254871
COG1284	N	0.995949	5.42118e-05	0.995951	1	0.65852
COG1285	N	0.995949	0.715811	0.995951	1	0.990129
COG1288	N	0.995949	0.0266674	0.995951	1	0.857226
COG1291	N	0.995949	0.405445	0.995951	1	0.484366
COG1292	N	0.995949	0.660762	0.995951	1	0.836206
COG1293	N	0.995949	0.0415757	0.995951	1	0.958896
COG1294	N	0.995949	0.259125	0.995951	1	0.990129
COG1295	N	0.995949	0.448118	0.995951	1	0.98227
COG1296	N	0.995949	0.280781	0.995951	1	0.958259
COG1297	N	0.995949	0.235585	0.995951	1	0.856125
COG1298	N	0.995949	0.767855	0.995951	1	0.660622
COG1299	N	0.995949	0.358546	0.995951	1	0.627327
COG1301	N	0.995949	0.0652562	0.995951	1	1
COG1302	N	0.995949	0.353787	0.995951	1	0.912126
COG1304	N	0.995949	0.0246972	0.995951	1	0.568385
COG1305	N	0.995949	0.0481401	0.995951	1	0.725451
COG1307	N	0.995949	2.07374e-05	0.995951	1	0.102554
COG1309	N	0.995949	0.0227422	0.995951	1	1
COG1312	N	0.995949	0.323606	0.995951	1	0.816857
COG1313	N	0.995949	0.0196321	0.995951	1	0.958896
COG1314	N	0.995949	0.551183	0.995951	1	0.503268
COG1315	P	0.995949	0.00154882	0.995951	1	0.00639807
COG1316	N	0.995949	0.0350236	0.995951	1	0.958896
COG1319	N	0.995949	0.484433	0.995951	1	0.908357
COG1321	N	0.995949	0.0880194	0.995951	1	0.94935
COG1322	N	0.995949	0.345353	0.995951	1	0.808317
COG1323	P	0.0818311	5.3337e-06	0.081913	0.0643908	0.0034627
COG1327	N	0.995949	0.346583	0.995951	1	0.910292
COG1328	N	0.995949	0.000356268	0.995951	1	0.856125
COG1329	N	0.995949	0.258786	0.995951	1	0.98227
COG1331	N	0.995949	0.188121	0.995951	1	0.958896
COG1335	N	0.995949	0.00154456	0.995951	1	0.451765
COG1342	P	0.0940097	1.30748e-05	0.0947321	0.165805	0.00343998
